# Supplementary material for: Systematic and functional identification of small non-coding RNAs associated with exogenous biofuel stress in cyanobacterium Synechocystis sp. PCC 6803
Source: Biotechnol Biofuels. 2017 Mar 7;10:57. doi: 10.1186/s13068-017-0743-y (PMC5341163; doi:10.1186/s13068-017-0743-y)
Supplement: Supplementary file 1 — Additional file 1: Table S1. sRNA mapping statistics of different samples. [file 13068_2017_743_MOESM1_ESM.xlsx]

## Sheet: sRNA mapping statistics
Suppl. Table S1. sRNA mapping statistics of different samples.
Sample	Total reads number	Total bases	Mapped total bases	Mapped to rRNA bases	Mapped after remove rRNA	Mapping radio
C24	19503900	1950390000	1110481376	925799289	184682087	0.569364
C48	27526950	2752695000	1515488684	1281321819	234166865	0.550547
C72	13317448	1331744800	744918640	530583289	214335351	0.559355
E24	13627800	1362780000	736762506	610808313	125954193	0.540632
E48	21361530	2136153000	1260755786	1018103899	242651887	0.590199
E72	12999400	1299940000	773858184	578316121	195542063	0.595303
B24	18642128	1864212800	980450693	837829584	142621109	0.525933
B48	13281816	1328181600	788731457	580078556	208652901	0.593843
B72	16741562	1674156200	867451674	714753716	152697958	0.518143
H24	13866074	1386607400	459866548	333657280	126209268	0.331649
H48	13429696	1342969600	661558038	482264694	179293344	0.492608
H72	17747868	1774786800	784196312	604486372	179709940	0.441854
S24	13446012	1344601200	712445188	592008214	120436974	0.529856
S48	21868916	2186891600	1274132650	1033058946	241073704	0.582623
S72	12994162	1299416200	807592549	602482702	205109847	0.621504
N24	17193236	1719323600	994085917	726678332	267407585	0.578184
N48	11733058	1173305800	649047641	463390394	185657247	0.553179
N72	15312234	1531223400	814047917	581284825	232763092	0.531632
