# Supplementary material for: Systematic and functional identification of small non-coding RNAs associated with exogenous biofuel stress in cyanobacterium Synechocystis sp. PCC 6803
Source: Biotechnol Biofuels. 2017 Mar 7;10:57. doi: 10.1186/s13068-017-0743-y (PMC5341163; doi:10.1186/s13068-017-0743-y)
Supplement: Supplementary file 3 — Additional file 3: Table S2. Identification, quantitative and differential expression analysis of sRNAs in Synechocystis. [file 13068_2017_743_MOESM3_ESM.xlsx]

## Sheet: sRNA quantitative analysis
Suppl. Table S2. sRNA identification, quantitative and differential expression analysis in Synechocystis.
ID	sRNA Name	Start	End	Control_24 express value	Control_48 express value	Control_72 express value	Ethanol_24 express value	Ethanol_48 express value	Ethanol_72 express value	Butanol_24 express value	Butanol_48 express value	Butanol_72 express value	Hexane_24 express value	Hexane_48 express value	Hexane_72 express value	Salt_24 express value	Salt_48 express value	Salt_72 express value	Nitrogen-starvation_24 express value	Nitrogen-starvation_48 express value	Nitrogen-starvation_72 express value	Name	Ethanol_24 Fold change	Ethanol_48 Fold change	Ethanol_72 Fold change	Butanol_24 Fold change	Butanol_48 Fold change	Butanol_72 Fold change	Hexane_24 Fold change	Hexane_H48 Fold change	Hexane_72 Fold change	Salt_24 Fold change	Salt_48 Fold change	Salt_72 Fold change	Nitrogen-starvation_24 Fold change	Nitrogen-starvation_48 Fold change	Nitrogen-starvation_72 Fold change	Name*	Log2 fold change Ethanol (Average)	Ethanol_pvalue	Log2 fold change Butanol (Average)	Butanol_pvalue	Log2 fold change Hexane (Average)	Hexane_pvalue	Log2 fold change Salt (Average)	Salt_pvalue	Log2 fold change Nitrogen-starvation (Average)	Nitrogen-starvation_pvalue	Name**
1	U1	531	780	27.3516	20.8506	22.4965	26.1902	27.4594	34.1973	23.8043	24.7996	31.964	27.9906	19.6418	29.5967	28.2894	14.6398	16.4814	32.0056	26.4719	33.9285	U1	0.957539	1.31696	1.52012	0.87031	1.18939	1.42084	1.02336	0.942028	1.31561	1.03429	0.702127	0.732623	1.17016	1.2696	1.50817	U1	0.31331	0.484877	0.188522	0.652034	0.127463	0.75133	-0.250961	0.600686	0.386305	0.368076	U1
2	as1	1635	1790	129.213	125.848	118.781	95.5942	148.563	127.614	117.831	144.522	106.547	99.9665	93.5326	105.561	141.447	120.2	121.256	98.8618	113.609	99.9998	as1	0.739821	1.18049	1.07436	0.911919	1.14838	0.896997	0.773659	0.743218	0.888703	1.09469	0.95512	1.02084	0.76511	0.902744	0.841881	as1	-0.00801456	0.996889	-0.0192009	0.974964	-0.321992	0.430977	0.0345518	0.952289	-0.25871	0.529675	as1
3	as2	2438	2562	222.585	203.293	225.865	157.141	216.155	216.027	208.288	223.196	227.299	157.947	148.717	148.97	146.836	142.545	198.954	231.152	217.291	187.5	as2	0.705982	1.06327	0.956445	0.935767	1.0979	1.00635	0.709602	0.731539	0.659554	0.659683	0.70118	0.880857	1.03849	1.06885	0.830142	as2	-0.145244	0.733923	0.0155009	0.981172	-0.516429	0.23183	-0.416432	0.334642	-0.0354084	0.934554	as2
4	nc1	2948	3061	5587.27	4526.81	6692.25	4922.45	5767.89	5739.31	5181.01	7171.35	5378.23	4020.65	3822.68	3665.05	3587.37	4495.18	5005.65	1054.05	850.411	772.32	nc1	0.881012	1.27416	0.857605	0.92729	1.58419	0.803651	0.71961	0.844453	0.547656	0.642062	0.993012	0.747976	0.188653	0.187861	0.115405	nc1	-0.0327032	0.971618	0.0772367	0.936795	-0.54632	0.569439	-0.360739	0.705715	-2.65043	0.00941478	nc1
5	as3	5930	6070	69.7937	60.3178	52.1918	74.6421	53.5107	52.5471	60.7011	42.7579	49.7217	93.9685	75.7614	76.9513	79.4798	67.8052	74.1664	61.1663	70.5918	52.6785	as3	1.06947	0.887146	1.00681	0.869722	0.708877	0.952673	1.34638	1.25604	1.47439	1.13878	1.12413	1.42104	0.876388	1.17033	1.00932	as3	-0.0127451	1	-0.251106	0.590023	0.436307	0.312785	0.28065	0.528247	0.0167847	0.96959	as3
6	U2	7215	7385	142.417	222.655	170.973	191.188	226.716	230.206	158.299	161.625	168.107	273.908	145.911	169.688	196.679	213.432	290.78	118.065	91.5488	127.678	U2	1.34246	1.01824	1.34645	1.11152	0.7259	0.983235	1.92329	0.655324	0.99248	1.38101	0.958581	1.70073	0.829012	0.41117	0.746774	U2	0.273888	0.525832	-0.135382	0.754262	0.137155	0.753528	0.386837	0.368997	-0.668353	0.124179	U2
7	as4	7565	7868	383.865	446.798	239.363	551.304	421.045	289.426	302.315	171.887	297.147	489.836	349.812	420.273	299.06	536.278	493.266	193.456	161.038	242.857	as4	1.43619	0.942359	1.20915	0.787555	0.384708	1.24141	1.27606	0.78293	1.7558	0.779075	1.20027	2.06075	0.503969	0.360426	1.0146	as4	0.237808	0.623573	-0.472192	0.324282	0.235687	0.626445	0.312264	0.519185	-0.840996	0.0815682	as4
8	U3	8175	8380	1047.85	693.282	745.983	1478.44	1261.02	846.592	827.201	631.962	582.454	1459.51	752.002	734.984	820.394	1460.12	1571.62	522.047	348.547	364.285	U3	1.41093	1.81892	1.13487	0.789428	0.91155	0.780788	1.39286	1.0847	0.985255	0.782932	2.1061	2.10678	0.498209	0.502749	0.488329	U3	0.527923	0.379235	-0.28476	0.632825	0.244528	0.68524	0.631188	0.294333	-1.0101	0.0946101	U3
9	U4	10350	10641	91.4863	96.0616	87.2863	81.1896	102.797	95.0852	79.7445	94.0673	85.2372	61.9792	96.3386	126.279	71.3971	71.6578	96.5341	81.7921	90.4458	98.2141	U4	0.887451	1.07011	1.08935	0.871656	0.979239	0.976525	0.67747	1.00288	1.44672	0.780414	0.745956	1.10595	0.894037	0.941539	1.12519	U4	0.0220738	0.962217	-0.0853362	0.851033	0.050358	0.91365	-0.198	0.645425	-0.0231891	0.970209	U4
10	as5	12911	13025	835.638	691.793	844.068	493.685	849.834	940.009	514.174	1068.95	594.293	469.842	525.653	260.451	343.515	412.225	525.051	460.17	441.199	263.392	as5	0.590789	1.22845	1.11367	0.615307	1.54518	0.704082	0.562256	0.759842	0.308566	0.411081	0.595879	0.622049	0.550681	0.637762	0.312051	as5	-0.0545339	0.917573	-0.123183	0.817065	-0.917024	0.0895083	-0.888764	0.0995108	-1.02576	0.0586104	as5
11	U5	13345	13414	200.893	175.741	172.773	145.356	128.848	165.148	153.538	200.962	200.071	121.959	142.17	128.252	212.844	192.628	302.552	180.654	215.085	184.821	U5	0.723549	0.733172	0.955868	0.764279	1.14351	1.158	0.607086	0.808974	0.742316	1.05949	1.09609	1.75115	0.899257	1.22387	1.06973	U5	-0.322497	0.446224	0.0134984	0.982022	-0.485619	0.252483	0.365927	0.393235	0.0795709	0.85526	U5
12	U6	16590	16820	33.0105	29.7866	35.0945	37.9758	31.684	35.8655	28.5652	30.7857	43.8025	45.9846	56.1196	48.3412	32.3308	36.9847	31.7856	39.118	30.8839	41.9642	U6	1.15041	1.0637	1.02197	0.865336	1.03354	1.24813	1.39303	1.88406	1.37746	0.979409	1.24166	0.905715	1.18502	1.03684	1.19575	U6	0.108331	0.812703	0.0755341	0.86404	0.619983	0.138455	0.0465416	0.949439	0.193806	0.661621	U6
13	as6	20985	21085	216.926	277.015	397.738	467.495	184.471	269.408	258.277	325.815	314.904	349.883	411.544	443.95	468.796	161.037	243.69	101.707	103.682	131.25	as6	2.15509	0.665924	0.677351	1.19062	1.17616	0.791739	1.61291	1.48564	1.11619	2.16109	0.581331	0.61269	0.468854	0.374282	0.329991	as6	0.0472629	0.927885	0.011791	0.984727	0.434887	0.346354	-0.0296778	0.946717	-1.40533	0.00287461	as6
14	as7	31800	31980	38.6695	16.3826	13.4979	27.4997	14.7858	20.852	15.4728	40.1924	23.677	69.9765	30.8658	21.7042	33.6779	20.8039	14.1269	80.3697	77.2098	57.1428	as7	0.711148	0.902533	1.54484	0.40013	2.45336	1.75413	1.80961	1.88406	1.60797	0.870917	1.26988	1.0466	2.07838	4.71291	4.23346	as7	-0.118657	0.866592	0.210934	0.710672	0.838102	0.107642	0.00123615	1	1.64724	0.00154351	as7
15	as8	36070	36260	12.261	15.6379	14.3977	14.4046	20.4185	18.3498	16.663	19.6686	14.2062	71.9759	18.7065	15.7849	63.3145	53.1655	55.3305	32.7169	46.3259	39.2856	as8	1.17483	1.30571	1.27449	1.35902	1.25775	0.986697	5.87028	1.19623	1.09634	5.16387	3.39977	3.843	2.66836	2.9624	2.7286	as8	0.330146	0.629109	0.256819	0.66428	1.33179	0.0169968	2.0222	0.000293931	1.48418	0.00800193	as8
16	as9	41000	41121	42.4421	20.8506	36.8942	31.4282	27.4594	20.0179	38.0869	23.0893	17.7578	65.9779	28.0598	36.5025	28.2894	14.6398	21.1904	30.5832	48.5319	41.9642	as9	0.740497	1.31696	0.542577	0.897386	1.10737	0.481315	1.55454	1.34575	0.989384	0.666542	0.702127	0.574356	0.720585	2.3276	1.13742	as9	-0.344494	0.421153	-0.343976	0.446753	0.3818	0.365977	-0.643856	0.147647	0.273258	0.509051	as9
17	as10	42680	42795	37.7263	46.9138	26.0959	45.8328	26.0512	20.852	33.3261	29.0754	26.0447	23.992	22.4478	22.6908	18.8596	20.8039	11.7725	24.182	40.8109	44.6428	as10	1.21488	0.5553	0.799053	0.883364	0.619761	0.998038	0.635948	0.478491	0.869514	0.499906	0.443449	0.451122	0.640986	0.869912	1.71072	as10	-0.255922	0.546759	-0.324254	0.426715	-0.67973	0.103318	-1.10628	0.0110101	-0.0144071	1	as10
18	as11	45930	46075	21.6926	22.3399	31.4951	15.7141	21.1226	23.3543	23.8043	23.9444	20.1255	19.9933	26.1891	16.7714	37.7192	23.8859	18.8359	5.68989	5.51499	6.24999	as11	0.724399	0.945511	0.741521	1.09735	1.07182	0.639004	0.921663	1.1723	0.53251	1.73881	1.0692	0.598059	0.262296	0.246867	0.198443	as11	-0.327456	0.494728	-0.154141	0.78029	-0.262709	0.596896	0.0909287	0.835479	-2.11337	8.39306e-05	as11
19	U7	48360	48785	38.6695	40.2119	28.7955	48.4519	90.8273	66.7265	57.1304	51.3095	58.0087	31.9893	42.0897	54.2605	63.3145	60.8706	56.5078	56.1876	35.2959	34.8214	U7	1.25298	2.25872	2.31725	1.4774	1.27598	2.01451	0.827249	1.0467	1.88434	1.63732	1.51375	1.96238	1.45302	0.877749	1.20926	U7	0.935977	0.0326086	0.628369	0.159429	0.253258	0.597133	0.746832	0.0899866	0.230203	0.629216	U7
20	U8	49645	49930	45.2716	58.0838	30.5952	47.1424	49.9902	47.5426	47.6087	49.5991	42.6186	51.9826	52.3783	47.3547	52.5375	70.8873	78.8754	31.2944	38.6049	50.8928	U8	1.04132	0.860657	1.55392	1.05162	0.853924	1.39298	1.14824	0.901771	1.54778	1.1605	1.22043	2.57803	0.691259	0.664642	1.66342	U8	0.111117	0.811544	0.0619366	0.88467	0.179668	0.708047	0.594797	0.165137	-0.149175	0.753607	U8
21	U9	51900	52015	19.8063	14.8933	10.7983	19.6426	29.5717	14.1794	17.8533	14.5377	9.4708	13.9953	11.2239	14.7983	9.42981	16.1808	11.7725	22.0483	29.7809	13.3928	U9	0.991737	1.98557	1.31311	0.901392	0.976124	0.877064	0.706608	0.753623	1.37043	0.476101	1.08645	1.09021	1.1132	1.99962	1.24027	U9	0.47854	0.34772	-0.120168	0.841023	-0.185167	0.73213	-0.283415	0.574219	0.519561	0.321152	U9
22	as12	52850	52965	82.0547	56.5945	56.6911	87.7372	57.7352	53.3812	86.8858	58.1507	75.7664	91.9691	73.8908	134.172	96.9923	73.1988	72.9892	123.044	120.227	193.75	as12	1.06925	1.02016	0.941615	1.05888	1.0275	1.33648	1.12083	1.30562	2.36671	1.18204	1.29339	1.28749	1.49953	2.12436	3.41764	as12	0.0257168	0.974932	0.17677	0.689732	0.619124	0.141608	0.316037	0.467002	1.16171	0.00518827	as12
23	U10	53205	53425	39.6126	42.4458	56.6911	45.8328	64.7761	97.5875	54.75	64.992	74.5826	45.9846	42.0897	29.5967	35.025	47.7719	55.3305	51.209	62.8709	55.357	U10	1.15703	1.52609	1.72139	1.38213	1.53117	1.3156	1.16086	0.991609	0.522069	0.884188	1.12548	0.976	1.29274	1.4812	0.976468	U10	0.585462	0.177471	0.485985	0.264968	-0.237726	0.602929	-0.00648393	0.994793	0.288265	0.526144	U10
24	as13	57405	57513	35.84	80.4237	44.993	24.8807	61.9597	72.5651	42.8478	70.9781	66.2956	41.9859	57.9902	28.6101	25.5952	40.8372	49.4443	35.5618	41.9139	38.3928	as13	0.694216	0.770416	1.61281	1.19553	0.882552	1.47347	1.17148	0.721059	0.63588	0.714152	0.507776	1.09893	0.992238	0.521164	0.853307	as13	-0.0166575	0.997035	0.159612	0.716497	-0.326622	0.460755	-0.476768	0.274169	-0.47687	0.277795	as13
25	U11	58710	58825	28.2947	17.1273	14.3977	24.8807	26.7553	25.0224	45.2282	73.5436	92.3403	83.9718	20.5772	18.7446	51.1904	31.5911	32.9629	14.2247	24.2659	19.6428	U11	0.87934	1.56215	1.73794	1.59847	4.29395	6.41353	2.96776	1.20143	1.30191	1.80919	1.84449	2.28945	0.502734	1.4168	1.3643	U11	0.357823	0.575091	1.81932	0.00459165	1.0434	0.10016	0.952248	0.135752	-0.0412523	1	U11
26	as14	59853	59955	390.467	193.613	55.7913	179.403	95.0519	49.2108	264.228	218.92	195.335	1429.52	285.274	233.814	242.481	191.087	52.976	82.5034	77.2098	90.1784	as14	0.459457	0.490938	0.882052	0.676697	1.13071	3.50118	3.66105	1.47343	4.19086	0.621002	0.986958	0.94954	0.211294	0.398785	1.61635	as14	-0.983278	0.516342	0.0845331	0.957485	1.60659	0.296883	-0.39521	0.791837	-1.35648	0.376855	as14
27	as15	60075	60196	199.006	57.3391	60.2906	92.9752	47.878	45.8745	84.5054	105.184	48.5379	289.903	93.5326	76.9513	196.679	94.7732	70.6347	56.1876	57.3559	32.1428	as15	0.467197	0.834997	0.76089	0.424637	1.83443	0.805066	1.45675	1.63122	1.27634	0.988305	1.65285	1.17157	0.282341	1.00029	0.533132	as15	-0.76189	0.376476	-0.410484	0.637632	0.540021	0.523603	0.193511	0.819032	-1.11996	0.193148	as15
28	as16	64545	64720	25.4653	20.8506	32.3949	34.0473	32.388	19.1839	36.8967	23.9444	27.2286	35.9879	22.4478	23.6773	14.8183	24.6564	21.1904	55.4764	54.0469	90.1784	as16	1.33701	1.55334	0.592187	1.4489	1.14838	0.840519	1.41322	1.0766	0.730896	0.581902	1.18253	0.654128	2.17851	2.5921	2.78372	as16	0.121373	0.801283	0.162085	0.707526	0.061051	0.901242	-0.375694	0.431148	1.34321	0.000824436	as16
29	U12	65610	65780	45.2716	56.5945	53.0917	74.6421	63.3679	60.0538	66.6521	55.5853	60.3764	61.9792	61.7315	75.9648	49.8433	70.1168	52.976	105.263	82.7248	67.857	U12	1.64876	1.11968	1.13113	1.47227	0.982168	1.13721	1.36905	1.09077	1.43082	1.10098	1.23893	0.997822	2.32514	1.46171	1.27811	U12	0.354091	0.42667	0.236921	0.595015	0.365783	0.408289	0.158364	0.734805	0.723394	0.0955835	U12
30	U13	67580	67780	27.3516	35.7439	25.1961	23.5712	26.0512	20.852	21.4239	22.2341	23.677	37.9873	23.3832	24.6639	26.9423	23.1154	22.3677	31.2944	41.9139	37.4999	U13	0.861785	0.728831	0.827591	0.783279	0.62204	0.939711	1.38885	0.654186	0.978879	0.985037	0.646696	0.887745	1.14415	1.17262	1.48833	U13	-0.325174	0.483474	-0.390917	0.371616	-0.0373626	0.963336	-0.285779	0.511439	0.326416	0.44755	U13
31	as17	67790	67910	15.0905	14.1486	10.7983	15.7141	14.0818	15.0135	13.0924	20.5238	7.1031	115.961	26.1891	24.6639	20.2067	24.6564	11.7725	63.3	63.9739	80.357	as17	1.04132	0.995275	1.39035	0.86759	1.45059	0.657798	7.68437	1.851	2.28405	1.33904	1.74268	1.09021	4.19469	4.52156	7.44163	as17	0.162449	0.879815	0.0243619	1	2.05882	0.0225011	0.50036	0.588944	2.3746	0.00897029	as17
32	U14	69170	69370	123.554	142.231	166.474	125.713	103.501	60.0538	120.212	141.101	107.73	97.9671	97.2739	145.024	214.191	155.644	93.0024	184.21	147.802	259.821	U14	1.01748	0.727697	0.36074	0.972953	0.992057	0.647131	0.792912	0.683916	0.871149	1.73359	1.0943	0.55866	1.49093	1.03917	1.56073	U14	-0.579489	0.162887	-0.228104	0.581297	-0.345236	0.399343	0.0986122	0.816994	0.453296	0.264386	U14
33	U15	69860	70102	341.423	128.827	225.865	362.734	192.92	112.601	139.255	126.563	93.5242	91.9691	75.7614	107.535	700.5	312.058	133.029	1026.31	581.28	575.892	U15	1.06242	1.49751	0.498533	0.407868	0.98243	0.414072	0.26937	0.588087	0.476102	2.05171	2.42231	0.588975	3.00599	4.5121	2.54972	U15	-0.0589254	0.935513	-0.953963	0.179108	-1.3385	0.061523	0.718691	0.307773	1.64924	0.0210344	U15
34	as18	72890	72972	49.0442	51.3818	94.4852	51.0709	42.2453	50.8789	34.5163	54.7301	31.964	69.9765	55.1842	38.4757	20.2067	21.5744	24.7221	37.6955	45.2229	33.9285	as18	1.04132	0.822183	0.538486	0.703779	1.06516	0.338296	1.42681	1.074	0.407214	0.412011	0.419884	0.261651	0.768603	0.880134	0.359088	as18	-0.434795	0.304158	-0.685304	0.111624	-0.252323	0.54869	-1.55132	0.000450087	-0.738197	0.0840388	as18
35	as19	73590	73760	30.181	22.3399	38.6939	41.9043	34.5003	42.5381	30.9456	37.6269	47.354	37.9873	26.1891	27.6236	40.4135	23.8859	27.0766	68.9899	82.7248	60.7142	as19	1.38843	1.54433	1.09935	1.02533	1.68429	1.22381	1.25865	1.1723	0.713899	1.33904	1.0692	0.699764	2.28587	3.703	1.56909	as19	0.382926	0.358519	0.34587	0.423203	0.00922367	1	0.00254652	1	1.21964	0.00305725	as19
36	U16	74750	74965	30.181	36.4885	46.7927	44.5233	35.9085	38.3677	39.2772	27.365	31.964	27.9906	34.6071	18.7446	40.4135	83.986	37.6718	22.0483	25.3689	25	U16	1.47521	0.984103	0.819952	1.30138	0.749963	0.683098	0.927423	0.948437	0.400587	1.33904	2.30171	0.80508	0.730535	0.695258	0.534271	U16	0.066317	0.880167	-0.202463	0.635921	-0.480136	0.274992	0.514417	0.202081	-0.647808	0.12829	U16
37	U17	75810	75920	63.1916	49.8925	80.9873	49.7614	47.878	62.5561	80.9347	72.6884	91.1565	59.9799	60.7962	81.8841	71.3971	31.5911	60.0395	29.8719	33.0899	22.3214	U17	0.787469	0.959623	0.772418	1.28078	1.4569	1.12557	0.949175	1.21854	1.01107	1.12985	0.633183	0.741345	0.47272	0.663225	0.275616	U17	-0.276754	0.542582	0.334896	0.439451	0.0624754	0.896156	-0.25147	0.568044	-1.18625	0.00836733	U17
38	U18	76368	76530	132.042	107.976	132.279	117.856	127.44	133.453	111.88	103.474	120.753	105.964	122.528	105.561	169.737	125.594	90.6479	61.8775	83.8278	51.7856	U18	0.892563	1.18026	1.00887	0.847309	0.958304	0.912862	0.802505	1.13477	0.798019	1.28547	1.16316	0.685276	0.46862	0.776354	0.391487	U18	0.0247848	0.964575	-0.147535	0.718818	-0.156377	0.708106	0.0520632	0.899217	-0.91467	0.0262728	U18
39	U19	77860	78130	26.4084	34.2545	43.1932	32.7377	30.2758	26.6906	40.4674	33.3512	31.964	27.9906	46.7663	77.9379	32.3308	33.9026	37.6718	32.7169	24.2659	27.6785	U19	1.23967	0.883847	0.617935	1.53237	0.973627	0.740023	1.05991	1.36526	1.8044	1.22426	0.989726	0.87217	1.23888	0.708401	0.640807	U19	-0.211341	0.659099	0.0265137	0.974553	0.556064	0.163039	0.000681212	1	-0.294812	0.526869	U19
40	nc2	78140	78350	35.84	50.6371	56.6911	37.9758	39.4289	38.3677	55.9402	39.3373	53.2733	39.9866	78.5674	65.1127	40.4135	31.5911	47.0898	25.6045	26.4719	30.3571	nc2	1.05959	0.778656	0.676785	1.56083	0.776846	0.939711	1.1157	1.55158	1.14855	1.12761	0.623871	0.830638	0.714411	0.522777	0.535482	nc2	-0.30642	0.451674	0.053244	0.944528	0.359378	0.40366	-0.265607	0.522565	-0.796409	0.0619258	nc2
41	U20	78370	78601	242.392	405.097	268.158	176.784	254.176	305.274	264.228	236.879	314.904	265.911	324.558	228.881	238.44	197.252	251.93	153.627	208.467	159.821	U20	0.729332	0.627444	1.13841	1.09009	0.584745	1.17432	1.09703	0.801186	0.85353	0.983696	0.486924	0.939485	0.633797	0.514609	0.595996	U20	-0.314628	0.483359	-0.166202	0.71309	-0.160311	0.722443	-0.413176	0.355231	-0.810977	0.0737863	U20
42	as20	80470	80630	48.101	29.7866	37.7941	27.4997	42.9494	45.8745	36.8967	42.7579	30.7801	21.9926	43.9603	25.6504	45.8019	28.509	58.8623	27.027	25.3689	14.2857	as20	0.571707	1.4419	1.2138	0.767067	1.43548	0.814416	0.457217	1.47584	0.678689	0.952203	0.95711	1.55745	0.561879	0.851691	0.377987	as20	0.00798251	1	-0.0669665	0.897552	-0.336687	0.427594	0.203144	0.626434	-0.7948	0.0567459	as20
43	as21	81270	81365	67.9073	60.3178	107.083	73.3326	79.5619	83.4081	71.413	82.0951	87.6049	55.9812	57.0549	46.3681	40.4135	30.8206	42.3808	44.8079	44.1199	51.7856	as21	1.07989	1.31905	0.778909	1.05162	1.36104	0.818101	0.824376	0.945905	0.43301	0.595127	0.51097	0.395775	0.659838	0.731458	0.483602	as21	0.00608287	1	0.0351575	0.944748	-0.561863	0.194547	-1.0504	0.0166451	-0.741793	0.0925918	as21
44	as22	82416	82515	98.0884	55.8498	109.783	128.332	157.012	177.659	216.619	389.097	311.353	239.92	109.433	109.508	169.737	139.463	150.687	271.692	291.191	305.357	as22	1.30833	2.81132	1.61828	2.20841	6.96684	2.83608	2.44595	1.95942	0.997494	1.73045	2.49711	1.3726	2.76987	5.21383	2.78146	as22	0.812009	0.0653458	1.79802	5.20906e-05	0.799043	0.0699108	0.802267	0.0689779	1.71908	0.000105555	as22
45	U21	83700	83900	4.71579	7.44664	4.4993	10.4761	11.9695	10.009	13.0924	16.248	10.6547	29.9899	6.54728	7.89244	12.124	10.0167	7.06347	28.4494	37.5019	52.6785	U21	2.22149	1.60737	2.22456	2.77629	2.18192	2.36807	6.35948	0.879227	1.75415	2.57095	1.34513	1.56991	6.03281	5.03609	11.7082	U21	0.961883	0.157114	1.26328	0.0515777	1.41499	0.0258537	0.809638	0.236902	2.83186	4.43773e-06	U21
46	U22	87892	88095	132.985	104.998	123.281	167.617	146.45	121.776	126.163	91.5019	117.201	121.959	101.951	143.051	401.441	184.923	135.383	332.147	309.942	262.5	U22	1.26042	1.3948	0.987793	0.948699	0.871466	0.950686	0.917087	0.97098	1.16036	3.01869	1.76121	1.09817	2.49763	2.9519	2.12928	U22	0.270758	0.529391	-0.109467	0.80616	0.0225719	0.967254	0.998442	0.0197687	1.32421	0.00199184	U22
47	as23	89380	89630	21.6926	11.17	12.598	26.1902	21.8267	20.852	27.375	18.8135	21.3093	11.996	9.35326	24.6639	21.5539	14.6398	17.6587	104.552	118.021	91.9641	as23	1.20733	1.95406	1.65518	1.26195	1.68429	1.69148	0.552998	0.837359	1.95776	0.993603	1.31064	1.4017	4.81969	10.5659	7.29988	as23	0.599237	0.209507	0.570223	0.24714	0.0174283	1	0.244391	0.617714	2.79054	6.11735e-11	as23
48	as24	89675	89790	16.0337	16.3826	15.2976	26.1902	15.4899	13.3453	23.8043	33.3512	17.7578	9.99665	12.1592	21.7042	20.2067	14.6398	23.5449	108.819	97.0638	109.821	as24	1.63345	0.945511	0.872378	1.48465	2.03577	1.16082	0.623478	0.742204	1.4188	1.26027	0.893616	1.53912	6.78691	5.92481	7.17898	as24	0.205689	0.707242	0.650812	0.140554	-0.1215	0.886922	0.291347	0.507329	2.72609	8.13909e-11	as24
49	as25	89910	90050	20.7495	15.6379	17.9972	27.4997	26.7553	24.1884	22.6141	35.0615	26.0447	19.9933	20.5772	22.6908	33.6779	17.7218	20.0132	133.712	109.197	82.1427	as25	1.32532	1.71092	1.34401	1.08987	2.24208	1.44716	0.963557	1.31585	1.2608	1.62307	1.13326	1.11202	6.44414	6.98281	4.5642	as25	0.528454	0.275279	0.62238	0.179032	0.218124	0.667625	0.392986	0.41274	2.5794	1.73335e-09	as25
50	as26	90700	90970	57.5326	70.7431	53.0917	64.166	55.6229	57.5516	63.0815	57.2956	78.1341	301.899	81.3734	63.1395	83.5212	93.2322	76.5209	59.0326	60.6649	81.2498	as26	1.1153	0.786267	1.084	1.09645	0.809911	1.47168	5.24744	1.15027	1.18925	1.45172	1.3179	1.4413	1.02607	0.857538	1.53037	as26	-0.0323927	0.975036	0.130305	0.890008	1.29946	0.119536	0.481786	0.564322	0.147902	0.867499	as26
51	as27	91800	92000	66.9642	43.1905	42.2934	57.6184	58.4393	55.8834	54.75	113.736	162.188	283.905	43.9603	26.637	44.4548	45.4603	32.9629	45.5191	49.6349	44.6428	as27	0.860437	1.35306	1.32133	0.817601	2.63336	3.83482	4.23965	1.01782	0.629815	0.66386	1.05255	0.779386	0.679753	1.14921	1.05555	as27	0.173597	0.87718	1.11709	0.308552	1.21748	0.268173	-0.311091	0.776368	-0.124987	0.92829	as27
52	nc3	92765	92842	171.655	253.186	287.955	255.354	213.339	261.901	233.283	293.319	273.469	175.941	342.329	290.047	237.092	184.923	274.298	106.685	83.8278	140.178	nc3	1.48761	0.842617	0.909522	1.35902	1.15851	0.949696	1.02497	1.35209	1.00727	1.38122	0.730386	0.952573	0.621512	0.331092	0.486806	nc3	0.035583	0.944945	0.16664	0.713989	0.181434	0.689207	-0.0337501	0.935653	-1.108	0.0140594	nc3
53	nc4	92950	93120	90.5431	79.679	94.4852	98.2132	54.9188	63.3902	89.2663	70.9781	72.2149	175.941	101.951	89.7765	172.431	107.101	115.37	63.3	102.579	127.678	nc4	1.08471	0.689251	0.6709	0.985898	0.8908	0.764298	1.94317	1.27952	0.950165	1.90441	1.34416	1.22104	0.699114	1.2874	1.35131	nc4	-0.289883	0.475861	-0.187421	0.645555	0.474005	0.246665	0.577097	0.160717	0.149243	0.719094	nc4
54	as28	93320	93445	52.8168	58.8285	56.6911	66.785	59.1434	63.3902	49.9891	82.0951	65.1118	59.9799	57.0549	43.4084	75.4385	70.1168	64.7485	54.7652	38.6049	58.0356	as28	1.26446	1.00535	1.11817	0.946462	1.3955	1.14854	1.13562	0.969852	0.765701	1.4283	1.19189	1.14213	1.03689	0.656229	1.02372	as28	0.169469	0.7248	0.228283	0.621835	-0.0692844	0.867064	0.321127	0.481117	-0.152928	0.741372	as28
55	as29	94780	94875	53.76	56.5945	64.7899	57.6184	69.7047	60.0538	66.6521	104.329	50.9056	113.962	36.4777	29.5967	47.1491	41.6077	32.9629	41.2517	49.6349	66.9642	as29	1.07177	1.23165	0.926902	1.23981	1.84345	0.785703	2.11983	0.644546	0.45681	0.877029	0.735191	0.508766	0.767331	0.877027	1.03356	as29	0.0973996	0.856155	0.341281	0.487937	0.0397426	0.962963	-0.524982	0.276938	-0.149983	0.757995	as29
56	as30	95948	96043	67.9073	78.1897	104.384	77.2611	72.521	90.9148	108.31	96.6328	105.363	323.891	82.3087	82.8707	123.935	75.5104	141.269	112.375	163.244	215.178	as30	1.13774	0.927501	0.870968	1.59496	1.23588	1.00938	4.76961	1.05268	0.793905	1.82506	0.965733	1.35337	1.65483	2.08779	2.06142	as30	-0.0574816	0.939477	0.308989	0.633841	0.965343	0.133968	0.443864	0.490923	0.970427	0.131603	as30
57	U23	96251	96389	162.223	87.8703	224.965	219.998	261.217	251.058	217.81	342.918	248.609	203.932	168.359	146.997	175.125	154.873	163.637	71.8348	76.1068	62.4999	U23	1.35614	2.97275	1.11599	1.34266	3.90255	1.1051	1.25711	1.91599	0.653421	1.07953	1.76252	0.72739	0.442815	0.866126	0.277821	U23	0.624277	0.144659	0.768635	0.0714857	0.128428	0.773065	0.0553417	0.904946	-1.17468	0.00723327	U23
58	as31	97205	97302	126.383	172.762	123.281	115.237	126.736	188.502	166.63	233.458	158.636	163.945	146.846	103.588	72.7443	117.889	129.497	96.0169	87.1368	103.571	as31	0.911806	0.733586	1.52905	1.31845	1.35133	1.28679	1.29721	0.849991	0.840264	0.575585	0.682376	1.05042	0.759729	0.504375	0.840125	as31	0.0272314	0.949791	0.403439	0.320296	-0.0277454	0.95468	-0.400041	0.328812	-0.559031	0.177672	as31
59	as32	97320	97660	66.9642	73.7217	48.5924	77.2611	66.8883	50.8789	67.8424	60.7162	68.6633	69.9765	63.6022	78.9244	60.6202	74.7398	68.2802	34.1393	28.6779	37.4999	as32	1.15377	0.907308	1.04706	1.01311	0.823586	1.41305	1.04498	0.862733	1.62421	0.905263	1.01381	1.40516	0.509815	0.389002	0.771724	as32	0.0431749	0.947199	0.0593106	0.90507	0.166975	0.716786	0.105514	0.829318	-0.91594	0.0388659	as32
60	as33	98235	98333	135.815	105.742	194.37	136.189	149.971	148.466	117.831	241.154	194.151	161.946	116.916	105.561	290.977	228.072	273.121	108.108	106.991	126.785	as33	1.00276	1.41827	0.763836	0.86759	2.28059	0.998878	1.1924	1.10567	0.543097	2.14246	2.15687	1.40516	0.795995	1.01181	0.652291	as33	-0.00430998	0.990708	0.343553	0.416792	-0.181391	0.670679	0.861725	0.0408331	-0.350578	0.410638	as33
61	as34	100410	100750	18.8632	13.404	21.5966	22.2617	23.2349	23.3543	23.8043	23.9444	33.1478	21.9926	21.5125	26.637	14.8183	26.1975	15.3042	43.3854	51.8409	47.3213	as34	1.18017	1.73344	1.08139	1.26195	1.78637	1.53486	1.1659	1.60494	1.23339	0.785567	1.95446	0.708638	2.30001	3.86758	2.19115	as34	0.35416	0.48326	0.586765	0.193535	0.380967	0.397846	0.0643318	0.958137	1.40406	0.00102615	as34
62	as35	101135	101285	110.349	137.018	143.078	132.261	132.369	123.444	127.353	113.736	116.017	125.958	141.234	123.319	138.753	139.463	148.333	137.98	131.257	137.5	as35	1.19856	0.966065	0.862777	1.15409	0.83008	0.81087	1.14144	1.03077	0.861906	1.2574	1.01784	1.03673	1.25039	0.957951	0.961015	as35	-0.00879195	0.98227	-0.128766	0.758305	0.000244673	1	0.127591	0.764369	0.0589735	0.891594	as35
63	as36	102380	102600	21.6926	26.8079	22.4965	35.3568	21.1226	24.1884	22.6141	27.365	21.3093	41.9859	24.3185	19.7311	55.2318	50.0834	32.9629	23.4708	20.957	22.3214	as36	1.6299	0.787926	1.07521	1.04248	1.02078	0.947229	1.93549	0.907139	0.877075	2.54611	1.86823	1.46525	1.08197	0.781745	0.992217	as36	0.184234	0.718529	0.0059108	1	0.277174	0.540823	0.961742	0.0209005	-0.0890091	0.844719	as36
64	nc5	106687	106790	16.0337	31.2759	21.5966	13.0951	21.8267	15.8475	10.712	14.5377	14.2062	27.9906	12.1592	9.86555	29.6366	26.968	51.7988	36.273	37.5019	24.1071	nc5	0.816725	0.697877	0.733797	0.668091	0.464821	0.657798	1.74574	0.388774	0.45681	1.84839	0.862261	2.39847	2.2623	1.19907	1.11624	nc5	-0.440675	0.352506	-0.804395	0.0959283	-0.462261	0.3206	0.653704	0.127018	0.506411	0.246229	nc5
65	as37	113885	114005	37.7263	52.1265	54.8914	27.4997	47.1739	44.2063	44.038	59.0059	56.8248	39.9866	43.9603	22.6908	13.4712	27.7385	22.3677	24.8933	22.0599	11.6071	as37	0.728927	0.904989	0.805341	1.1673	1.13198	1.03522	1.05991	0.84334	0.413376	0.357076	0.532138	0.407489	0.659838	0.4232	0.211456	as37	-0.284001	0.46981	0.143382	0.737093	-0.440788	0.283992	-1.18692	0.00440856	-1.30551	0.00232902	as37
66	nc6	114682	114793	108.463	65.5304	254.66	100.832	234.461	177.659	184.484	495.991	308.985	211.929	67.3435	80.8975	80.827	105.56	95.3569	81.0809	89.3428	89.2855	nc6	0.929646	3.5779	0.697633	1.70089	7.56887	1.21332	1.95393	1.02767	0.317669	0.745202	1.61086	0.374448	0.747544	1.36338	0.350607	nc6	0.259014	0.701764	1.20683	0.0722001	-0.251135	0.70423	-0.605426	0.364489	-0.722915	0.278699	nc6
67	as38	117086	117216	217.869	164.571	157.475	166.308	171.093	152.637	241.614	448.958	356.339	367.877	217.931	188.432	218.233	169.513	97.7114	143.67	111.403	108.036	as38	0.763337	1.03963	0.969275	1.10899	2.72805	2.26282	1.68852	1.32424	1.19658	1.00167	1.03003	0.620487	0.65943	0.676929	0.686047	as38	-0.13984	0.749863	0.955333	0.0291474	0.520047	0.236545	-0.153389	0.72723	-0.572335	0.194513	as38
68	as39	117418	117623	215.983	281.483	248.361	157.141	180.246	205.184	224.951	308.712	234.402	209.93	245.055	193.365	121.24	174.907	186.005	97.4393	68.3858	99.9998	as39	0.727563	0.640346	0.826152	1.04152	1.09673	0.943797	0.971972	0.870587	0.778563	0.561342	0.621376	0.748929	0.451143	0.242948	0.402639	as39	-0.459028	0.285392	0.0423877	0.923361	-0.202069	0.637403	-0.629354	0.143949	-1.48836	0.000736917	as39
69	as40	124090	124205	66.9642	67.0198	58.4908	87.7372	75.3374	60.8879	94.0271	70.9781	78.1341	85.9712	82.3087	118.387	125.282	79.3629	91.8251	102.418	132.36	174.107	as40	1.31021	1.12411	1.04098	1.40414	1.05906	1.33584	1.28384	1.22813	2.02402	1.87088	1.18417	1.56991	1.52944	1.97494	2.97665	as40	0.218588	0.604531	0.337114	0.420273	0.574704	0.168474	0.623216	0.13433	1.08702	0.00843004	as40
70	U24	126608	126858	373.49	484.776	526.418	453.09	345.003	404.529	443.951	364.297	414.348	433.854	546.23	566.283	288.283	361.371	410.859	64.0112	62.8709	66.0713	U24	1.21312	0.711675	0.768457	1.18865	0.751475	0.787108	1.16162	1.12677	1.07573	0.771861	0.745439	0.78048	0.171387	0.12969	0.125511	U24	-0.203373	0.674184	-0.179609	0.709728	0.159326	0.745395	-0.384795	0.423457	-2.84323	5.34396e-08	U24
71	U25	126962	127167	1178	1157.21	749.583	1014.87	851.242	639.74	868.858	697.809	597.845	765.743	856.759	909.604	498.433	883.009	746.373	63.3	27.5749	33.0357	U25	0.861517	0.7356	0.853462	0.737568	0.603011	0.79757	0.650034	0.740367	1.21348	0.423117	0.763051	0.995719	0.053735	0.0238289	0.0440721	U25	-0.299873	0.590802	-0.511133	0.361894	-0.284836	0.608988	-0.535801	0.336822	-4.6378	1.7086e-12	U25
72	as41	128091	128273	128.269	104.998	134.079	145.356	113.358	61.722	146.397	97.488	76.9503	139.953	167.423	126.279	130.67	120.2	121.256	64.7225	38.6049	34.8214	as41	1.13321	1.07963	0.460341	1.14132	0.928478	0.573918	1.09109	1.59454	0.941826	1.01872	1.14479	0.904364	0.504582	0.367674	0.259708	as41	-0.197105	0.62524	-0.195308	0.626404	0.23941	0.558159	0.018654	0.974376	-1.41092	0.000780372	as41
73	as42	129170	129305	77.3389	42.4458	35.9944	53.6899	54.9188	77.5695	83.3152	147.942	171.658	155.948	53.3136	42.4219	59.2731	51.6244	35.3174	15.6472	18.751	21.4285	as42	0.694216	1.29386	2.15505	1.07727	3.48544	4.76903	2.01642	1.25604	1.17857	0.766407	1.21624	0.981191	0.20232	0.441762	0.59533	as42	0.257183	0.669081	1.37098	0.0255062	0.692107	0.260715	-0.0914118	0.896642	-1.48048	0.0231377	as42
74	as43	129550	129700	51.8737	55.1051	71.0889	37.9758	45.7657	35.8655	44.038	69.2678	50.9056	51.9826	42.0897	59.1933	52.5375	45.4603	62.394	124.466	121.33	140.178	as43	0.732082	0.830516	0.504516	0.848948	1.25701	0.716084	1.0021	0.763807	0.832667	1.0128	0.824974	0.87769	2.39941	2.20179	1.97187	as43	-0.574124	0.201135	-0.116871	0.798015	-0.216392	0.624876	-0.150825	0.732179	1.11608	0.00952298	as43
75	as44	131120	131275	18.8632	20.1059	31.4951	15.7141	20.4185	20.0179	19.0435	35.0615	31.964	19.9933	29.9304	29.5967	41.7606	39.2962	23.5449	82.5034	115.815	121.428	as44	0.833059	1.01555	0.63559	1.00956	1.74384	1.01489	1.05991	1.48864	0.939724	2.21387	1.95446	0.747574	4.37379	5.76023	3.85547	as44	-0.327588	0.502514	0.288603	0.521869	0.174436	0.694438	0.569945	0.186892	2.18197	1.92951e-07	as44
76	as45	134046	134122	419.705	498.18	801.774	514.637	661.843	739.83	477.277	833.779	493.666	481.838	542.489	388.703	503.821	577.115	768.741	418.207	395.976	617.856	as45	1.22619	1.32852	0.922741	1.13717	1.67365	0.615716	1.14804	1.08894	0.484803	1.20042	1.15845	0.9588	0.99643	0.794845	0.770611	as45	0.156208	0.77197	0.069653	0.898422	-0.283331	0.592334	0.105151	0.848636	-0.264052	0.621536	as45
77	U26	134434	134599	159.394	207.017	121.481	179.403	144.338	136.789	166.63	118.867	131.407	153.948	125.334	157.849	206.109	208.039	208.372	128.022	122.433	124.107	U26	1.12553	0.697229	1.12601	1.0454	0.57419	1.08171	0.965837	0.605428	1.29937	1.29308	1.00494	1.71527	0.803184	0.591415	1.02162	U26	-0.0832638	0.845117	-0.226842	0.592796	-0.158494	0.707162	0.351561	0.39958	-0.381354	0.364265	U26
78	as46	135330	135500	106.577	113.189	93.5853	100.832	131.664	73.3991	91.6467	100.053	80.5018	145.951	75.7614	76.9513	109.116	100.937	117.725	120.199	102.579	106.25	as46	0.9461	1.16323	0.784302	0.859912	0.883951	0.860197	1.36944	0.669336	0.822258	1.02383	0.89176	1.25794	1.12781	0.906262	1.13533	as46	-0.0347395	0.932188	-0.203102	0.622903	-0.0692577	0.864961	0.0649401	0.889606	0.0704281	0.874028	as46
79	as47	136393	136517	342.366	491.478	426.533	560.47	365.422	339.471	386.82	306.146	425.002	1179.6	561.196	469.6	436.466	468.472	389.668	513.512	617.679	859.82	as47	1.63705	0.743515	0.795884	1.12984	0.62291	0.996411	3.44545	1.14185	1.10097	1.27485	0.953191	0.913571	1.49989	1.25678	2.01583	as47	0.0056951	0.997124	-0.172975	0.740536	0.810452	0.121748	0.0386573	0.947134	0.659645	0.205031	as47
80	as48	137148	137270	161.28	121.38	170.973	109.999	99.2764	139.292	80.9347	183.859	95.8919	165.944	102.886	117.4	125.282	118.659	136.56	118.776	92.6518	129.464	as48	0.682037	0.817896	0.814698	0.501828	1.51474	0.560859	1.02892	0.847633	0.686658	0.776797	0.977582	0.798724	0.736461	0.763319	0.757218	as48	-0.380092	0.347219	-0.330785	0.41917	-0.232066	0.567031	-0.253625	0.535094	-0.412211	0.314108	as48
81	U27	138248	138378	77.3389	57.3391	103.484	90.3562	79.5619	50.8789	82.125	70.9781	63.9279	111.962	148.717	191.392	132.017	155.644	189.536	83.9259	113.609	261.607	U27	1.16831	1.38757	0.491661	1.06188	1.23786	0.617758	1.44769	2.59364	1.84949	1.707	2.71444	1.83156	1.08517	1.98135	2.528	U27	-0.109221	0.841031	-0.134041	0.799514	0.924607	0.0526994	1.00264	0.0353616	0.946996	0.0458996	U27
82	as49	140810	141000	42.4421	62.5518	51.292	37.9758	30.2758	31.6951	48.7989	34.2063	47.354	43.9852	55.1842	72.0185	56.5789	50.0834	62.394	43.3854	47.4289	54.4642	as49	0.894767	0.484011	0.617935	1.14978	0.546848	0.923225	1.03636	0.882217	1.40409	1.33308	0.800671	1.21645	1.02223	0.758234	1.06185	as49	-0.644957	0.142398	-0.261694	0.549636	0.131395	0.772514	0.113317	0.804713	-0.105366	0.803276	as49
83	as50	143515	143618	142.417	148.188	246.561	111.308	140.113	135.121	128.543	153.928	124.304	187.937	136.558	76.9513	92.951	141.775	130.674	106.685	84.9308	99.107	as50	0.781568	0.945511	0.548022	0.902586	1.03874	0.504152	1.31963	0.921515	0.312098	0.652669	0.95672	0.529987	0.749107	0.573128	0.401957	as50	-0.47474	0.24005	-0.401134	0.324287	-0.420163	0.301565	-0.555893	0.172054	-0.885723	0.0310979	as50
84	U28	144030	144165	33.0105	37.2332	61.1904	28.8092	66.8883	60.0538	30.9456	52.1646	37.8832	29.9899	27.1245	34.5294	26.9423	45.4603	52.976	24.8933	23.1629	33.9285	U28	0.872729	1.79647	0.981426	0.937448	1.40102	0.619104	0.908496	0.728502	0.564295	0.816174	1.22096	0.865757	0.754101	0.622105	0.554474	U28	0.244905	0.549982	-0.119411	0.79819	-0.52023	0.227742	-0.068048	0.884088	-0.680913	0.113029	U28
85	as51	144320	144460	100.918	99.0403	103.484	81.1896	85.8987	70.0628	79.7445	71.8332	67.4795	65.9779	96.3386	87.8034	63.3145	77.0514	110.661	76.1023	70.5918	59.8213	as51	0.804512	0.867311	0.677041	0.790192	0.725293	0.652078	0.653778	0.972721	0.848475	0.627386	0.77798	1.06936	0.754101	0.712759	0.578074	as51	-0.355614	0.396239	-0.470113	0.263202	-0.278801	0.505838	-0.273579	0.513981	-0.555171	0.190876	as51
86	U29	144520	144670	44.3284	67.7644	62.0903	52.3804	64.072	51.713	47.6087	61.5714	35.5155	35.9879	35.5424	34.5294	33.6779	51.6244	55.3305	32.7169	34.1929	34.8214	U29	1.18164	0.945511	0.832868	1.074	0.908609	0.571998	0.811848	0.524499	0.556117	0.759736	0.761822	0.89113	0.738056	0.504585	0.560818	U29	-0.0507236	0.915884	-0.267584	0.556519	-0.715727	0.101797	-0.308671	0.476595	-0.775843	0.0741072	U29
87	U30	145037	145158	105.634	110.955	98.9845	137.499	147.154	135.121	130.924	115.446	89.9726	81.9725	85.1147	139.104	82.1741	113.266	88.2934	162.873	136.772	110.714	U30	1.30165	1.32625	1.36507	1.23941	1.04048	0.908957	0.776007	0.76711	1.40531	0.777916	1.02082	0.891992	1.54187	1.23268	1.1185	U30	0.411639	0.315258	0.0919582	0.835557	-0.0435399	0.912556	-0.15344	0.696157	0.378912	0.3472	U30
88	U31	145680	145866	37.7263	50.6371	39.5938	47.1424	47.878	31.6951	57.1304	41.0476	41.4348	61.9792	41.1544	24.6639	32.3308	33.1321	30.6084	11.3798	13.236	16.9643	U31	1.24959	0.945511	0.800506	1.51434	0.810622	1.0465	1.64286	0.81273	0.622923	0.856983	0.654304	0.77306	0.30164	0.261389	0.428457	U31	-0.0140699	0.974394	0.125769	0.809275	-0.00180294	0.995311	-0.413485	0.306029	-1.6217	0.000208018	U31
89	as52	146130	146340	82.9979	85.6364	64.7899	47.1424	49.9902	40.87	59.5108	47.8888	62.7441	79.9732	57.0549	36.5025	28.2894	40.0667	47.0898	14.936	14.339	16.9643	as52	0.567995	0.58375	0.630808	0.717017	0.559211	0.968425	0.963557	0.666246	0.563399	0.340845	0.46787	0.726808	0.179956	0.16744	0.261835	as52	-0.758258	0.0720711	-0.456199	0.282917	-0.427763	0.308775	-1.01574	0.0163996	-2.33577	3.85443e-07	as52
90	U32	146598	146860	182.973	164.571	162.874	138.808	127.44	113.435	158.299	194.121	143.246	185.938	130.946	104.575	91.6039	98.6258	107.129	38.4067	30.8839	23.2142	U32	0.758628	0.774378	0.696457	0.865151	1.17956	0.879487	1.0162	0.79568	0.642058	0.500643	0.599291	0.657742	0.209904	0.187664	0.142528	U32	-0.426883	0.282688	-0.0423116	0.911998	-0.276289	0.489783	-0.779473	0.0537521	-2.46408	1.34391e-08	U32
91	U33	147710	148030	28.2947	26.8079	30.5952	28.8092	27.4594	19.1839	44.038	27.365	43.8025	39.9866	29.9304	46.3681	37.7192	40.8372	41.2036	37.6955	35.2959	40.1785	U33	1.01818	1.0243	0.627022	1.5564	1.02078	1.43168	1.41322	1.11648	1.51553	1.33308	1.52333	1.34673	1.33225	1.31662	1.31323	U33	-0.18369	0.66619	0.426879	0.322351	0.440336	0.309005	0.482816	0.25488	0.40116	0.352217	U33
92	U34	149750	149950	53.76	40.9565	51.292	53.6899	53.5107	67.5606	52.3695	46.1785	50.9056	47.9839	54.2489	62.153	64.6616	63.1821	58.8623	35.5618	47.4289	53.5713	U34	0.998697	1.30652	1.31718	0.974136	1.1275	0.992467	0.892558	1.32455	1.21175	1.20278	1.54266	1.14759	0.661492	1.15803	1.04444	U34	0.259332	0.545823	0.033646	0.965479	0.171034	0.71652	0.354716	0.419724	-0.0964957	0.851638	U34
93	as53	153275	153602	1595.82	3741.19	1495.57	1943.31	1898.92	1246.12	2032.89	1336.61	2316.8	1411.53	1454.43	2042.17	1716.23	2477.2	2407.47	1816.5	2054.88	3299.99	as53	1.21775	0.507572	0.833208	1.27388	0.357269	1.54911	0.884513	0.388762	1.36548	1.07545	0.662143	1.60974	1.13828	0.549259	2.20652	as53	-0.425231	0.57295	-0.264941	0.725478	-0.477257	0.526674	-0.049769	0.944428	0.0698193	0.92606	as53
94	U35	156536	156745	1438.32	769.983	1287.7	1674.86	1470.14	1368.73	1680.59	1776.16	1502.31	2121.29	1530.19	1087.18	637.186	835.237	646.308	125.889	109.197	91.0713	U35	1.16446	1.90931	1.06293	1.16844	2.30676	1.16666	1.47484	1.98731	0.844285	0.443008	1.08475	0.501909	0.0875252	0.141817	0.0707241	U35	0.368615	0.562836	0.504362	0.427888	0.438777	0.491908	-0.722504	0.254635	-3.42207	9.51633e-07	U35
95	as54	158185	158330	176.37	277.015	276.257	271.069	226.716	274.413	246.375	319.829	288.86	261.912	234.767	217.042	361.027	271.221	323.742	201.28	239.35	225.892	as54	1.53693	0.818426	0.993325	1.39692	1.15455	1.04562	1.48501	0.847488	0.785654	2.04698	0.979084	1.17189	1.14123	0.864034	0.81769	as54	0.0817807	0.860695	0.228842	0.614477	-0.0318286	0.946425	0.389807	0.391777	-0.130535	0.777551	as54
96	as55	159311	159384	181.086	124.359	93.5853	78.5706	105.613	132.619	73.7934	157.349	153.901	69.9765	65.4728	127.266	98.3395	94.0027	153.042	35.5618	48.5319	37.4999	as55	0.433885	0.849261	1.41709	0.407504	1.26528	1.64449	0.386426	0.526483	1.35989	0.543053	0.755899	1.63532	0.19638	0.390257	0.400703	as55	-0.332915	0.417177	-0.0514792	0.902668	-0.603	0.133452	-0.208298	0.60139	-1.71443	5.13511e-05	as55
97	U36	159672	159793	83.941	137.018	124.181	96.9037	97.8682	147.632	73.7934	78.6745	92.3403	73.9752	102.886	85.8303	96.9923	131.758	150.687	17.0697	15.442	20.5357	U36	1.15443	0.714272	1.18885	0.879111	0.57419	0.743598	0.881276	0.750892	0.691174	1.15548	0.961609	1.21345	0.203353	0.1127	0.16537	U36	-0.0114798	0.988627	-0.495528	0.229073	-0.393812	0.33813	0.136682	0.741998	-2.70183	3.10668e-09	U36
98	U37	159990	160135	49.9874	56.5945	60.2906	24.8807	49.2861	38.3677	46.4185	36.7718	56.8248	47.9839	49.5723	65.1127	59.2731	63.1821	69.4575	19.2034	29.7809	32.1428	U37	0.49774	0.870865	0.63638	0.928604	0.649742	0.942516	0.959921	0.875921	1.07998	1.18576	1.1164	1.15205	0.384165	0.526216	0.533132	U37	-0.568377	0.181768	-0.253163	0.558146	-0.0368071	0.945384	0.201705	0.659583	-1.04049	0.0176427	U37
99	as56	161896	162015	45.2716	51.3818	63.89	64.166	55.6229	69.2287	57.1304	75.2539	81.6857	83.9718	57.0549	63.1395	110.464	66.2642	84.7617	41.9629	45.2229	71.4284	as56	1.41736	1.08254	1.08356	1.26195	1.4646	1.27854	1.85485	1.11041	0.988254	2.44002	1.28964	1.32668	0.926916	0.880134	1.11799	as56	0.235558	0.593425	0.415119	0.339908	0.346781	0.429867	0.703789	0.104958	-0.0174406	0.98456	as56
100	as57	162380	162530	21.6926	29.7866	24.2962	31.4282	33.0921	35.8655	33.3261	38.4821	37.8832	19.9933	23.3832	33.5429	22.901	29.2795	24.7221	33.4281	57.3559	67.857	as57	1.4488	1.11098	1.47618	1.53629	1.29193	1.55922	0.921663	0.785024	1.38058	1.0557	0.982978	1.01753	1.54099	1.92556	2.79291	as57	0.405755	0.360027	0.533649	0.220269	0.0216171	1	0.0213041	1	1.06596	0.0098576	as57
101	as58	163000	163200	17.92	17.1273	14.3977	15.7141	18.3063	18.3498	16.663	9.40673	11.8385	15.9946	20.5772	24.6639	17.5125	31.5911	17.6587	21.3371	51.8409	74.107	as58	0.876904	1.06884	1.27449	0.929857	0.549226	0.822247	0.892558	1.20143	1.71304	0.977261	1.84449	1.22649	1.19069	3.0268	5.14713	as58	0.0829208	0.928536	-0.383312	0.596993	0.308548	0.61302	0.433208	0.467712	1.57471	0.00965193	as58
102	U38	163400	163700	21.6926	20.1059	17.9972	28.8092	23.2349	25.8565	21.4239	19.6686	23.677	19.9933	20.5772	27.6236	26.9423	23.8859	25.8994	29.8719	56.2529	57.1428	U38	1.32807	1.15562	1.4367	0.987612	0.97825	1.3156	0.921663	1.02344	1.53488	1.242	1.188	1.43908	1.37705	2.79783	3.17509	U38	0.381592	0.405917	0.115273	0.833236	0.189603	0.682441	0.359704	0.43329	1.2606	0.00280964	U38
103	as59	166845	167095	131.099	127.338	100.784	104.761	147.858	146.798	89.2663	120.577	112.466	131.956	81.3734	73.0051	134.712	131.758	98.8886	209.103	215.085	191.071	as59	0.799097	1.16115	1.45656	0.680908	0.94691	1.11591	1.00654	0.639037	0.72437	1.02756	1.03471	0.981191	1.595	1.68909	1.89584	as59	0.153027	0.70957	-0.156424	0.705279	-0.32717	0.423813	0.0244407	0.958556	0.776324	0.0554191	as59
104	as60	167455	167850	16.0337	12.6593	17.0973	11.7856	11.2654	14.1794	14.2826	15.3928	17.7578	9.99665	12.1592	15.7849	24.2481	21.5744	18.8359	22.7596	38.6049	40.1785	as60	0.735052	0.889893	0.829333	0.890788	1.21593	1.03863	0.623478	0.9605	0.923237	1.51232	1.70423	1.10169	1.41948	3.04953	2.34999	as60	-0.298562	0.567125	0.0508556	1	-0.271293	0.618542	0.497796	0.312398	1.14898	0.0125683	as60
105	as61	171045	171120	49.0442	38.7225	98.0846	43.2138	59.8475	64.2242	44.038	67.5575	93.5242	47.9839	45.831	35.516	48.4962	44.6898	35.3174	41.9629	49.6349	69.6427	as61	0.88112	1.54555	0.654784	0.897925	1.74466	0.953505	0.978381	1.18357	0.362095	0.988826	1.1541	0.36007	0.855615	1.28181	0.710027	as61	-0.151837	0.727635	0.142317	0.743215	-0.523082	0.238021	-0.532343	0.21807	-0.204935	0.656414	as61
106	U39	171882	172060	202.779	186.166	212.367	130.951	173.91	161.812	227.331	214.645	191.784	223.925	202.03	188.432	253.258	150.25	198.954	51.9202	47.4289	41.0714	U39	0.645782	0.934165	0.761945	1.12108	1.15297	0.903078	1.10428	1.08522	0.887296	1.24894	0.807077	0.936844	0.256044	0.254767	0.193398	U39	-0.365703	0.387801	0.0758234	0.859767	0.0310358	0.950149	0.0027585	1	-2.09836	2.46488e-06	U39
107	U40	172941	173026	238.619	321.695	236.663	129.641	196.44	220.197	266.609	293.319	164.555	127.957	167.423	153.903	118.546	122.512	169.523	35.5618	26.4719	29.4642	U40	0.543299	0.610642	0.930426	1.1173	0.911793	0.695315	0.53624	0.520442	0.650303	0.496801	0.380832	0.716307	0.149032	0.082289	0.124499	U40	-0.544898	0.190677	-0.137586	0.740989	-0.826913	0.0483977	-0.95687	0.0236315	-3.12273	1.68345e-11	U40
108	as62	173210	173330	69.7937	87.1257	89.9859	43.2138	47.878	57.5516	72.6032	87.2261	82.8695	59.9799	60.7962	46.3681	47.1491	52.3949	47.0898	10.6685	11.03	6.24999	as62	0.619166	0.549528	0.639562	1.04026	1.00115	0.920917	0.859389	0.697799	0.515282	0.675549	0.601372	0.523302	0.152858	0.126598	0.0694552	as62	-0.732102	0.0905108	-0.0247902	0.964686	-0.562864	0.187626	-0.75174	0.0780146	-3.14311	3.09062e-10	as62
109	U41	174301	174550	127.326	161.592	81.8872	90.3562	109.134	101.758	183.293	106.895	159.82	123.958	141.234	137.131	109.116	131.758	136.56	10.6685	13.236	11.6071	U41	0.709643	0.675365	1.24266	1.43956	0.66151	1.95171	0.973549	0.874017	1.67464	0.856983	0.815373	1.66767	0.083789	0.0819098	0.141745	U41	-0.299713	0.454852	0.279288	0.489967	0.117695	0.782578	0.0255643	0.959344	-3.3843	9.68885e-13	U41
110	as63	175177	175355	144.303	224.144	130.48	95.5942	116.879	140.126	151.158	112.026	143.246	135.954	127.204	145.024	86.2154	99.3963	113.016	19.9146	18.751	18.75	as63	0.662454	0.521445	1.07393	1.0475	0.499794	1.09784	0.942145	0.567512	1.11147	0.597461	0.443449	0.866155	0.138005	0.0836559	0.1437	as63	-0.500801	0.213615	-0.295824	0.46056	-0.289613	0.469199	-0.740482	0.064344	-3.11931	6.23645e-12	as63
111	U42	176212	176355	253.709	295.632	260.059	206.903	253.472	261.067	338.022	277.926	290.043	213.928	297.434	258.478	188.596	258.893	256.639	20.6258	12.133	16.9643	U42	0.81551	0.85739	1.00388	1.33232	0.94011	1.1153	0.843202	1.0061	0.993918	0.743355	0.875727	0.98685	0.0812971	0.0410409	0.0652323	U42	-0.165971	0.702162	0.162644	0.716318	-0.0722957	0.863205	-0.201015	0.646229	-4.02487	7.83763e-15	U42
112	U43	176590	176740	79.2252	107.232	69.2891	61.547	62.6638	65.8924	90.4565	75.2539	82.8695	59.9799	72.9554	78.9244	43.1077	64.7232	83.5844	16.3584	7.72098	11.6071	U43	0.776861	0.584378	0.950977	1.14176	0.701788	1.196	0.75708	0.680354	1.13906	0.544116	0.603583	1.20631	0.20648	0.0720029	0.167517	U43	-0.427929	0.334371	-0.041002	0.933489	-0.271602	0.536831	-0.418006	0.341653	-2.84126	7.62565e-09	U43
113	U44	177470	177648	182.029	243.505	112.482	216.069	161.236	139.292	199.956	115.446	181.129	187.937	157.135	223.948	207.456	206.498	231.917	25.6045	15.442	17.8571	U44	1.187	0.662147	1.23834	1.09848	0.474102	1.61029	1.03245	0.645304	1.99096	1.13968	0.848022	2.06181	0.140661	0.0634154	0.158755	U44	-0.0586128	0.886349	-0.115765	0.780188	0.0808274	0.854157	0.263594	0.53413	-3.19122	1.33991e-11	U44
114	as64	177770	177965	413.103	355.205	211.467	327.377	252.768	204.35	411.815	260.823	343.317	343.885	240.379	290.047	371.804	291.254	222.499	37.6955	24.2659	41.0714	as64	0.792484	0.711611	0.966345	0.996882	0.73429	1.6235	0.832443	0.676733	1.3716	0.900027	0.819962	1.05217	0.0912497	0.0683154	0.194221	as64	-0.320686	0.476472	0.0523144	0.909232	-0.164304	0.714351	-0.145864	0.743666	-3.24935	9.47611e-11	as64
115	as65	183540	183710	86.7705	110.955	88.1862	108.689	99.9805	95.0852	86.8858	80.3848	102.995	103.965	89.7913	83.8572	122.588	127.135	108.307	124.466	151.111	200	as65	1.25261	0.901091	1.07823	1.00133	0.724482	1.16793	1.19816	0.809259	0.950911	1.41278	1.14582	1.22816	1.43443	1.36191	2.26792	as65	0.0873391	0.839032	-0.081191	0.844976	-0.0424908	0.92447	0.324507	0.429503	0.734109	0.0687009	as65
116	U45	183856	183946	5804.19	7964.93	9273.05	5375.54	9689.66	9744.57	7106.78	16007.7	9024.49	37749.3	6865.29	3145.14	4262.27	4099.13	4817.29	2115.93	2379.17	2413.39	U45	0.926148	1.21654	1.05085	1.22442	2.00977	0.973196	6.50381	0.861941	0.33917	0.734344	0.514648	0.519493	0.364552	0.298705	0.260258	U45	0.106632	0.930628	0.480048	0.692078	1.05152	0.389666	-0.806069	0.505442	-1.73784	0.161376	U45
117	U46	189680	189810	64.1347	78.1897	82.787	86.4277	85.8987	57.5516	73.7934	88.9364	62.7441	85.9712	68.2788	72.0185	82.1741	57.018	43.5581	59.0326	66.1798	41.0714	U46	1.3476	1.09859	0.695176	1.1506	1.13744	0.757897	1.34048	0.873245	0.869925	1.28127	0.729227	0.526146	0.920447	0.846401	0.496109	U46	0.0302286	0.95513	0.00232111	1	0.00739629	1	-0.300767	0.490608	-0.436992	0.314226	U46
118	t1	189884	189955	377.263	335.843	768.48	361.425	540.739	374.502	539.168	509.674	770.687	907.695	1009.22	428.165	584.648	553.229	501.506	325.035	575.765	328.571	t1	0.958018	1.61009	0.487329	1.42916	1.51759	1.00287	2.406	3.00502	0.557159	1.54971	1.64728	0.652596	0.86156	1.71438	0.42756	t1	-0.214761	0.684901	0.296423	0.575531	0.662493	0.212608	0.146011	0.78586	-0.269223	0.614419	t1
119	as66	190710	190812	52.8168	52.8711	86.3865	36.6663	59.8475	68.3946	53.5598	64.992	34.3317	63.9785	60.7962	41.4353	52.5375	43.9193	61.2167	97.4393	91.5488	111.607	as66	0.694216	1.13195	0.791729	1.01407	1.22925	0.397419	1.21133	1.14989	0.479651	0.994712	0.830686	0.708638	1.84485	1.73155	1.29195	as66	-0.220001	0.623072	-0.329234	0.459639	-0.208658	0.636002	-0.284725	0.523551	0.646156	0.130936	as66
120	as67	192428	192680	31.1242	23.0846	37.7941	39.2853	54.9188	54.2153	16.663	35.0615	40.2509	25.9913	28.9951	26.637	61.9673	52.3949	37.6718	61.8775	62.8709	55.357	as67	1.26221	2.37903	1.43449	0.535372	1.51883	1.06501	0.835083	1.25604	0.704793	1.99097	2.26969	0.996766	1.98808	2.7235	1.4647	as67	0.689929	0.107383	-0.000430354	1	-0.172696	0.724272	0.724644	0.0889315	0.969091	0.0210501	as67
121	U47	194780	195020	113.179	126.593	98.9845	73.3326	77.4497	73.3991	98.788	112.026	87.6049	65.9779	109.433	82.8707	61.9673	63.1821	80.0527	31.2944	28.6779	41.9642	U47	0.647935	0.611801	0.741521	0.872848	0.884929	0.885037	0.582952	0.86445	0.837208	0.547517	0.499097	0.80874	0.276504	0.226537	0.423947	U47	-0.595581	0.148091	-0.18291	0.666056	-0.391302	0.343371	-0.723202	0.0827189	-1.73258	7.25717e-05	U47
122	as68	195180	195275	33.9537	52.1265	55.7913	40.5948	57.0311	65.0583	49.9891	49.5991	61.5602	19.9933	44.8957	23.6773	45.8019	34.6731	36.4946	7.11236	3.30899	4.46428	as68	1.19559	1.09409	1.1661	1.47227	0.951515	1.1034	0.58884	0.861283	0.424391	1.34895	0.665173	0.654128	0.209472	0.0634801	0.0800175	as68	0.197491	0.635833	0.183807	0.65081	-0.679754	0.106163	-0.278449	0.501558	-3.25259	1.1082e-10	as68
123	U48	196350	196490	9.43158	10.4253	14.3977	10.4761	12.6736	10.8431	10.712	10.2619	11.8385	25.9913	12.1592	10.8521	18.8596	10.0167	15.3042	38.4067	233.835	136.607	U48	1.11075	1.21566	0.753108	1.13575	0.984326	0.822247	2.75577	1.16632	0.753737	1.99963	0.960805	1.06296	4.07215	22.4296	9.48808	U48	-0.0110729	1	-0.0620595	1	0.516561	0.727857	0.367111	0.806561	3.5772	0.0288251	U48
124	U49	197463	197661	48.101	45.4245	28.7955	35.3568	35.9085	30.861	38.0869	34.2063	29.5963	45.9846	43.9603	38.4757	36.3721	53.1655	32.9629	51.9202	61.7679	51.7856	U49	0.735052	0.790509	1.07173	0.791811	0.753037	1.02781	0.956	0.967767	1.33617	0.756161	1.17041	1.14472	1.0794	1.35979	1.79839	U49	-0.260319	0.553868	-0.263667	0.554922	0.0702038	0.89309	0.00211465	1	0.43593	0.286268	U49
125	as69	198950	199080	52.8168	75.9557	33.2948	78.5706	48.5821	36.6996	47.6087	34.2063	36.6994	55.9812	34.6071	40.4488	51.1904	68.5757	47.0898	67.5674	69.4888	83.9284	as69	1.48761	0.63961	1.10226	0.901392	0.450345	1.10226	1.05991	0.455622	1.21487	0.969206	0.902838	1.41433	1.27928	0.91486	2.52077	as69	0.0158019	0.970038	-0.451532	0.316252	-0.306618	0.489537	0.0420098	0.939967	0.447353	0.299527	as69
126	as70	199180	199276	67.9073	58.8285	76.488	37.9758	64.072	60.8879	82.125	139.391	146.797	119.96	52.3783	33.5429	66.0087	63.1821	47.0898	44.0966	61.7679	49.1071	as70	0.559229	1.08913	0.796045	1.20937	2.36944	1.91922	1.76652	0.890356	0.438538	0.97204	1.07401	0.615649	0.649365	1.04997	0.642023	as70	-0.318767	0.469211	0.857863	0.0435477	0.0187405	0.977931	-0.205196	0.637951	-0.391066	0.375837	as70
127	as71	199610	199730	39.6126	55.1051	52.1918	39.2853	42.9494	42.5381	33.3261	76.109	44.9863	31.9893	44.8957	50.3143	17.5125	37.7552	28.2539	29.1607	34.1929	61.607	as71	0.991737	0.779408	0.815034	0.841299	1.38116	0.861942	0.807552	0.814727	0.964027	0.442094	0.685148	0.541347	0.736146	0.620503	1.1804	as71	-0.235625	0.585197	0.0719446	0.889592	-0.207838	0.622196	-0.814708	0.0591968	-0.233455	0.588925	as71
128	as72	199780	199960	27.3516	27.5526	49.4922	28.8092	34.5003	48.3767	40.4674	50.4543	40.2509	45.9846	46.7663	36.5025	32.3308	36.2142	44.7353	44.0966	48.5319	57.1428	as72	1.05329	1.25216	0.97746	1.47953	1.8312	0.813277	1.68124	1.69735	0.737541	1.18204	1.31437	0.903885	1.61222	1.76143	1.15458	as72	0.0973795	0.825814	0.329395	0.457118	0.308131	0.45923	0.117825	0.804167	0.520689	0.209895	as72
129	U50	202502	202636	194.29	192.868	210.567	145.356	175.318	153.471	171.391	189.845	118.385	161.946	188.936	123.319	96.9923	151.791	120.079	194.879	123.536	128.571	U50	0.748136	0.909005	0.728846	0.882139	0.984326	0.56222	0.833523	0.979613	0.585654	0.499213	0.787022	0.570265	1.00303	0.64052	0.610595	U50	-0.334157	0.415539	-0.317587	0.441934	-0.333984	0.418645	-0.696399	0.0948898	-0.419255	0.318962	U50
130	as73	202842	202947	535.714	556.264	544.415	556.542	589.321	579.686	515.364	515.66	378.832	663.777	437.733	561.35	245.175	209.58	215.436	1391.89	1261.83	1251.78	as73	1.03888	1.05943	1.06479	0.962014	0.927006	0.695852	1.23905	0.786915	1.03111	0.457661	0.376763	0.39572	2.5982	2.2684	2.29932	as73	0.0765373	0.890281	-0.214971	0.69293	0.0231481	0.970018	-1.28787	0.0196557	1.25499	0.022438	as73
131	U51	204411	204504	33.0105	5.95731	17.0973	7.85706	19.7145	19.1839	15.4728	45.3234	34.3317	37.9873	24.3185	14.7983	22.901	15.4103	9.41796	12.8022	15.442	14.2857	U51	0.238017	3.30929	1.12204	0.468724	7.60802	2.00801	1.15076	4.08212	0.865535	0.693748	2.58678	0.550844	0.387823	2.5921	0.835551	U51	-0.261972	0.715736	0.762763	0.229309	0.459703	0.4737	-0.232232	0.714203	-0.398627	0.538778	U51
132	as74	204640	204855	56.5895	35.7439	36.8942	51.0709	44.3575	36.6996	103.549	105.184	138.511	87.9705	18.7065	67.0858	68.7029	30.8206	27.0766	41.9629	50.7379	74.107	as74	0.902481	1.24098	0.994724	1.82983	2.94273	3.75426	1.55454	0.523349	1.81833	1.21406	0.862261	0.733899	0.741533	1.41948	2.00863	as74	0.0320225	0.982883	1.42604	0.00115831	0.427205	0.349523	-0.029635	0.954318	0.368273	0.420533	as74
133	as75	204998	205179	132.042	126.593	131.379	133.57	123.919	110.933	190.435	148.797	211.909	155.948	120.657	290.047	157.613	96.3142	102.42	141.536	239.35	292.857	as75	1.01157	0.978882	0.84437	1.44223	1.1754	1.61296	1.18105	0.953111	2.20771	1.19365	0.760819	0.779577	1.0719	1.89071	2.22909	as75	-0.082167	0.853137	0.498895	0.236559	0.538936	0.200879	-0.130244	0.755644	0.788671	0.0598916	as75
134	U52	206130	206525	52.8168	46.1692	32.3949	53.6899	52.8066	61.722	70.2228	66.7023	84.0534	45.9846	27.1245	64.1261	92.951	43.1488	60.0395	82.5034	104.785	116.071	U52	1.01653	1.14376	1.9053	1.32955	1.44474	2.59465	0.870642	0.587502	1.97951	1.75987	0.93458	1.85336	1.56207	2.26958	3.58301	U52	0.356581	0.415109	0.75015	0.0866388	0.0628941	0.906855	0.578123	0.191165	1.20727	0.00542041	U52
135	U53	211680	211810	30.181	48.4032	50.3921	37.9758	35.9085	45.8745	38.0869	44.4682	58.0087	37.9873	51.4429	40.4488	51.1904	50.0834	70.6347	27.027	40.8109	41.0714	U53	1.25827	0.741862	0.91035	1.26195	0.918705	1.15115	1.25865	1.0628	0.802681	1.69611	1.03471	1.4017	0.895495	0.843146	0.815035	U53	-0.106975	0.843342	0.124119	0.778005	0.0100617	1	0.414535	0.317828	-0.24398	0.60418	U53
136	as76	213133	213321	79.2252	112.444	101.684	87.7372	99.9805	126.78	132.114	110.315	112.466	109.963	140.299	140.091	115.852	107.101	114.193	116.643	151.111	123.214	as76	1.10744	0.889156	1.24681	1.66758	0.981067	1.10603	1.38798	1.24772	1.37771	1.46231	0.952485	1.12302	1.47229	1.34387	1.21173	as76	0.10041	0.80719	0.274753	0.50523	0.412138	0.31142	0.200734	0.628382	0.414408	0.303475	as76
137	as77	213331	213422	108.463	127.338	142.178	62.8565	130.96	157.641	103.549	167.611	123.12	91.9691	98.2092	66.0992	79.4798	99.3963	136.56	113.798	109.197	97.3212	as77	0.579519	1.02845	1.10876	0.954692	1.31627	0.865962	0.84793	0.771251	0.464906	0.732782	0.780573	0.960491	1.04918	0.857538	0.684504	as77	-0.104951	0.808535	0.0609177	0.874846	-0.560596	0.166875	-0.260954	0.518799	-0.238809	0.561978	as77
138	as78	214318	214418	321.617	366.375	522.818	227.855	356.268	398.691	253.516	528.487	346.868	225.924	213.254	113.454	145.489	124.823	197.777	261.024	216.188	212.5	as78	0.708467	0.972416	0.76258	0.788256	1.44248	0.663459	0.702464	0.582066	0.217004	0.452366	0.340698	0.378291	0.811598	0.590072	0.40645	as78	-0.300982	0.508749	-0.10109	0.824684	-1.13158	0.0142166	-1.37112	0.00320204	-0.811909	0.0772206	as78
139	as79	214785	214986	69.7937	53.6158	62.0903	77.2611	38.0207	38.3677	79.7445	76.109	60.3764	67.9772	95.4033	85.8303	102.381	120.2	93.0024	63.3	65.0769	80.357	as79	1.10699	0.709133	0.617935	1.14258	1.41953	0.972397	0.973974	1.77939	1.38235	1.46691	2.24188	1.49786	0.906959	1.21376	1.2942	as79	-0.271774	0.521777	0.221149	0.624468	0.425949	0.330302	0.766604	0.0750939	0.170247	0.715695	as79
140	U54	215420	215610	63.1916	78.9344	67.4894	47.1424	45.0616	55.8834	70.2228	58.1507	66.2956	73.9752	68.2788	73.0051	59.2731	54.7065	76.5209	29.8719	36.3989	60.7142	U54	0.746023	0.570874	0.828032	1.11127	0.736697	0.982311	1.17065	0.865007	1.08173	0.937991	0.693063	1.13382	0.47272	0.461129	0.89961	U54	-0.501295	0.256036	-0.10672	0.813096	0.0383297	0.940813	-0.13795	0.769363	-0.723086	0.103747	U54
141	U55	218226	218398	370.661	277.015	169.174	303.806	195.736	217.695	376.109	195.831	287.676	363.878	295.563	295.967	373.151	252.729	296.666	54.7652	65.0769	78.5713	U55	0.819634	0.706591	1.28682	1.0147	0.706933	1.70048	0.9817	1.06696	1.74949	1.00672	0.912328	1.75362	0.14775	0.234922	0.464442	U55	-0.187618	0.677629	0.0736211	0.873083	0.226046	0.618146	0.17555	0.701064	-2.04156	1.55031e-05	U55
142	U56	219125	219232	143.36	161.592	187.171	180.712	185.879	184.332	207.098	164.19	150.349	117.96	142.17	156.862	189.943	133.299	248.399	43.3854	41.9139	46.4285	U56	1.26055	1.1503	0.984833	1.4446	1.01608	0.803272	0.822827	0.879805	0.838071	1.32494	0.82491	1.32712	0.302633	0.259381	0.248054	U56	0.162834	0.697741	0.0840282	0.847361	-0.238997	0.563079	0.216091	0.609291	-1.90146	1.17596e-05	U56
143	nc7	219563	219783	1100.66	1964.42	901.659	1433.91	1242.01	1061.79	1189.03	891.93	884.336	1101.63	1124.26	1135.53	1313.44	2069.6	2203.8	438.121	609.958	1043.75	nc7	1.30277	0.632252	1.17759	1.08028	0.454041	0.980788	1.00088	0.572311	1.25937	1.19331	1.05354	2.44417	0.398052	0.310502	1.15759	nc7	-0.085802	0.892992	-0.419782	0.51618	-0.238887	0.709833	0.494076	0.448596	-0.923193	0.157394	nc7
144	as80	220115	220275	143.36	111.7	72.8886	99.5228	89.4192	75.9014	126.163	76.109	94.708	87.9705	73.8908	57.2202	76.7856	104.019	82.4072	115.22	92.6518	91.0713	as80	0.694216	0.800532	1.04133	0.880043	0.681373	1.29935	0.613634	0.661513	0.785037	0.535614	0.931242	1.13059	0.803713	0.829473	1.24946	as80	-0.308329	0.452644	-0.143102	0.729842	-0.582	0.155383	-0.317242	0.434864	-0.133596	0.750817	as80
145	as81	220630	220770	73.5663	61.0624	40.4937	48.4519	44.3575	46.7085	60.7011	57.2956	66.2956	49.9832	49.5723	44.395	59.2731	58.5591	43.5581	64.7225	66.1798	41.9642	as81	0.658615	0.726429	1.15348	0.825121	0.938311	1.63719	0.679431	0.811829	1.09634	0.80571	0.959003	1.07568	0.879784	1.08381	1.03632	as81	-0.327913	0.451593	0.0736319	0.881833	-0.282791	0.52364	-0.11781	0.805262	-0.0187049	0.985781	as81
146	as82	221126	221210	71.68	54.3605	116.082	86.4277	30.2758	40.0359	80.9347	35.0615	67.4795	83.9718	106.627	98.6555	25.5952	46.2308	35.3174	226.173	183.098	183.035	as82	1.20574	0.556945	0.344894	1.12911	0.644981	0.58131	1.17148	1.96148	0.849879	0.357076	0.850449	0.304245	3.15532	3.36821	1.57678	as82	-0.627369	0.133467	-0.400147	0.338781	0.256604	0.536629	-1.17619	0.00616535	1.29061	0.00170145	as82
147	as83	224480	224575	82.0547	90.849	126.88	87.7372	109.838	96.7534	95.2173	140.246	85.2372	43.9852	62.6669	66.0992	67.3558	67.0347	108.307	84.6371	47.4289	56.2499	as83	1.06925	1.20901	0.762558	1.16041	1.54372	0.671793	0.536048	0.689791	0.520958	0.820864	0.737869	0.853613	1.03147	0.522063	0.443331	as83	-0.0264965	0.95915	0.0973038	0.830272	-0.795226	0.0580844	-0.304766	0.454795	-0.670768	0.108036	as83
148	U57	224810	224940	37.7263	34.2545	30.5952	44.5233	47.1739	50.0449	48.7989	34.2063	40.2509	27.9906	31.8011	45.3815	30.9837	31.5911	30.6084	36.9843	26.4719	16.9643	U57	1.18017	1.37716	1.63571	1.2935	0.998592	1.3156	0.741939	0.928376	1.48329	0.821275	0.922245	1.00043	0.980331	0.772801	0.554474	U57	0.466574	0.262425	0.264965	0.548633	0.0360738	0.977438	-0.138554	0.769803	-0.351059	0.40192	U57
149	U58	226281	226471	35.84	43.9352	50.3921	41.9043	64.072	88.4126	54.75	70.9781	63.9279	21.9926	49.5723	33.5429	41.7606	50.0834	23.5449	51.9202	57.3559	44.6428	U58	1.16921	1.45833	1.75449	1.52762	1.61552	1.26861	0.613634	1.12831	0.665638	1.1652	1.13994	0.467234	1.44867	1.30547	0.885908	U58	0.578579	0.181157	0.543018	0.205133	-0.308497	0.511963	-0.173862	0.718772	0.241803	0.581901	U58
150	as84	229982	230110	51.8737	50.6371	78.2877	41.9043	84.4905	113.435	47.6087	83.8055	56.8248	55.9812	70.1495	53.274	26.9423	21.5744	35.3174	100.284	151.111	124.107	as84	0.807815	1.66855	1.44895	0.917781	1.65502	0.725846	1.07918	1.38534	0.68049	0.519383	0.426059	0.451122	1.93324	2.98419	1.58527	as84	0.407628	0.356996	0.0581821	0.900257	-0.0111657	0.980735	-1.10877	0.0139343	1.05444	0.013896	as84
151	U59	231905	232129	56.5895	52.1265	56.6911	48.4519	45.7657	56.7175	58.3206	57.2956	47.354	63.9785	72.0201	55.2471	91.6039	76.2809	101.243	46.2303	41.9139	55.357	U59	0.8562	0.877974	1.00047	1.03059	1.09916	0.835299	1.13057	1.38164	0.974528	1.61874	1.46338	1.78587	0.816943	0.804081	0.976468	U59	-0.132093	0.766433	-0.0214124	0.949788	0.209407	0.656257	0.702271	0.10924	-0.204957	0.637637	U59
152	as85	236090	236200	25.4653	23.0846	19.7969	28.8092	13.3777	32.5292	27.375	29.9305	34.3317	23.992	23.3832	19.7311	32.3308	32.3616	49.4443	22.7596	35.2959	16.0714	as85	1.13131	0.579507	1.64314	1.07499	1.29656	1.73419	0.942145	1.01293	0.996677	1.2696	1.40187	2.49758	0.893749	1.52898	0.811814	as85	0.128546	0.778312	0.423061	0.338472	-0.0264261	0.995627	0.739818	0.0847088	0.117124	0.80985	as85
153	as86	238419	238525	122.61	119.146	83.6869	98.2132	129.552	110.099	78.5543	61.5714	92.3403	61.9792	87.9207	68.0723	153.571	120.2	75.3437	27.027	52.9439	36.6071	as86	0.801018	1.08734	1.3156	0.640682	0.516771	1.1034	0.505497	0.737922	0.813417	1.25251	1.00885	0.900305	0.22043	0.444361	0.437429	as86	0.0540355	0.90916	-0.485388	0.240915	-0.578264	0.159539	0.101295	0.8218	-1.48111	0.000539816	as86
154	as87	240610	240735	21.6926	18.6166	22.4965	19.6426	28.8676	17.5157	36.8967	29.0754	21.3093	21.9926	23.3832	38.4757	30.9837	47.7719	18.8359	54.0539	39.7079	72.3213	as87	0.905499	1.55064	0.778598	1.70089	1.5618	0.947229	1.01383	1.25604	1.7103	1.4283	2.56609	0.837283	2.49181	2.13293	3.21478	as87	0.0721377	0.87979	0.474779	0.290939	0.41694	0.374761	0.635859	0.140847	1.40294	0.000713766	as87
155	as88	241475	241600	30.181	28.2972	28.7955	28.8092	38.0207	25.0224	20.2337	27.365	33.1478	61.9792	26.1891	17.758	33.6779	60.8706	29.4311	49.0753	58.4589	52.6785	as88	0.954547	1.34362	0.868971	0.67041	0.967057	1.15115	2.05358	0.925502	0.616694	1.11586	2.15112	1.02207	1.62603	2.06589	1.8294	as88	0.0737693	0.881868	-0.112147	0.806685	0.279441	0.524053	0.506483	0.235441	0.876368	0.0356846	as88
156	U60	242002	242146	30.181	28.2972	49.4922	56.3089	19.0104	12.5112	79.7445	49.5991	36.6994	29.9899	68.2788	39.4622	28.2894	42.3783	22.3677	17.0697	15.442	8.92855	U60	1.86571	0.67181	0.252791	2.64221	1.75279	0.741518	0.993668	2.41292	0.797341	0.937325	1.49761	0.451943	0.565576	0.545706	0.180403	U60	-0.297843	0.63776	0.62092	0.261885	0.351215	0.543434	-0.214786	0.7174	-1.38154	0.0229958	U60
157	as89	242380	242505	5.65895	8.1913	6.29901	9.16657	11.9695	10.009	13.0924	7.69642	10.6547	15.9946	7.48261	7.89244	24.2481	13.8692	23.5449	2.84494	6.61798	10.7143	as89	1.61984	1.46124	1.58897	2.31357	0.939584	1.69148	2.82643	0.913482	1.25296	4.28491	1.69317	3.73787	0.502734	0.807928	1.70094	as89	0.628275	0.349127	0.642033	0.309212	0.638644	0.349797	1.61366	0.0062078	0.00199862	0.999155	as89
158	as90	242650	242840	27.3516	32.7652	30.5952	23.5712	24.6431	33.3632	28.5652	31.6408	39.0671	33.9886	26.1891	23.6773	35.025	44.6898	27.0766	12.8022	8.82398	14.2857	as90	0.861785	0.752111	1.09047	1.04437	0.965684	1.2769	1.24266	0.799297	0.77389	1.28055	1.36394	0.884996	0.468063	0.269309	0.466926	as90	-0.153122	0.743058	0.13011	0.767769	-0.113395	0.805447	0.235431	0.593286	-1.33683	0.00340382	as90
159	U61	245400	245550	37.7263	61.0624	50.3921	35.3568	56.327	67.5606	52.3695	76.109	43.8025	37.9873	43.9603	29.5967	37.7192	53.1655	72.9892	61.8775	41.9139	31.2499	U61	0.937191	0.92245	1.3407	1.38814	1.24641	0.869233	1.00692	0.719924	0.587327	0.999813	0.870674	1.44843	1.64017	0.686411	0.620136	U61	0.0941799	0.845075	0.207702	0.640758	-0.419446	0.349221	0.135524	0.76533	-0.143661	0.757796	U61
160	U62	246810	247025	26.4084	29.7866	35.9944	32.7377	42.9494	45.0404	40.4674	37.6269	59.1925	15.9946	39.2837	31.5698	43.1077	47.0013	54.1533	53.3427	38.6049	40.1785	U62	1.23967	1.4419	1.25132	1.53237	1.26322	1.64449	0.605664	1.31884	0.877075	1.63235	1.57794	1.50449	2.01991	1.29605	1.11624	U62	0.389082	0.360955	0.574522	0.175443	-0.0861054	0.874712	0.646023	0.126614	0.519244	0.219936	U62
161	as91	256825	257132	50.9305	57.3391	41.3935	53.6899	53.5107	55.0493	36.8967	44.4682	36.6994	45.9846	47.7016	54.2605	60.6202	68.5757	60.0395	54.7652	70.5918	74.107	as91	1.05418	0.933231	1.3299	0.724452	0.77553	0.886597	0.902888	0.831921	1.31085	1.19025	1.19597	1.45046	1.07529	1.23113	1.7903	as91	0.116499	0.782512	-0.342146	0.453955	-0.016641	0.995659	0.338463	0.428277	0.41441	0.329696	as91
162	U63	259384	259465	129.213	94.5723	208.767	149.284	142.226	123.444	113.071	153.073	127.856	111.962	204.836	196.325	110.464	117.889	98.8886	186.344	298.912	341.964	U63	1.15534	1.50388	0.591299	0.875074	1.61858	0.612432	0.866498	2.16592	0.940399	0.854897	1.24654	0.473679	1.44215	3.16067	1.63801	U63	-0.0599233	0.880385	-0.13468	0.749445	0.246432	0.566175	-0.402522	0.33609	0.935396	0.0257919	U63
163	t2	259553	259648	1360.03	2478.99	1881.61	1601.53	989.947	592.198	2050.74	766.221	1779.33	21334.8	8879.99	2207.91	1317.48	1366.12	1121.91	1147.94	1183.52	1478.57	t2	1.17757	0.399336	0.31473	1.50786	0.309087	0.945643	15.687	3.5821	1.17342	0.968711	0.551081	0.596254	0.844049	0.477419	0.785802	t2	-0.845479	0.620595	-0.315702	0.852372	2.50276	0.1619	-0.588081	0.728873	-0.586374	0.731405	t2
164	as92	260830	261030	49.0442	54.3605	55.7913	47.1424	42.9494	50.0449	51.1793	51.3095	41.4348	43.9852	53.3136	43.4084	21.5539	45.4603	51.7988	34.1393	47.4289	49.1071	as92	0.961222	0.790084	0.897002	1.04353	0.943875	0.742675	0.896849	0.980742	0.778051	0.439478	0.836275	0.928439	0.696093	0.872489	0.880193	as92	-0.18397	0.674423	-0.145501	0.729442	-0.178107	0.673042	-0.422111	0.329865	-0.284817	0.504501	as92
165	as93	261292	261413	202.779	96.0616	75.5882	112.618	99.9805	93.4171	159.489	114.591	134.959	119.96	59.8609	91.7497	80.827	92.4617	72.9892	83.2146	86.0338	54.4642	as93	0.555373	1.04079	1.23587	0.786517	1.19289	1.78545	0.591579	0.623151	1.21381	0.398597	0.962524	0.965617	0.410371	0.89561	0.720539	as93	-0.291087	0.467712	0.127548	0.761741	-0.463365	0.251011	-0.604404	0.132621	-0.743044	0.0660027	as93
166	U64	262050	262240	63.1916	36.4885	47.6925	60.2375	45.7657	43.3722	45.2282	42.7579	43.8025	39.9866	37.413	49.3278	63.3145	52.3949	62.394	44.0966	35.2959	47.3213	U64	0.953252	1.25425	0.909413	0.715732	1.17182	0.918435	0.632784	1.02534	1.03429	1.00194	1.43593	1.30826	0.697825	0.967315	0.992217	U64	0.0194739	0.984479	-0.161243	0.730461	-0.21774	0.613714	0.273246	0.54056	-0.217894	0.618725	U64
167	U65	263258	263370	34.8968	46.1692	41.3935	23.5712	30.9799	29.1928	51.1793	31.6408	44.9863	35.9879	30.8658	61.1664	53.8846	27.7385	47.0898	26.3157	35.2959	45.5356	U65	0.675453	0.671008	0.705251	1.46659	0.685324	1.0868	1.03127	0.668536	1.47768	1.54411	0.600801	1.13761	0.754101	0.764491	1.10007	U65	-0.548249	0.206893	0.0616562	0.888635	0.0640658	0.891455	0.0718523	0.87043	-0.19271	0.667591	U65
168	U66	266617	266738	303.697	135.529	255.56	155.832	198.553	211.857	192.815	307.857	156.268	153.948	225.414	172.647	106.422	139.463	150.687	100.284	115.815	88.3927	U66	0.513116	1.46502	0.82899	0.634894	2.27152	0.611474	0.506915	1.66322	0.675564	0.350422	1.02903	0.589636	0.330212	0.854539	0.345878	U66	-0.295151	0.483941	-0.0808057	0.845471	-0.331876	0.427684	-0.808983	0.0557979	-1.19016	0.00559004	U66
169	as94	267280	267480	215.983	193.613	155.676	142.737	129.552	135.121	185.674	147.942	196.519	165.944	227.284	145.024	127.976	163.349	143.624	151.493	184.201	186.607	as94	0.660869	0.669131	0.867966	0.859668	0.764115	1.26236	0.768321	1.17391	0.931576	0.592528	0.84369	0.922585	0.701413	0.951387	1.19869	as94	-0.472463	0.262191	-0.0925829	0.828727	-0.0706611	0.861367	-0.378098	0.365074	-0.114063	0.786014	as94
170	as95	267490	267625	135.815	160.847	111.583	123.094	119.695	80.0718	113.071	74.3987	93.5242	133.955	107.563	68.0723	101.034	120.971	88.2934	97.4393	134.566	87.4998	as95	0.906337	0.744152	0.717601	0.832536	0.462542	0.838162	0.986308	0.668724	0.610063	0.743908	0.752083	0.791283	0.717443	0.836605	0.784172	as95	-0.338522	0.396453	-0.538897	0.179065	-0.399076	0.318684	-0.395781	0.318097	-0.353596	0.375029	as95
171	as96	268095	268169	124.497	193.613	275.357	77.2611	57.7352	116.771	174.962	200.962	113.65	145.951	231.961	106.548	47.1491	106.331	114.193	82.5034	76.1068	126.785	as96	0.620587	0.2982	0.424073	1.40535	1.03796	0.412736	1.17233	1.19807	0.386945	0.378717	0.549194	0.414708	0.662695	0.393088	0.460441	as96	-1.23707	0.00674017	-0.27764	0.538899	-0.292789	0.515163	-1.1487	0.0112212	-1.0562	0.02052	as96
172	U67	268453	268598	78.2821	95.317	87.2863	47.1424	64.7761	70.0628	71.413	73.5436	75.7664	59.9799	80.4381	43.4084	48.4962	68.5757	84.7617	34.1393	50.7379	37.4999	U67	0.602211	0.679586	0.802678	0.912252	0.771568	0.868022	0.766202	0.843901	0.497311	0.619505	0.719449	0.971076	0.436107	0.532307	0.42962	U67	-0.519626	0.232938	-0.241179	0.588674	-0.505072	0.239407	-0.37025	0.396514	-1.09208	0.0130153	U67
173	as97	269543	269675	138.644	106.487	116.082	136.189	89.4192	105.094	80.9347	108.605	102.995	83.9718	124.398	113.454	138.753	110.954	108.307	61.1663	75.0038	72.3213	as97	0.982292	0.839719	0.905346	0.583759	1.01989	0.887262	0.605664	1.1682	0.977361	1.00078	1.04195	0.933019	0.441175	0.704348	0.62302	as97	-0.127316	0.750639	-0.304241	0.457584	-0.166577	0.675033	-0.0128356	0.97827	-0.792861	0.0516931	as97
174	as98	270782	270875	102.804	138.507	168.274	133.57	164.757	189.336	77.3641	144.522	108.914	123.958	105.692	96.6824	192.638	194.94	216.613	57.6101	109.197	68.7499	as98	1.29927	1.18951	1.12517	0.752538	1.04342	0.647245	1.20577	0.763077	0.574555	1.87383	1.40743	1.28727	0.560387	0.788382	0.40856	as98	0.25172	0.541575	-0.308205	0.451806	-0.32782	0.424403	0.56084	0.168634	-0.798089	0.0542232	as98
175	as99	271080	271240	76.3958	78.9344	88.1862	89.0467	78.8578	109.265	53.5598	62.4265	67.4795	77.9738	58.9255	41.4353	70.05	62.4116	49.4443	29.8719	44.1199	41.0714	as99	1.1656	0.99903	1.23902	0.701083	0.790866	0.765193	1.02066	0.746513	0.469862	0.916936	0.790677	0.560681	0.391015	0.558944	0.465735	as99	0.186748	0.666854	-0.408508	0.345451	-0.449431	0.298817	-0.420826	0.324849	-1.08159	0.0144878	as99
176	t3	271431	271502	82.9979	129.572	136.779	31.4282	62.6638	74.2332	78.5543	98.3431	138.511	2459.17	252.538	110.494	72.7443	70.8873	83.5844	71.1236	162.141	108.036	t3	0.378663	0.483623	0.542725	0.946462	0.758987	1.01266	29.6294	1.94902	0.807833	0.876459	0.54709	0.611093	0.856933	1.25136	0.789857	t3	-1.05341	0.751796	-0.147446	0.96525	3.01409	0.390392	-0.620601	0.852577	-0.0336254	0.992096	t3
177	as100	272105	272280	22.6358	22.3399	21.5966	17.0236	19.0104	16.6816	28.5652	16.248	21.3093	13.9953	19.6418	28.6101	17.5125	18.4923	15.3042	39.118	45.2229	40.1785	as100	0.752067	0.85096	0.772418	1.26195	0.727308	0.986697	0.618282	0.879227	1.32475	0.773665	0.827771	0.708638	1.72815	2.02431	1.86041	as100	-0.336692	0.476501	-0.00978087	0.998344	-0.0969121	0.874356	-0.37571	0.403296	0.903376	0.0364489	as100
178	U68	273343	273405	53.76	68.5091	103.484	43.2138	83.0824	89.2467	60.7011	123.143	105.363	15.9946	45.831	20.7177	30.9837	20.0334	23.5449	21.3371	25.3689	19.6428	U68	0.803829	1.21272	0.862422	1.12911	1.79747	1.01816	0.297519	0.668977	0.200202	0.576333	0.292419	0.227523	0.396895	0.3703	0.189815	U68	-0.0667695	0.882962	0.357356	0.441863	-1.45152	0.00260296	-1.59823	0.000994737	-1.7666	0.000284287	U68
179	U69	274200	274400	11.3179	8.93597	8.09873	10.4761	4.92861	5.83857	4.76087	4.27579	8.28695	7.99732	8.41794	9.86555	21.5539	6.93462	4.70898	18.4921	56.2529	56.2499	U69	0.925621	0.551548	0.720924	0.42065	0.478492	1.02324	0.706608	0.942028	1.21816	1.90441	0.776035	0.581447	1.63389	6.29511	6.94552	U69	-0.416475	0.683989	-0.710741	0.462981	-0.109471	0.948577	0.227592	0.787269	2.20796	0.0099227	U69
180	U70	274420	274550	31.1242	43.9352	40.4937	27.4997	52.8066	51.713	23.8043	44.4682	39.0671	21.9926	28.0598	30.5832	21.5539	20.8039	32.9629	43.3854	31.9869	42.8571	U70	0.883547	1.20192	1.27706	0.764818	1.01213	0.96477	0.706608	0.638663	0.755259	0.692511	0.473513	0.814025	1.39394	0.728048	1.05836	U70	0.192194	0.640744	-0.106373	0.819315	-0.519066	0.229565	-0.617439	0.156144	0.0330336	0.949296	U70
181	as101	274580	274710	26.4084	25.3186	23.3963	26.1902	27.4594	31.6951	13.0924	21.3789	31.964	17.994	28.9951	21.7042	17.5125	16.1808	17.6587	27.7382	29.7809	25	as101	0.991737	1.08456	1.3547	0.495766	0.844398	1.3662	0.681372	1.14521	0.927676	0.663141	0.639088	0.754763	1.05035	1.17625	1.06854	as101	0.184041	0.66945	-0.177311	0.73565	-0.129092	0.846356	-0.548841	0.266966	0.135467	0.726554	as101
182	as102	275578	275666	113.179	91.5937	202.468	91.6657	120.399	167.65	92.8369	200.962	126.672	79.9732	117.851	101.615	110.464	131.758	129.497	168.563	127.948	130.357	as102	0.809919	1.31449	0.828032	0.820267	2.19406	0.625639	0.706608	1.28667	0.501882	0.976008	1.4385	0.639591	1.48935	1.39691	0.643839	as102	-0.100965	0.809918	0.0461239	0.912093	-0.443618	0.279587	-0.131672	0.741967	0.0679062	0.868817	as102
183	as103	278520	278810	31.1242	22.3399	25.1961	24.8807	20.4185	16.6816	20.2337	17.1032	29.5963	33.9886	21.5125	36.5025	53.8846	43.9193	35.3174	32.7169	38.6049	49.9999	as103	0.7994	0.913994	0.662073	0.650095	0.765587	1.17464	1.09203	0.962962	1.44874	1.73128	1.96596	1.4017	1.05117	1.72807	1.98443	as103	-0.343811	0.463262	-0.232913	0.63545	0.226058	0.569239	0.759036	0.0624118	0.625132	0.119684	as103
184	U71	279424	279728	57.5326	38.7225	45.8928	47.1424	50.6943	55.0493	30.9456	52.1646	52.0894	59.9799	51.4429	68.0723	83.5212	66.2642	62.394	52.6315	69.4888	74.107	U71	0.819402	1.30917	1.19952	0.53788	1.34714	1.13502	1.04254	1.3285	1.48329	1.45172	1.71126	1.35956	0.914811	1.79453	1.61478	U71	0.105063	0.842814	-0.0723015	0.86625	0.336551	0.47004	0.577891	0.196442	0.465133	0.300667	U71
185	U72	279960	280100	106.577	49.8925	77.3879	61.547	70.4088	72.5651	69.0326	73.5436	44.9863	127.957	97.2739	66.0992	47.1491	67.8052	85.9389	49.7865	72.7978	94.6427	U72	0.577489	1.41121	0.93768	0.647726	1.47404	0.58131	1.20061	1.94967	0.854129	0.442395	1.35903	1.1105	0.467142	1.45909	1.22297	U72	-0.19338	0.659378	-0.318257	0.46387	0.317028	0.463464	-0.219199	0.609543	-0.106424	0.821188	U72
186	U73	280690	280953	129.213	114.678	129.58	74.6421	63.3679	53.3812	63.0815	73.5436	58.0087	213.928	119.722	58.2068	61.9673	90.1501	68.2802	26.3157	37.5019	31.2499	U73	0.577669	0.552571	0.411956	0.488199	0.641304	0.447668	1.65563	1.04398	0.449197	0.479577	0.786114	0.526936	0.203662	0.327019	0.241164	U73	-0.96447	0.0482532	-0.940233	0.0555587	0.0693319	0.897597	-0.760885	0.116335	-1.97397	0.00011088	U73
187	as104	282400	282570	46.2147	75.2111	45.8928	65.4755	82.3783	124.278	139.255	137.68	105.363	93.9685	62.6669	36.5025	193.985	295.107	449.708	72.5461	57.3559	74.9999	as104	1.41677	1.09529	2.70801	3.01323	1.83059	2.29584	2.0333	0.833213	0.795387	4.19747	3.92372	9.79909	1.56976	0.762599	1.63424	as104	0.701708	0.224736	1.1921	0.0375372	0.207033	0.71759	2.48822	2.45125e-05	0.292335	0.611831	as104
188	U74	282637	282811	64.1347	110.21	89.9859	99.5228	168.277	120.108	144.016	182.149	124.304	285.904	59.8609	41.4353	142.794	172.595	147.156	128.022	103.682	130.357	U74	1.55178	1.52687	1.33474	2.24553	1.65274	1.38138	4.45787	0.543152	0.460465	2.22647	1.56605	1.63532	1.99615	0.940763	1.44864	U74	0.553367	0.325981	0.769083	0.172381	0.550735	0.329966	0.807249	0.151532	0.453888	0.419523	U74
189	U75	283060	283180	22.6358	14.8933	26.9958	15.7141	27.4594	31.6951	15.4728	12.8274	21.3093	33.9886	16.8359	20.7177	24.2481	13.0987	14.1269	111.664	68.3858	96.4284	U75	0.694216	1.84375	1.17408	0.683556	0.861286	0.789357	1.50154	1.13043	0.767441	1.07123	0.879507	0.523302	4.93308	4.59173	3.57198	U75	0.214507	0.665432	-0.379238	0.387289	0.148939	0.771509	-0.326017	0.457559	2.09924	3.21222e-07	U75
190	as105	285512	285626	41.4989	45.4245	17.9972	51.0709	38.0207	37.5336	38.0869	37.6269	44.9863	41.9859	47.7016	49.3278	32.3308	34.6731	38.8491	90.327	100.373	120.535	as105	1.23066	0.83701	2.08553	0.917781	0.82834	2.49963	1.01173	1.05013	2.74086	0.779075	0.763313	2.15862	2.17661	2.20966	6.69747	as105	0.271267	0.530006	0.20213	0.639845	0.405946	0.352915	0.012764	0.980228	1.56871	0.0002613	as105
191	as106	285718	285900	70.7368	36.4885	40.4937	58.9279	46.4698	53.3812	82.125	88.0812	111.282	45.9846	31.8011	43.4084	36.3721	39.2962	24.7221	73.9686	135.669	140.178	as106	0.833059	1.27355	1.31826	1.16099	2.41394	2.74813	0.65008	0.871537	1.07198	0.51419	1.07695	0.610519	1.04569	3.71812	3.46173	as106	0.104164	0.830852	0.930219	0.0317088	-0.285536	0.536493	-0.557233	0.219403	1.24374	0.00390573	as106
192	U76	291180	291290	337.65	396.161	395.038	226.545	378.095	445.399	303.505	506.253	342.133	109.963	251.603	152.916	138.753	152.562	188.359	221.194	318.766	216.964	U76	0.670946	0.954397	1.12748	0.898874	1.2779	0.866075	0.325671	0.635102	0.387092	0.410937	0.3851	0.476813	0.655099	0.804638	0.549223	U76	-0.10441	0.818199	0.0291513	0.952914	-1.13366	0.0145941	-1.23473	0.00793578	-0.576632	0.210273	U76
193	U77	292642	292783	94.3158	133.295	88.1862	82.4991	75.3374	61.722	105.929	155.639	108.914	211.929	106.627	66.0992	154.918	90.9206	57.685	49.7865	45.2229	51.7856	U77	0.874712	0.565194	0.699905	1.12313	1.16763	1.23505	2.24701	0.799935	0.749542	1.64255	0.682102	0.654128	0.527871	0.33927	0.58723	U77	-0.524391	0.291427	0.230408	0.636343	0.28457	0.562229	-0.057186	0.919533	-1.10519	0.0294203	U77
194	as107	292880	293010	56.5895	67.7644	115.182	41.9043	59.1434	60.8879	59.5108	70.9781	56.8248	57.9805	122.528	32.5563	44.4548	44.6898	41.2036	17.0697	17.648	17.8571	as107	0.740497	0.872779	0.528624	1.05162	1.04742	0.493348	1.02458	1.80814	0.282651	0.785567	0.659488	0.357726	0.30164	0.260431	0.155034	as107	-0.564821	0.265844	-0.354785	0.490068	-0.168951	0.746915	-0.877871	0.0842628	-2.1878	6.36565e-05	as107
195	U78	293558	293716	138.644	204.038	205.168	174.165	90.1232	144.296	110.69	80.3848	102.995	145.951	216.996	101.615	114.505	134.069	137.738	23.4708	23.1629	7.14284	U78	1.2562	0.441698	0.703307	0.798376	0.39397	0.502004	1.0527	1.06351	0.495278	0.82589	0.657081	0.671341	0.169288	0.113523	0.0348146	U78	-0.423148	0.286542	-0.897621	0.0260316	-0.23791	0.551216	-0.504014	0.208228	-3.34873	2.03434e-13	U78
196	U79	294810	295060	46.2147	42.4458	39.5938	39.2853	33.0921	30.861	40.4674	29.0754	36.6994	37.9873	45.831	31.5698	44.4548	31.5911	38.8491	31.2944	44.1199	30.3571	U79	0.85006	0.779632	0.77944	0.875638	0.684999	0.926897	0.821973	1.07975	0.797341	0.961919	0.744268	0.981191	0.677152	1.03944	0.766713	U79	-0.313028	0.456723	-0.271652	0.52065	-0.152515	0.742577	-0.158692	0.718628	-0.278059	0.501824	U79
197	U80	297371	297560	823.377	799.769	817.072	561.78	872.365	951.686	717.701	1201.5	717.413	599.799	717.395	631.395	366.416	454.603	553.305	240.398	291.191	298.214	U80	0.682288	1.09077	1.16475	0.871656	1.5023	0.87803	0.728462	0.897003	0.772754	0.445016	0.568418	0.67718	0.291966	0.364094	0.364979	U80	-0.032518	0.9517	0.111675	0.841154	-0.32458	0.552394	-0.828288	0.133204	-1.55617	0.0056985	U80
198	U81	297770	297938	264.084	374.566	320.35	337.854	375.279	451.238	432.049	379.69	467.621	329.889	407.802	268.343	343.515	276.614	324.92	214.082	208.467	223.214	U81	1.27934	1.0019	1.40858	1.63603	1.01368	1.45972	1.24918	1.08873	0.837656	1.30078	0.738493	1.01427	0.810659	0.556555	0.696782	U81	0.279947	0.558517	0.415819	0.38102	0.0690773	0.890275	-0.021142	0.96456	-0.570527	0.230714	U81
199	nc8	298740	299080	247.107	391.693	233.063	202.974	233.757	206.852	166.63	174.452	119.569	537.82	253.473	95.6959	138.753	160.267	177.764	43.3854	36.3989	37.4999	nc8	0.8214	0.596786	0.887535	0.674324	0.44538	0.513031	2.17646	0.647122	0.4106	0.561509	0.409164	0.762728	0.175573	0.0929271	0.1609	nc8	-0.437976	0.479099	-0.920428	0.139961	0.0248128	0.973274	-0.870768	0.161114	-2.89409	1.40804e-05	nc8
200	as108	299600	299810	25.4653	19.3613	29.6953	15.7141	21.8267	26.6906	22.6141	24.7996	30.7801	15.9946	17.7712	16.7714	28.2894	18.4923	31.7856	7.8236	9.92698	10.7143	as108	0.617081	1.12734	0.898814	0.888038	1.28089	1.03653	0.628096	0.917874	0.564783	1.1109	0.95512	1.07039	0.307226	0.512724	0.360806	as108	-0.214384	0.701393	0.0693906	0.862698	-0.560316	0.249133	0.0762668	0.900181	-1.38848	0.00577728	as108
201	as109	299980	300189	128.269	128.827	114.282	154.522	121.807	125.946	92.8369	95.7777	113.65	115.961	109.433	120.36	179.166	133.299	93.0024	94.5944	115.815	65.1785	as109	1.20467	0.945511	1.10206	0.723765	0.74346	0.994466	0.904043	0.849459	1.05318	1.3968	1.03471	0.813796	0.737466	0.898995	0.570329	as109	0.115294	0.774846	-0.29708	0.471751	-0.103144	0.796469	0.126697	0.763569	-0.430379	0.294701	as109
202	U82	302662	302908	114.122	94.5723	120.581	121.784	94.3478	65.0583	101.168	84.6606	87.6049	117.96	98.2092	136.145	118.546	108.642	114.193	140.114	147.802	156.25	U82	1.06714	0.997626	0.53954	0.886493	0.895194	0.726523	1.03363	1.03846	1.12907	1.03877	1.14878	0.94702	1.22775	1.56284	1.29581	U82	-0.227747	0.569077	-0.268103	0.510695	0.0975679	0.828587	0.0520894	0.911574	0.4318	0.286388	U82
203	U83	303412	303701	173.541	259.888	319.45	319.52	985.723	831.579	283.272	478.888	439.209	1347.55	247.861	160.809	537.499	650.314	420.277	600.994	1565.15	2141.07	U83	1.84118	3.79288	2.60316	1.6323	1.84267	1.37489	7.76501	0.953725	0.503392	3.09725	2.50229	1.31563	3.46313	6.02242	6.70236	U83	1.50498	0.0731462	0.674189	0.416192	1.22198	0.143445	1.09486	0.189742	2.51627	0.00370177	U83
204	as110	304065	304289	196.177	233.08	240.262	197.736	182.359	227.704	179.723	215.5	215.461	161.946	158.07	146.997	184.555	190.317	173.055	222.617	226.114	204.464	as110	1.00795	0.782388	0.947731	0.916126	0.924575	0.896773	0.825509	0.67818	0.611818	0.940758	0.816531	0.720275	1.13478	0.970116	0.851003	as110	-0.139531	0.749968	-0.132701	0.75947	-0.519664	0.231033	-0.289142	0.503889	-0.0356105	0.940591	as110
205	as111	305030	305200	123.554	49.1478	37.7941	58.9279	91.5314	129.283	103.549	90.6467	129.04	87.9705	53.3136	70.0454	83.5212	53.1655	37.6718	105.263	90.4458	63.3927	as111	0.476942	1.86237	3.42071	0.838088	1.84437	3.41428	0.712002	1.08476	1.85334	0.675991	1.08175	0.996766	0.851961	1.84028	1.67732	as111	0.410307	0.346818	0.618795	0.150022	0.00570453	1	-0.271733	0.538217	0.299728	0.504472	as111
206	U84	305463	305618	250.88	227.122	266.358	326.068	218.267	285.256	268.989	212.934	254.528	249.916	322.688	577.135	432.424	373.699	486.202	528.448	476.495	495.535	U84	1.2997	0.961011	1.07095	1.07218	0.937531	0.955585	0.996158	1.42076	2.16676	1.72363	1.64536	1.82537	2.10638	2.09796	1.86041	U84	0.156398	0.749518	-0.015412	0.979005	0.627232	0.192509	0.795896	0.0989276	1.01135	0.0357495	U84
207	as112	306862	307018	81.1116	144.465	89.086	78.5706	50.6943	70.8969	66.6521	80.3848	69.8472	79.9732	89.7913	105.561	130.67	90.9206	108.307	47.6528	52.9439	55.357	as112	0.968673	0.350911	0.795825	0.821734	0.556432	0.784042	0.985965	0.621545	1.18494	1.61099	0.629362	1.21575	0.587497	0.366483	0.621388	as112	-0.652638	0.123228	-0.53688	0.201275	-0.192664	0.654595	0.0682128	0.874798	-1.01269	0.0170451	as112
208	as113	307488	307636	86.7705	112.444	97.1848	113.927	102.093	80.0718	74.9837	108.605	44.9863	111.962	110.368	149.956	83.5212	70.1168	67.103	108.819	75.0038	93.7498	as113	1.31297	0.907941	0.823913	0.864161	0.965857	0.462895	1.29033	0.98154	1.543	0.962553	0.623569	0.690468	1.2541	0.667031	0.964655	as113	-0.00149824	1	-0.374875	0.369386	0.328873	0.422696	-0.425189	0.304541	-0.0946771	0.834103	as113
209	U85	308010	308170	57.5326	39.4672	32.3949	53.6899	39.4289	39.2018	42.8478	35.0615	34.3317	35.9879	24.3185	55.2471	35.025	37.7552	54.1533	51.209	44.1199	45.5356	U85	0.933208	0.99903	1.21012	0.744757	0.88837	1.05979	0.625522	0.61617	1.70542	0.608785	0.956622	1.67166	0.890086	1.11789	1.40564	U85	0.0322592	0.960232	-0.20518	0.642866	-0.163218	0.706633	-0.0277063	0.972754	0.12253	0.773479	U85
210	as114	308550	308706	66.9642	52.1265	53.9915	52.3804	47.1739	48.3767	61.8913	52.1646	34.3317	39.9866	42.0897	83.8572	41.7606	42.3783	48.2671	55.4764	79.4158	49.9999	as114	0.782215	0.904989	0.896005	0.924244	1.00073	0.635871	0.597134	0.807453	1.55315	0.623626	0.812989	0.893974	0.828449	1.52352	0.926069	as114	-0.226533	0.595316	-0.222087	0.612158	-0.0608525	0.900245	-0.38649	0.372871	0.0952265	0.847799	as114
211	as115	310035	310210	12.261	12.6593	13.4979	20.9522	15.4899	13.3453	14.2826	14.5377	17.7578	9.99665	23.3832	20.7177	13.4712	14.6398	16.4814	22.0483	36.3989	25.8928	as115	1.70884	1.2236	0.988695	1.16488	1.14838	1.3156	0.815317	1.84711	1.53488	1.0987	1.15644	1.22104	1.79824	2.87527	1.91829	as115	0.37399	0.499018	0.277859	0.58143	0.49377	0.331249	0.215006	0.726587	1.13443	0.0175992	as115
212	as116	312270	312338	92.4294	126.593	93.5853	115.237	151.379	114.269	99.9782	92.357	105.363	145.951	88.856	72.0185	91.6039	108.642	110.661	73.9686	55.1499	75.8927	as116	1.24676	1.19579	1.22101	1.08167	0.72956	1.12585	1.57905	0.701904	0.769549	0.991068	0.858204	1.18246	0.80027	0.435648	0.810947	as116	0.285002	0.493309	-0.0705038	0.858045	-0.0269344	0.949126	-0.00786821	0.99437	-0.608651	0.137482	as116
213	as117	312400	312590	70.7368	61.0624	87.2863	68.0945	68.2965	62.5561	96.4076	79.5297	68.6633	113.962	53.3136	63.1395	71.3971	84.7565	74.1664	44.8079	71.6948	35.7142	as117	0.962646	1.11847	0.716677	1.3629	1.30243	0.786645	1.61107	0.8731	0.723361	1.00933	1.38803	0.849691	0.633445	1.17412	0.409162	as117	-0.13911	0.75447	0.158933	0.714098	0.0727394	0.883583	0.0721458	0.884488	-0.525366	0.235627	as117
214	as118	313280	313480	32.0674	43.1905	45.8928	27.4997	25.3472	24.1884	38.0869	35.9166	27.2286	25.9913	36.4777	46.3681	41.7606	51.6244	54.1533	17.7809	22.0599	16.9643	as118	0.857561	0.586869	0.527062	1.18772	0.831586	0.593308	0.810521	0.844577	1.01036	1.30228	1.19527	1.17999	0.554486	0.510759	0.369649	as118	-0.653212	0.108559	-0.259135	0.535463	-0.154632	0.700271	0.284287	0.48066	-1.09271	0.0111395	as118
215	U86	313520	313920	50.9305	64.0411	55.7913	36.6663	50.6943	55.0493	52.3695	55.5853	48.5379	71.9759	56.1196	60.1799	44.4548	50.0834	72.9892	37.6955	44.1199	49.9999	U86	0.719928	0.79159	0.986702	1.02825	0.867962	0.869991	1.41322	0.876306	1.07866	0.872853	0.782051	1.30826	0.740136	0.688931	0.896196	U86	-0.261944	0.560065	-0.125899	0.787518	0.140849	0.766414	-0.027597	0.946877	-0.373476	0.399574	U86
216	U87	315603	315790	52.8168	52.1265	55.7913	47.1424	30.2758	25.0224	32.1359	23.0893	36.6994	51.9826	52.3783	68.0723	56.5789	62.4116	87.1161	24.182	16.545	18.75	U87	0.892563	0.580814	0.448501	0.60844	0.442947	0.657798	0.984205	1.00483	1.22013	1.07123	1.19731	1.56147	0.457847	0.3174	0.336074	U87	-0.649893	0.122301	-0.806159	0.0596414	0.101357	0.836637	0.358711	0.396619	-1.43428	0.00130165	U87
217	as119	316580	316810	51.8737	49.8925	49.4922	34.0473	40.133	42.5381	49.9891	41.0476	44.9863	35.9879	60.7962	40.4488	52.5375	64.7232	71.812	14.2247	11.03	9.82141	as119	0.65635	0.80439	0.859491	0.96367	0.822721	0.908957	0.693761	1.21854	0.817275	1.0128	1.29725	1.45097	0.274219	0.221075	0.198443	as119	-0.373983	0.385608	-0.153165	0.729638	-0.140389	0.746261	0.321925	0.429351	-2.10845	5.88806e-06	as119
218	U88	317041	317333	534.77	282.972	664.996	429.519	724.506	603.041	510.603	1092.89	480.643	345.884	428.379	284.128	250.564	393.733	386.136	77.5247	50.7379	49.9999	U88	0.803185	2.56034	0.906834	0.954808	3.86219	0.722776	0.64679	1.51386	0.427263	0.468544	1.39142	0.58066	0.144968	0.179303	0.0751883	U88	0.244904	0.628123	0.491187	0.329496	-0.486391	0.331844	-0.525014	0.296042	-3.05619	2.71902e-08	U88
219	as120	317488	317655	164.109	148.933	165.574	96.9037	130.256	144.296	105.929	166.756	111.282	91.9691	170.229	117.4	118.546	151.021	200.132	21.3371	29.7809	16.0714	as120	0.590482	0.874598	0.871489	0.64548	1.11967	0.672098	0.560414	1.14299	0.709049	0.722361	1.01402	1.20871	0.130017	0.199962	0.0970647	as120	-0.365678	0.358043	-0.317887	0.427322	-0.334395	0.39839	-0.0271342	0.945473	-2.83256	2.04936e-10	as120
220	U89	318630	319003	745.095	617.326	815.272	760.825	649.169	586.359	686.755	496.847	686.633	769.742	797.833	863.236	1352.5	990.11	1113.67	381.934	407.006	544.642	U89	1.02111	1.05158	0.719219	0.921702	0.804836	0.842214	1.03308	1.2924	1.05883	1.81521	1.60387	1.36601	0.512598	0.659305	0.668049	U89	-0.125434	0.824211	-0.219581	0.700136	0.158637	0.783098	0.666423	0.243854	-0.707495	0.216716	U89
221	as121	319148	319280	50.9305	125.848	116.082	64.166	83.0824	75.0673	79.7445	72.6884	82.8695	69.9765	68.2788	70.0454	92.951	71.6578	105.952	44.8079	46.3259	31.2499	as121	1.25987	0.660179	0.646676	1.56575	0.577588	0.713889	1.37396	0.542549	0.603414	1.82506	0.569399	0.912736	0.879784	0.368109	0.269206	as121	-0.397604	0.343669	-0.315697	0.461456	-0.491546	0.241944	-0.114261	0.790828	-1.2588	0.00359146	as121
222	as122	320330	320450	120.724	137.018	139.478	130.951	117.583	143.462	148.777	165.901	149.165	113.962	142.17	102.602	224.968	159.496	169.523	167.852	170.965	160.714	as122	1.08471	0.858154	1.02856	1.23237	1.21079	1.06945	0.943985	1.0376	0.735612	1.86349	1.16405	1.21541	1.39037	1.24775	1.15225	as122	-0.0191026	0.968676	0.223696	0.591535	-0.147029	0.727814	0.479915	0.248017	0.330632	0.421867	as122
223	t4	320455	320660	940.328	828.066	759.481	1101.3	640.016	644.745	820.059	680.706	586.006	1051.65	766.967	928.349	560.4	880.697	765.209	428.164	338.62	377.678	t4	1.17118	0.772904	0.848928	0.872099	0.822042	0.771587	1.11838	0.926215	1.22235	0.595962	1.06356	1.00754	0.455335	0.408929	0.497284	t4	-0.0832961	0.8822	-0.276653	0.625494	0.119912	0.835342	-0.196292	0.726084	-1.14326	0.0466696	t4
224	U90	321640	321930	32.0674	32.7652	38.6939	32.7377	35.2044	41.7041	35.7065	36.7718	34.3317	23.992	34.6071	44.395	40.4135	46.2308	37.6718	38.4067	54.0469	54.4642	U90	1.02091	1.07444	1.07779	1.11348	1.12228	0.887262	0.748174	1.05621	1.14734	1.26027	1.41097	0.973585	1.19769	1.64952	1.40756	U90	0.0828554	0.873013	0.0450459	0.948908	-0.0074398	0.99547	0.264014	0.560854	0.505009	0.239594	U90
225	as123	324367	324564	83.941	69.9984	44.0931	36.6663	56.327	67.5606	65.4619	68.4126	61.5602	51.9826	48.637	50.3143	106.422	59.3296	70.6347	88.1933	73.9008	72.3213	as123	0.43681	0.80469	1.53223	0.779856	0.977345	1.39614	0.619275	0.69483	1.14109	1.26782	0.847585	1.60195	1.05066	1.05575	1.6402	as123	-0.30268	0.498463	-0.0190502	0.970976	-0.391821	0.373341	0.25541	0.567462	0.24333	0.581595	as123
226	as124	324951	325071	35.84	44.6798	62.0903	49.7614	37.3167	40.0359	57.1304	64.1368	52.0894	49.9832	69.2141	69.0589	102.381	69.3462	71.812	99.573	142.287	200	as124	1.38843	0.835201	0.644801	1.59404	1.43548	0.838931	1.39462	1.54911	1.11223	2.85661	1.55207	1.15657	2.77827	3.18458	3.22111	as124	-0.165954	0.710356	0.281667	0.539479	0.400622	0.372872	0.772077	0.0784195	1.63151	0.000160175	as124
227	U91	327081	327723	38.6695	35.7439	23.3963	27.4997	31.684	25.8565	41.6576	40.1924	66.2956	111.962	29.9304	20.7177	142.794	108.642	105.952	66.8562	75.0038	94.6427	U91	0.711148	0.886416	1.10515	1.07727	1.12446	2.83359	2.89537	0.837359	0.885509	3.69269	3.03947	4.52858	1.72891	2.09837	4.04519	U91	-0.201833	0.698146	0.598967	0.228014	0.733372	0.134954	1.86945	0.000120273	1.27381	0.00849851	U91
228	U92	329460	329612	16.0337	14.8933	15.2976	7.85706	15.4899	13.3453	13.0924	8.55158	16.5739	11.996	11.2239	14.7983	14.8183	18.4923	18.8359	6.40112	19.854	8.92855	U92	0.490035	1.04006	0.872378	0.816555	0.57419	1.08343	0.748174	0.753623	0.967363	0.924197	1.24166	1.2313	0.39923	1.33308	0.583657	U92	-0.333183	0.541436	-0.274412	0.693054	-0.281969	0.640081	0.173912	0.775226	-0.393755	0.495868	U92
229	U93	334496	334710	1426.05	788.599	1283.2	1655.22	1398.32	1076.8	1648.45	1688.08	2147.5	1937.35	1330.97	1746.2	1861.71	1612.69	1305.56	1208.39	929.827	796.427	U93	1.1607	1.77317	0.839152	1.15595	2.14061	1.67356	1.35854	1.68776	1.36082	1.3055	2.045	1.01743	0.847366	1.17909	0.620658	U93	0.23979	0.726835	0.648769	0.342906	0.519643	0.448435	0.450531	0.511174	-0.253284	0.710584	U93
230	U94	335505	335740	484.783	597.22	706.389	691.421	587.913	673.103	577.255	601.176	615.602	549.816	674.37	678.75	695.112	561.705	527.406	510.667	715.845	879.463	U94	1.42625	0.984416	0.952879	1.19075	1.00662	0.871477	1.13415	1.12918	0.960873	1.43386	0.940531	0.746622	1.05339	1.19863	1.24501	U94	0.126613	0.819973	0.00454304	0.995431	0.0895632	0.873706	-0.00336831	0.992322	0.235825	0.665583	U94
231	U95	336301	336449	212.21	236.803	200.669	293.33	185.175	187.668	230.902	183.859	214.277	205.931	240.379	366.012	276.159	215.744	174.232	158.606	172.068	243.75	U95	1.38226	0.781979	0.935215	1.08808	0.776421	1.06782	0.970409	1.0151	1.82396	1.30134	0.911069	0.868259	0.747398	0.726627	1.21469	U95	0.036164	0.943215	-0.0465871	0.916713	0.322317	0.471303	0.0360804	0.945523	-0.177621	0.693152	U95
232	U96	336502	336602	141.474	129.572	123.281	102.142	183.767	109.265	119.022	93.2122	110.098	89.9698	137.493	197.311	144.141	137.922	127.142	70.4124	126.845	194.642	U96	0.721985	1.41827	0.886308	0.841299	0.719388	0.893069	0.635948	1.06114	1.6005	1.01886	1.06445	1.03133	0.497707	0.978955	1.57886	U96	0.00309721	1	-0.290841	0.477395	0.107307	0.804112	0.0534385	0.906293	-0.00890429	0.994075	U96
233	U97	337773	337883	97.1452	90.849	89.086	133.57	124.624	95.9193	113.071	80.3848	129.04	95.9678	103.821	172.647	117.199	120.2	105.952	114.509	105.888	170.535	U97	1.37495	1.37177	1.0767	1.16393	0.884818	1.44848	0.98788	1.14279	1.93798	1.20643	1.32308	1.18932	1.17874	1.16554	1.91428	U97	0.353905	0.381372	0.218973	0.599235	0.426689	0.292923	0.309381	0.454304	0.496614	0.21558	U97
234	U98	339070	339375	3127.51	3964.59	3213.4	3155.92	4270.29	3966.06	3186.21	3183.75	3244.93	2375.2	2933.18	1570.6	909.303	2116.6	1478.62	842.103	891.222	779.463	U98	1.00908	1.07711	1.23423	1.01877	0.803047	1.00981	0.759455	0.739845	0.488765	0.290743	0.533876	0.460142	0.269257	0.224795	0.242567	U98	0.144641	0.860053	-0.100071	0.900903	-0.583147	0.471415	-1.19397	0.145172	-2.03605	0.0155257	U98
235	as125	339388	339488	459.318	662.006	584.009	494.995	701.976	818.234	589.157	705.505	693.736	427.856	619.186	616.597	441.854	431.488	552.128	404.693	539.366	709.82	as125	1.07767	1.06038	1.40106	1.28268	1.06571	1.18789	0.931504	0.935317	1.0558	0.961979	0.651788	0.945411	0.881075	0.814744	1.21543	as125	0.240873	0.655974	0.221554	0.680526	-0.0357102	0.945517	-0.258616	0.626824	-0.0441992	0.937092	as125
236	as126	339780	340086	70.7368	111.7	84.5868	99.5228	98.5723	139.292	144.016	123.143	182.313	73.9752	100.08	152.916	84.8683	92.4617	113.016	42.6742	40.8109	62.4999	as126	1.40694	0.882477	1.64673	2.03594	1.10245	2.15534	1.04578	0.895974	1.8078	1.19978	0.827771	1.33609	0.603281	0.365363	0.738885	as126	0.337438	0.414413	0.751266	0.0657762	0.292199	0.487003	0.120806	0.793088	-0.871145	0.0359928	as126
237	U99	340820	341110	38.6695	34.9992	53.9915	48.4519	64.072	72.5651	66.6521	57.2956	79.318	43.9852	48.637	68.0723	56.5789	58.5591	58.8623	29.8719	35.2959	54.4642	U99	1.25298	1.83067	1.34401	1.72364	1.63705	1.46908	1.13747	1.38966	1.2608	1.46314	1.67315	1.09021	0.772494	1.00848	1.00875	U99	0.53591	0.228222	0.671058	0.128441	0.332012	0.462443	0.44678	0.310358	-0.0937053	0.832365	U99
238	U100	342060	342150	12.261	14.8933	8.99859	5.23804	10.5613	16.6816	9.52173	8.55158	9.4708	5.99799	12.1592	7.89244	5.38846	9.24617	4.70898	7.8236	6.61798	8.0357	U100	0.42721	0.709133	1.8538	0.776584	0.57419	1.05248	0.48919	0.816425	0.877075	0.439478	0.620828	0.523302	0.638085	0.444361	0.892995	U100	-0.154517	0.887111	-0.392368	0.602038	-0.472847	0.489526	-0.902255	0.172194	-0.685645	0.338947	U100
239	nc9	342865	342965	4.71579	3.72332	8.09873	3.92853	9.85723	8.34081	4.76087	8.55158	5.91925	7.99732	2.80598	10.8521	26.9423	14.6398	20.0132	8.53483	3.30899	8.0357	nc9	0.833059	2.64743	1.02989	1.00956	2.29676	0.730886	1.69586	0.753623	1.33998	5.71322	3.93191	2.47115	1.80984	0.888721	0.992217	nc9	0.420009	0.663179	0.217715	0.821007	0.388956	0.664029	1.89705	0.0037667	0.265513	0.819215	nc9
240	U101	342990	343480	133.928	153.401	107.083	146.665	114.766	106.762	120.212	88.0812	100.627	131.956	129.075	131.212	207.456	151.021	128.32	96.7281	92.6518	87.4998	U101	1.0951	0.748147	0.997004	0.897583	0.57419	0.939711	0.985271	0.841423	1.22533	1.54901	0.984485	1.19832	0.722238	0.603985	0.81712	U101	-0.0992395	0.818081	-0.352469	0.389002	-0.00795857	0.988026	0.303613	0.458399	-0.510445	0.213567	U101
241	as127	343875	343948	119.781	90.849	139.478	117.856	120.399	102.592	101.168	126.563	153.901	73.9752	89.7913	92.7362	126.629	116.348	154.219	197.012	157.729	222.321	as127	0.983928	1.32527	0.735541	0.844612	1.39312	1.1034	0.617587	0.988358	0.66488	1.05717	1.28067	1.10569	1.64477	1.73616	1.59395	as127	-0.0386769	0.931148	0.124383	0.763799	-0.448827	0.277177	0.182049	0.664515	0.720926	0.0747269	as127
242	U102	344568	344799	292.379	262.122	323.049	360.115	459.769	536.314	288.032	359.166	390.671	241.919	290.886	334.442	185.902	300.5	284.893	214.793	225.011	132.143	U102	1.23167	1.75403	1.66016	0.985134	1.37023	1.20932	0.827416	1.10974	1.03527	0.635826	1.14642	0.881888	0.73464	0.858424	0.409048	U102	0.628015	0.178398	0.242072	0.603957	-0.0170374	0.970383	-0.186197	0.690505	-0.617599	0.188935	U102
243	t5	345398	345438	2741.76	4491.07	2739.17	1969.5	3626.05	2757.47	2819.62	2682.63	4317.5	107528	20440.6	4083.35	3041.79	3508.92	2541.67	2862.73	4810.17	4699.1	t5	0.718336	0.807392	1.00668	1.0284	0.597326	1.57621	39.2186	4.55139	1.49073	1.10943	0.781311	0.927898	1.04412	1.07105	1.71552	t5	-0.255584	0.936439	-0.0221954	0.99436	3.72708	0.287641	-0.133225	0.966373	0.311124	0.922971	t5
244	U103	345443	345552	2662.53	2408.99	2712.18	1566.17	1708.12	1735.72	1462.78	1755.64	2094.23	42761.7	9809.7	3827.83	4436.05	3105.94	3932	1416.07	2432.11	2844.64	U103	0.588227	0.70906	0.639974	0.549393	0.728787	0.772159	16.0605	4.07213	1.41135	1.6661	1.28931	1.44976	0.531851	1.0096	1.04884	U103	-0.635641	0.772246	-0.551025	0.801914	2.85715	0.220602	0.55984	0.800112	-0.217842	0.921221	U103
245	as128	346430	346780	55.6463	50.6371	43.1932	54.9994	42.9494	62.5561	67.8424	54.7301	52.0894	57.9805	61.7315	57.2202	40.4135	42.3783	49.4443	72.5461	69.4888	45.5356	as128	0.988375	0.848179	1.44828	1.21917	1.08083	1.20596	1.04195	1.2191	1.32475	0.726256	0.836901	1.14472	1.3037	1.37229	1.05423	as128	0.102696	0.832381	0.224644	0.621086	0.243277	0.596559	-0.176805	0.6655	0.327513	0.459009	as128
246	U104	347642	347833	151.848	139.997	155.676	120.475	100.685	145.13	128.543	128.274	113.65	181.939	166.488	117.4	84.8683	90.9206	65.9257	176.387	144.493	197.321	U104	0.79339	0.719192	0.93226	0.846525	0.916261	0.730041	1.19816	1.18923	0.754133	0.558902	0.649448	0.423481	1.1616	1.03211	1.26751	U104	-0.28897	0.474946	-0.272611	0.50616	0.0578398	0.904896	-0.88865	0.0310141	0.211555	0.612293	U104
247	U105	348293	348482	26.4084	22.3399	26.0959	22.2617	18.3063	30.0269	16.663	19.6686	10.6547	29.9899	21.5125	19.7311	21.5539	15.4103	29.4311	51.209	60.6649	50.8928	U105	0.842976	0.819443	1.15064	0.630975	0.880425	0.408288	1.13562	0.962962	0.7561	0.816174	0.689809	1.12781	1.93912	2.71554	1.95022	U105	-0.084328	0.88433	-0.671651	0.171467	-0.0713345	0.958308	-0.172811	0.729684	1.12084	0.00533951	U105
248	U106	350465	350736	90.5431	119.891	125.08	102.142	112.654	119.274	99.9782	133.405	121.937	143.952	126.269	108.521	84.8683	114.036	118.902	133.712	120.227	196.428	U106	1.1281	0.939638	0.953575	1.10421	1.11272	0.974866	1.58987	1.0532	0.867611	0.937325	0.951165	0.950603	1.47678	1.0028	1.57042	U106	-0.00622691	0.988367	0.0827418	0.853302	0.17484	0.676691	-0.0782279	0.846655	0.424727	0.296394	U106
249	U107	350828	351025	77.3389	106.487	71.0889	54.9994	91.5314	104.26	67.8424	72.6884	50.9056	61.9792	67.3435	75.9648	41.7606	70.8873	55.3305	87.482	65.0769	76.7856	U107	0.711148	0.859555	1.46662	0.877208	0.682604	0.716084	0.801397	0.632411	1.06859	0.539969	0.66569	0.778329	1.13115	0.611125	1.08014	U107	-0.0235294	0.97532	-0.41315	0.346943	-0.312369	0.469757	-0.601739	0.164119	-0.152499	0.734264	U107
250	as129	353078	353279	168.825	160.103	113.382	164.998	161.236	202.682	132.114	106.895	94.708	157.947	188.001	214.083	113.158	109.413	81.2299	623.043	426.86	477.678	as129	0.977332	1.00708	1.7876	0.782549	0.667663	0.835299	0.935565	1.17425	1.88815	0.670266	0.683392	0.716425	3.69046	2.66616	4.21299	as129	0.25798	0.559596	-0.406434	0.36117	0.340446	0.441208	-0.541934	0.21742	1.78812	5.90261e-05	as129
251	as130	354610	354880	41.4989	41.7012	33.2948	32.7377	30.2758	38.3677	33.3261	32.496	21.3093	39.9866	28.0598	56.2337	14.8183	29.2795	12.9497	103.129	57.3559	58.9285	as130	0.788882	0.726017	1.15236	0.803058	0.779258	0.640019	0.963557	0.672877	1.68896	0.357076	0.702127	0.388941	2.48511	1.3754	1.7699	as130	-0.200476	0.648949	-0.419003	0.316543	0.0933277	0.841116	-1.03003	0.0194685	0.913386	0.0233946	as130
252	U108	355300	355560	30.181	32.0205	33.2948	32.7377	23.939	27.5247	21.4239	18.8135	23.677	25.9913	34.6071	62.153	25.5952	31.5911	22.3677	49.7865	27.5749	30.3571	U108	1.08471	0.747613	0.826696	0.709846	0.587544	0.711133	0.861179	1.08078	1.86675	0.848056	0.986587	0.671807	1.6496	0.861164	0.911767	U108	-0.181602	0.720943	-0.579305	0.186939	0.362221	0.371368	-0.263513	0.568351	0.173749	0.669857	U108
253	as131	356520	356595	52.8168	67.0198	82.787	22.2617	42.9494	52.5471	23.8043	41.0476	33.1478	33.9886	42.0897	25.6504	18.8596	15.4103	9.41796	23.4708	16.545	16.0714	as131	0.421488	0.640846	0.634726	0.450696	0.61247	0.400399	0.643518	0.628019	0.309836	0.357076	0.229936	0.113761	0.444381	0.246867	0.194129	as131	-0.782976	0.0470417	-1.04795	0.00845807	-0.994075	0.0124556	-2.2135	2.04076e-07	-1.85306	9.39934e-06	as131
254	as132	357285	357555	106.577	142.231	152.076	106.07	149.267	145.13	107.12	154.784	133.775	101.966	116.916	125.293	106.422	147.939	127.142	258.179	269.131	333.035	as132	0.995248	1.04947	0.954325	1.00509	1.08826	0.879659	0.956735	0.822014	0.82388	0.998549	1.04013	0.836045	2.42247	1.89222	2.18992	as132	-0.00150067	0.997008	-0.0188566	0.970448	-0.220046	0.597784	-0.0714886	0.860617	1.10173	0.00824903	as132
255	as133	357750	357980	64.1347	75.2111	89.086	81.1896	86.6028	100.09	76.1739	94.0673	86.4211	67.9772	58.9255	82.8707	66.0087	94.7732	54.1533	210.526	234.938	191.071	as133	1.26592	1.15146	1.12352	1.18772	1.25071	0.970086	1.05991	0.783469	0.930232	1.02922	1.2601	0.607876	3.28256	3.12372	2.14479	as133	0.229835	0.578083	0.168108	0.693344	-0.122932	0.779458	-0.0878621	0.842692	1.47848	0.000277053	as133
256	as134	358023	358265	146.189	119.891	105.284	141.427	148.563	130.951	122.592	112.881	125.488	105.964	91.662	134.172	102.381	128.676	69.4575	355.618	373.916	307.142	as134	0.967423	1.23915	1.24379	0.838585	0.94153	1.19191	0.724843	0.764545	1.27438	0.70033	1.07327	0.659718	2.43258	3.1188	2.91729	as134	0.180782	0.670546	-0.0409891	0.930551	-0.162528	0.704675	-0.305401	0.466879	1.48106	0.000427231	as134
257	as135	358860	358971	36.7831	71.4877	72.8886	23.5712	57.0311	80.9059	57.1304	67.5575	87.6049	91.9691	43.025	47.3547	22.901	18.4923	16.4814	94.5944	84.9308	128.571	as135	0.640815	0.797775	1.10999	1.55317	0.945022	1.2019	2.50031	0.601852	0.649686	0.622594	0.258678	0.226118	2.57168	1.18805	1.76394	as135	-0.165653	0.723288	0.228795	0.597296	0.00944055	1	-1.64625	0.000352597	0.766122	0.0727458	as135
258	U109	361115	361229	114.122	117.657	108.883	159.76	196.44	182.664	151.158	116.301	123.12	111.962	101.951	103.588	90.2568	114.807	70.6347	364.864	315.457	224.107	U109	1.39991	1.6696	1.67762	1.32453	0.98848	1.13076	0.981076	0.866507	0.951373	0.790879	0.975774	0.648722	3.19714	2.68116	2.05824	U109	0.661582	0.1148	0.197275	0.649984	-0.101578	0.813108	-0.305252	0.469259	1.40867	0.000804175	U109
259	U110	362126	362381	1260.06	903.277	766.68	855.11	782.946	994.225	889.092	868.84	1351.96	941.684	755.744	947.093	727.443	386.027	294.311	1344.24	1082.04	762.499	U110	0.678627	0.866783	1.29679	0.705596	0.961875	1.76339	0.747334	0.836668	1.23532	0.577309	0.427363	0.383878	1.0668	1.19791	0.994546	U110	-0.154595	0.79328	0.0859549	0.886745	-0.147902	0.801478	-1.05749	0.077819	0.122094	0.837407	U110
260	as136	362722	362825	117.895	132.55	156.575	140.118	153.491	227.704	117.831	171.887	159.82	203.932	159.941	212.109	132.017	98.6258	103.598	334.992	352.959	271.428	as136	1.1885	1.15799	1.45428	0.999464	1.29677	1.02072	1.72978	1.20664	1.35468	1.11979	0.744064	0.661646	2.84145	2.66283	1.73353	as136	0.357048	0.414465	0.143342	0.748081	0.500922	0.248469	-0.284213	0.508898	1.237	0.00413729	as136
261	U111	363340	363600	44.3284	35.7439	31.4951	43.2138	47.1739	45.0404	46.4185	31.6408	47.354	31.9893	43.9603	63.1395	40.4135	43.1488	43.5581	66.8562	44.1199	33.9285	U111	0.974856	1.31978	1.43008	1.04715	0.88521	1.50354	0.721643	1.22987	2.00474	0.911684	1.20717	1.38301	1.5082	1.23433	1.07726	U111	0.279612	0.520543	0.168776	0.706487	0.318095	0.457792	0.18828	0.669365	0.377189	0.369461	U111
262	as137	363820	363980	43.3852	69.2537	48.5924	48.4519	60.5516	55.8834	57.1304	41.0476	49.7217	45.9846	62.6669	87.8034	28.2894	59.3296	69.4575	86.0596	62.8709	67.857	as137	1.11678	0.874343	1.15004	1.31682	0.592713	1.02324	1.05991	0.904888	1.80694	0.652052	0.856698	1.42939	1.98361	0.907833	1.39645	as137	0.0323437	0.953932	-0.124513	0.794746	0.285065	0.514438	-0.0376655	0.927876	0.427149	0.324217	as137
263	as138	364660	364880	30.181	17.8719	26.9958	24.8807	28.8676	28.3588	30.9456	18.8135	17.7578	33.9886	29.9304	35.516	24.2481	26.968	37.6718	27.7382	23.1629	38.3928	as138	0.824381	1.61525	1.05049	1.02533	1.05268	0.657798	1.12616	1.67472	1.31561	0.803421	1.50896	1.39547	0.919061	1.29605	1.42218	as138	0.129678	0.794652	-0.15258	0.773554	0.405926	0.336986	0.244159	0.585837	0.250734	0.580043	as138
264	U112	365220	365390	66.9642	52.8711	44.0931	68.0945	42.2453	60.8879	74.9837	42.7579	74.5826	81.9725	65.4728	103.588	60.6202	51.6244	36.4946	125.889	97.0638	61.607	U112	1.01688	0.799023	1.38089	1.11976	0.808719	1.69148	1.22412	1.23835	2.34931	0.905263	0.97642	0.827672	1.87994	1.83586	1.3972	U112	0.0628501	0.90762	0.230474	0.599786	0.614815	0.158292	-0.140281	0.761111	0.795665	0.0645455	U112
265	U113	365525	365720	46.2147	51.3818	44.0931	43.2138	56.327	52.5471	58.3206	36.7718	59.1925	55.9812	64.5375	62.153	22.901	37.7552	34.1401	81.7921	51.8409	62.4999	U113	0.935066	1.09624	1.19173	1.26195	0.715658	1.34244	1.21133	1.25604	1.40959	0.495534	0.734797	0.774273	1.76983	1.00893	1.41745	U113	0.102172	0.820901	0.122863	0.785448	0.366519	0.39167	-0.579832	0.201524	0.469098	0.271933	U113
266	as139	366200	366325	37.7263	37.2332	37.7941	31.4282	38.7248	29.1928	29.7554	33.3512	20.1255	49.9832	46.7663	71.032	49.8433	53.1655	40.0263	143.67	106.991	99.107	as139	0.833059	1.04006	0.772418	0.788718	0.895737	0.532503	1.32489	1.25604	1.87945	1.32118	1.4279	1.05906	3.80821	2.87353	2.62229	as139	-0.182641	0.687287	-0.437962	0.336808	0.573411	0.198258	0.343196	0.456124	1.63322	0.000176722	as139
267	as140	366630	366900	40.5558	26.0632	35.0945	41.9043	36.6126	37.5336	29.7554	17.9583	29.5963	35.9879	38.3484	60.1799	33.6779	26.1975	30.6084	151.493	81.6218	55.357	as140	1.03325	1.40476	1.0695	0.733691	0.689028	0.843331	0.887369	1.47136	1.7148	0.830409	1.00515	0.87217	3.73543	3.13168	1.57737	as140	0.190242	0.749327	-0.395785	0.522653	0.403268	0.507423	-0.168781	0.791819	1.50392	0.00930755	as140
268	U114	368903	369135	151.848	162.337	175.473	154.522	149.971	174.323	164.25	176.162	94.708	173.942	182.389	293.007	127.976	110.183	133.029	395.447	230.526	234.821	U114	1.01761	0.923825	0.993449	1.08167	1.08517	0.539732	1.1455	1.12352	1.66982	0.842788	0.678734	0.758117	2.60422	1.42005	1.33822	U114	-0.0323025	0.946916	-0.170358	0.696397	0.407194	0.343114	-0.399622	0.353047	0.813896	0.0561469	U114
269	as141	371780	372005	48.101	57.3391	64.7899	47.1424	54.2148	64.2242	32.1359	43.613	34.3317	43.9852	58.9255	66.0992	71.3971	45.4603	50.6215	113.087	84.9308	127.678	as141	0.980069	0.945511	0.99127	0.668091	0.760616	0.529893	0.914434	1.02767	1.02021	1.48432	0.792832	0.781319	2.35102	1.4812	1.97065	as141	-0.0399451	0.933721	-0.628926	0.161077	-0.0103768	0.99567	-0.0235051	0.963225	0.936039	0.0292205	as141
270	as142	372015	372345	83.941	93.8277	80.0875	85.1181	71.817	92.583	65.4619	62.4265	65.1118	95.9678	96.3386	103.588	78.1327	63.9527	62.394	215.505	102.579	153.571	as142	1.01402	0.765414	1.15602	0.779856	0.665332	0.813009	1.14328	1.02676	1.29344	0.930805	0.681597	0.779073	2.56733	1.09327	1.91754	as142	-0.0474219	0.919266	-0.417964	0.306359	0.198518	0.638777	-0.334611	0.413753	0.871164	0.0315595	as142
271	U115	372700	372820	66.9642	50.6371	63.89	28.8092	51.3984	57.5516	27.375	47.0337	31.964	53.9819	67.3435	89.7765	29.6366	16.9513	22.3677	93.1719	84.9308	76.7856	U115	0.430218	1.01503	0.900792	0.4088	0.928837	0.500297	0.806131	1.32992	1.40517	0.442573	0.33476	0.350096	1.39137	1.67724	1.20184	U115	-0.397752	0.362046	-0.770774	0.0772655	0.218039	0.630541	-1.39616	0.0020219	0.489965	0.254624	U115
272	U116	373110	373340	61.3052	46.1692	76.488	49.7614	41.5412	40.87	48.7989	42.7579	30.7801	55.9812	61.7315	96.6824	36.3721	31.5911	43.5581	98.8618	56.2529	48.2142	U116	0.811699	0.89976	0.534332	0.795999	0.926114	0.402417	0.913155	1.33707	1.26402	0.593296	0.684246	0.569476	1.61262	1.21841	0.63035	U116	-0.476989	0.293603	-0.588552	0.192173	0.220861	0.598811	-0.722092	0.107122	0.144404	0.736356	U116
273	as143	374840	375070	51.8737	58.0838	36.8942	40.5948	64.072	45.8745	29.7554	22.2341	20.1255	35.9879	40.219	51.3009	20.2067	21.5744	11.7725	95.3056	44.1199	41.9642	as143	0.782571	1.1031	1.2434	0.573613	0.382794	0.545491	0.693761	0.692431	1.39049	0.389538	0.371436	0.319087	1.83726	0.759591	1.13742	as143	0.0357992	0.947566	-1.02599	0.0201047	-0.203774	0.630278	-1.4553	0.00142631	0.304733	0.482191	as143
274	as144	377050	377400	37.7263	25.3186	39.5938	30.1187	32.388	35.8655	30.9456	24.7996	23.677	35.9879	49.5723	61.1664	29.6366	23.8859	22.3677	66.8562	49.6349	49.9999	as144	0.798348	1.27922	0.905836	0.820267	0.979501	0.597998	0.953921	1.95794	1.54485	0.785567	0.943415	0.564928	1.77214	1.96041	1.26282	as144	-0.0612511	0.886201	-0.36996	0.403102	0.515556	0.216469	-0.43559	0.311232	0.69787	0.0875557	as144
275	U117	377610	377798	16.9768	28.2972	23.3963	17.0236	21.8267	15.8475	22.6141	15.3928	11.8385	13.9953	15.9005	23.6773	22.901	24.6564	23.5449	10.6685	17.648	10.7143	U117	1.00276	0.771338	0.677351	1.33206	0.54397	0.505998	0.824376	0.561912	1.01201	1.34895	0.871338	1.00635	0.628417	0.623664	0.457946	U117	-0.328203	0.531841	-0.462226	0.359922	-0.358178	0.494252	0.0502082	0.894343	-0.815077	0.116267	U117
276	as145	379190	379325	62.2484	52.8711	45.8928	68.0945	50.6943	53.3812	64.2717	57.2956	73.3987	81.9725	50.5076	80.8975	80.827	63.1821	62.394	86.0596	99.2698	146.428	as145	1.09392	0.958828	1.16317	1.0325	1.08368	1.59935	1.31686	0.955296	1.76275	1.29846	1.19502	1.35956	1.38252	1.87758	3.19066	as145	0.0966626	0.843272	0.276051	0.544674	0.406238	0.349694	0.358293	0.420984	1.04296	0.0153733	as145
277	as146	381265	381480	25.4653	24.5739	28.7955	17.0236	22.5308	21.6861	29.7554	18.8135	23.677	19.9933	29.9304	28.6101	36.3721	28.509	20.0132	33.4281	30.8839	38.3928	as146	0.668504	0.916859	0.753108	1.16847	0.765587	0.822247	0.78512	1.21798	0.993562	1.4283	1.16013	0.695011	1.31269	1.25678	1.33329	as146	-0.364343	0.438938	-0.125914	0.819895	-0.0055156	1	0.106838	0.837845	0.381602	0.390406	as146
278	U118	383150	383310	92.4294	104.253	89.9859	56.3089	61.2556	60.0538	41.6576	59.0059	47.354	83.9718	104.757	89.7765	41.7606	61.6411	38.8491	152.916	110.3	120.535	U118	0.60921	0.587567	0.667369	0.450696	0.565988	0.526238	0.908496	1.00483	0.997673	0.451811	0.591265	0.431724	1.65441	1.058	1.33949	U118	-0.690601	0.101784	-0.953615	0.0259205	-0.0416797	0.936412	-1.01095	0.0190764	0.420788	0.305917	U118
279	as147	383475	383670	99.0315	110.955	88.1862	77.2611	90.1232	87.5785	74.9837	74.3987	69.8472	109.963	66.4082	71.032	98.3395	138.692	122.433	134.424	140.081	161.607	as147	0.780166	0.812251	0.993109	0.757169	0.670531	0.792042	1.11038	0.598515	0.805477	0.993011	1.24999	1.38835	1.35738	1.2625	1.83256	as147	-0.225861	0.583945	-0.443706	0.278764	-0.269284	0.507582	0.269705	0.514343	0.548548	0.172868	as147
280	nc10	383875	384015	87.7137	79.679	94.4852	91.6657	107.725	100.09	80.9347	85.5158	88.7888	105.964	86.05	90.7631	115.852	127.135	89.4706	107.397	122.433	111.607	nc10	1.04506	1.35199	1.05932	0.922715	1.07325	0.939711	1.20807	1.07996	0.960606	1.3208	1.59559	0.946927	1.2244	1.53657	1.18121	nc10	0.193569	0.640427	-0.0370438	0.943449	0.110773	0.797834	0.344275	0.407802	0.382722	0.35105	nc10
281	as148	384420	384680	23.5789	27.5526	35.0945	35.3568	28.8676	31.6951	29.7554	23.0893	29.5963	33.9886	35.5424	33.5429	29.6366	28.509	31.7856	44.0966	39.7079	49.9999	as148	1.49951	1.04773	0.903135	1.26195	0.838008	0.843331	1.44148	1.28998	0.955787	1.25691	1.03471	0.905715	1.87017	1.44117	1.42472	as148	0.1537	0.760708	-0.0647621	0.90026	0.257484	0.555782	0.0606984	0.911225	0.633931	0.128972	as148
282	U119	385100	385400	29.2379	39.4672	33.2948	35.3568	34.5003	34.1973	52.3695	36.7718	37.8832	55.9812	36.4777	45.3815	40.4135	54.7065	49.4443	71.8348	69.4888	77.6784	U119	1.20928	0.874152	1.02711	1.79115	0.931705	1.13781	1.91468	0.924254	1.36302	1.38223	1.38613	1.48505	2.45691	1.76067	2.33305	U119	0.0287707	0.951006	0.31654	0.459957	0.434433	0.319938	0.503144	0.24428	1.10238	0.00882663	U119
283	U120	385440	385602	33.9537	49.1478	53.9915	34.0473	42.2453	52.5471	33.3261	47.0337	59.1925	55.9812	44.8957	50.3143	36.3721	43.1488	48.2671	78.236	59.5619	89.2855	U120	1.00276	0.859555	0.973247	0.981516	0.956984	1.09633	1.64875	0.913482	0.931893	1.07123	0.877939	0.893974	2.3042	1.21189	1.6537	U120	-0.0895788	0.857163	0.0256504	0.982243	0.141219	0.764851	-0.101403	0.814265	0.728067	0.0888237	U120
284	as149	385645	385781	58.4758	70.7431	60.2906	52.3804	50.6943	77.5695	59.5108	64.1368	68.6633	65.9779	86.9853	59.1933	43.1077	67.0347	55.3305	93.1719	80.5188	147.321	as149	0.895762	0.716598	1.2866	1.0177	0.906616	1.13887	1.12829	1.2296	0.981801	0.737189	0.94758	0.917731	1.59334	1.13819	2.44352	as149	-0.069118	0.895626	0.0211719	0.959374	0.16286	0.714078	-0.195674	0.657203	0.760357	0.0733152	as149
285	U121	385863	386105	32.0674	23.8292	26.9958	36.6663	33.0921	33.3632	28.5652	25.6547	23.677	29.9899	31.8011	30.5832	52.5375	41.6077	32.9629	56.8989	56.2529	64.2856	U121	1.14341	1.38872	1.23587	0.890788	1.07661	0.877064	0.935217	1.33454	1.13289	1.63835	1.74608	1.22104	1.77436	2.36067	2.38132	U121	0.315036	0.479231	-0.0896726	0.897834	0.156251	0.728365	0.616745	0.139397	1.098	0.00788777	U121
286	as150	386700	387030	25.4653	21.5953	31.4951	15.7141	18.3063	22.5202	16.663	12.8274	14.2062	31.9893	29.9304	30.5832	17.5125	18.4923	17.6587	44.8079	45.2229	39.2856	as150	0.617081	0.847699	0.715039	0.654344	0.59399	0.451061	1.25619	1.38597	0.971048	0.687702	0.856315	0.560681	1.75957	2.09411	1.24736	as150	-0.474427	0.317237	-0.846192	0.0709353	0.235785	0.572663	-0.549772	0.239647	0.71912	0.0811967	as150
287	as151	388640	388800	31.1242	25.3186	34.1946	36.6663	16.8981	30.0269	15.4728	26.5099	17.7578	59.9799	43.9603	41.4353	21.5539	16.1808	24.7221	68.2787	52.9439	94.6427	as151	1.17806	0.667419	0.878118	0.497131	1.04705	0.519314	1.92711	1.73629	1.21175	0.692511	0.639088	0.722983	2.19375	2.09111	2.76776	as151	-0.116754	0.839963	-0.601398	0.18818	0.681606	0.0975621	-0.537248	0.244757	1.25195	0.00182987	as151
288	as152	388810	388990	23.5789	17.8719	23.3963	24.8807	16.8981	26.6906	13.0924	11.9722	8.28695	47.9839	32.7364	25.6504	13.4712	20.8039	18.8359	51.9202	49.6349	52.6785	as152	1.05521	0.945511	1.1408	0.555258	0.669889	0.354199	2.03503	1.83172	1.09634	0.571322	1.16405	0.80508	2.20197	2.77725	2.25157	as152	0.0784147	0.88331	-0.959291	0.0414592	0.713985	0.0934774	-0.288035	0.535535	1.25	0.00252353	as152
289	U122	389050	389270	36.7831	24.5739	31.4951	35.3568	27.4594	24.1884	22.6141	28.2202	29.5963	21.9926	34.6071	40.4488	39.0664	36.2142	40.0263	38.4067	24.2659	24.1071	U122	0.961222	1.11742	0.768004	0.614796	1.14838	0.939711	0.597899	1.40829	1.28429	1.06207	1.47368	1.27088	1.04414	0.987468	0.765425	U122	-0.0938442	0.809981	-0.207191	0.654912	0.0637704	0.915125	0.312471	0.470682	-0.0975758	0.814215	U122
290	as153	392100	392280	36.7831	32.0205	35.0945	69.404	59.8475	41.7041	41.6576	41.0476	40.2509	125.958	56.1196	45.3815	101.034	59.3296	70.6347	61.1663	46.3259	79.4641	as153	1.88684	1.86903	1.18834	1.13252	1.28191	1.14693	3.42433	1.75261	1.29312	2.74674	1.85286	2.0127	1.66289	1.44676	2.26429	as153	0.718451	0.123524	0.242972	0.620919	1.13043	0.014628	1.15271	0.0125634	0.847531	0.069782	as153
291	as154	392313	392650	93.3726	62.5518	73.7884	127.022	90.1232	76.7355	77.3641	69.2678	71.031	269.909	86.05	91.7497	173.778	108.642	95.3569	87.482	60.6649	59.8213	as154	1.36038	1.44078	1.03994	0.828552	1.10737	0.962631	2.89067	1.37566	1.24341	1.86112	1.73684	1.2923	0.936913	0.969834	0.810714	as154	0.355402	0.55098	-0.0777358	0.893169	0.96273	0.101941	0.717705	0.223621	-0.143468	0.813519	as154
292	as155	392801	392876	45.2716	35.7439	50.3921	53.6899	63.3679	63.3902	52.3695	56.4404	61.5602	89.9698	48.637	49.3278	105.075	64.7232	81.2299	41.9629	22.0599	33.0357	as155	1.18595	1.77283	1.25794	1.15679	1.57902	1.22162	1.98734	1.36071	0.978879	2.32099	1.81075	1.61196	0.926916	0.617167	0.655572	as155	0.457535	0.302926	0.374625	0.400895	0.516182	0.240241	0.933801	0.0319461	-0.437121	0.345872	as155
293	U123	393002	393176	55.6463	48.4032	50.3921	91.6657	55.6229	45.8745	40.4674	48.744	44.9863	129.956	42.0897	51.3009	72.7443	57.7885	54.1533	56.1876	58.4589	49.1071	U123	1.64729	1.14916	0.91035	0.727225	1.00704	0.892726	2.3354	0.869565	1.01803	1.30726	1.1939	1.07464	1.00973	1.20775	0.974499	U123	0.322758	0.482743	-0.202701	0.68072	0.532226	0.25416	0.258014	0.58277	0.0844653	0.87369	U123
294	U124	393570	393880	35.84	37.9779	33.2948	37.9758	27.4594	25.0224	35.7065	35.0615	30.7801	171.942	41.1544	39.4622	67.3558	51.6244	45.9126	65.4337	67.2828	99.107	U124	1.05959	0.723038	0.751542	0.996276	0.923208	0.924473	4.7975	1.08364	1.18524	1.87935	1.35933	1.37897	1.82572	1.77163	2.97665	U124	-0.243814	0.75298	-0.0769656	0.940269	1.23749	0.102543	0.6224	0.412743	1.1139	0.141228	U124
295	as156	394757	394935	115.065	145.954	152.976	99.5228	111.246	122.61	95.2173	115.446	107.73	167.944	109.433	86.8169	43.1077	43.1488	49.4443	137.269	166.553	133.928	as156	0.864925	0.762197	0.801497	0.827508	0.790977	0.704231	1.45955	0.749778	0.567519	0.374637	0.295632	0.323216	1.19296	1.14113	0.875486	as156	-0.312453	0.440466	-0.378801	0.344197	-0.184909	0.643044	-1.60919	0.000107078	0.0804908	0.84285	as156
296	as157	395810	395891	19.8063	46.9138	49.4922	35.3568	29.5717	23.3543	35.7065	29.9305	52.0894	43.9852	34.6071	28.6101	22.901	13.0987	25.8994	42.6742	40.8109	41.0714	as157	1.78513	0.630341	0.471877	1.80278	0.637989	1.05248	2.22077	0.737673	0.578072	1.15625	0.279208	0.523302	2.15457	0.869912	0.829854	as157	-0.396561	0.342419	0.0186747	0.977128	-0.116426	0.817364	-0.908773	0.0335937	0.100036	0.808173	as157
297	as158	397325	397410	59.4189	74.4664	65.6897	69.404	67.5924	71.731	52.3695	50.4543	46.1702	43.9852	61.7315	50.3143	284.241	215.744	197.777	39.118	72.7978	48.2142	as158	1.16805	0.90769	1.09197	0.881361	0.677545	0.702852	0.740256	0.828985	0.765939	4.78369	2.8972	3.01078	0.658342	0.977593	0.733969	as158	0.0646889	0.88115	-0.421677	0.318609	-0.355098	0.410645	1.8058	1.49043e-05	-0.317687	0.465631	as158
298	as159	397730	398140	58.4758	66.2751	53.9915	47.1424	42.2453	52.5471	58.3206	53.0198	49.7217	61.9792	50.5076	38.4757	29.6366	27.7385	29.4311	41.9629	37.5019	32.1428	as159	0.806186	0.637423	0.973247	0.997347	0.799996	0.920917	1.05991	0.76209	0.712624	0.506818	0.418536	0.545106	0.717612	0.565852	0.59533	as159	-0.332654	0.443912	-0.150265	0.740146	-0.243692	0.577798	-1.04201	0.0169078	-0.679446	0.118686	as159
299	U125	398150	398300	97.1452	93.083	71.0889	95.5942	119.695	89.2467	92.8369	70.1229	63.9279	85.9712	83.244	73.9917	78.1327	77.8219	49.4443	78.9472	71.6948	62.4999	U125	0.984034	1.28589	1.25542	0.955651	0.753338	0.899268	0.884976	0.894299	1.04083	0.804288	0.836049	0.695528	0.812672	0.770225	0.87918	U125	0.22081	0.596969	-0.203823	0.636379	-0.103618	0.809874	-0.347373	0.407697	-0.293987	0.491308	U125
300	U126	398310	398680	74.5095	67.0198	79.1876	85.1181	61.9597	58.3857	73.7934	68.4126	67.4795	65.9779	72.9554	77.9379	32.3308	53.1655	44.7353	64.7225	44.1199	63.3927	U126	1.14238	0.924499	0.737308	0.99039	1.02078	0.852147	0.885497	1.08857	0.984218	0.433915	0.79328	0.564928	0.868648	0.658312	0.800539	U126	-0.103314	0.808895	-0.073969	0.860896	-0.0253581	0.958606	-0.761117	0.0807423	-0.357817	0.41024	U126
301	U127	399220	399580	16.9768	14.1486	16.1975	18.3331	13.3777	14.1794	20.2337	15.3928	17.7578	19.9933	16.8359	16.7714	24.2481	18.4923	22.3677	23.4708	28.6779	23.2142	U127	1.07989	0.945511	0.875407	1.19184	1.08794	1.09633	1.17768	1.18993	1.03544	1.4283	1.30701	1.38094	1.38252	2.02691	1.4332	U127	-0.0443533	0.945143	0.173876	0.760614	0.17971	0.718836	0.460298	0.369325	0.671317	0.155809	U127
302	as160	399760	399912	15.0905	20.8506	16.1975	15.7141	11.2654	20.852	15.4728	15.3928	14.2062	13.9953	21.5125	19.7311	13.4712	20.0334	12.9497	44.0966	50.7379	50.8928	as160	1.04132	0.540292	1.28736	1.02533	0.738245	0.877064	0.927423	1.03175	1.21816	0.89269	0.960805	0.799489	2.92214	2.4334	3.14202	as160	-0.124389	0.848484	-0.210124	0.649325	0.0833338	0.864065	-0.166542	0.745862	1.48285	0.000598428	as160
303	U128	400631	400840	540.429	322.439	305.952	492.376	468.922	494.61	661.761	584.073	314.904	481.838	480.758	567.269	738.22	590.984	716.942	4316.49	3797.62	3816.96	U128	0.911083	1.4543	1.61663	1.22451	1.81142	1.02926	0.891584	1.491	1.85411	1.36599	1.83285	2.34332	7.98715	11.7778	12.4757	U128	0.316866	0.617564	0.417174	0.509833	0.388351	0.541125	0.807855	0.204528	3.3516	1.12892e-06	U128
304	as161	401100	401250	18.8632	21.5953	9.89845	30.1187	16.194	16.6816	26.1848	13.6825	13.0224	19.9933	11.2239	18.7446	40.4135	43.1488	54.1533	155.049	129.051	127.678	as161	1.5967	0.749888	1.68528	1.38814	0.633589	1.3156	1.05991	0.51974	1.89369	2.14246	1.99807	5.47088	8.2197	5.97588	12.8988	as161	0.323035	0.547643	0.0707972	0.954342	-0.0113639	0.996021	1.45143	0.0015191	3.03161	1.12615e-11	as161
305	as162	401770	401870	18.8632	16.3826	30.5952	20.9522	20.4185	32.5292	10.712	21.3789	16.5739	21.9926	18.7065	7.89244	39.0664	23.8859	36.4946	100.284	115.815	91.0713	as162	1.11075	1.24636	1.06321	0.567877	1.30498	0.541716	1.1659	1.14185	0.257963	2.07104	1.45801	1.19282	5.31641	7.06937	2.97665	as162	0.166586	0.740198	-0.436107	0.364868	-0.438279	0.363156	0.594941	0.181727	2.22198	7.95497e-08	as162
306	as163	401960	402035	21.6926	21.5953	24.2962	15.7141	21.1226	29.1928	19.0435	24.7996	18.9416	33.9886	18.7065	20.7177	39.0664	31.5911	65.9257	41.2517	19.854	32.1428	as163	0.724399	0.978115	1.20154	0.877878	1.14838	0.779612	1.56683	0.866233	0.852712	1.80091	1.46287	2.71342	1.90165	0.919367	1.32296	as163	-0.0335706	0.957047	-0.106271	0.836145	0.119348	0.815134	1.01502	0.0153809	0.464396	0.298761	as163
307	U129	402260	402518	32.0674	43.1905	36.8942	47.1424	39.4289	46.7085	38.0869	37.6269	35.5155	45.9846	55.1842	63.1395	82.1741	61.6411	63.5712	86.0596	84.9308	99.107	U129	1.4701	0.912907	1.26601	1.18772	0.871185	0.962631	1.434	1.27769	1.71137	2.56255	1.42719	1.72307	2.68371	1.96642	2.68625	U129	0.249002	0.594753	-0.0119183	1	0.550949	0.220077	0.886865	0.0434326	1.26802	0.00376765	U129
308	as164	403120	403280	24.5221	30.5312	36.8942	30.1187	28.8676	26.6906	32.1359	30.7857	33.1478	33.9886	22.4478	19.7311	35.025	20.0334	27.0766	35.5618	27.5749	20.5357	as164	1.22823	0.945511	0.723436	1.31049	1.00833	0.898456	1.38604	0.735242	0.534802	1.4283	0.65616	0.733899	1.45019	0.903172	0.55661	as164	-0.101904	0.810233	0.0632652	0.941859	-0.271635	0.503716	-0.162814	0.682802	-0.136059	0.782997	as164
309	U130	404330	404530	22.6358	24.5739	24.2962	19.6426	28.8676	30.0269	28.5652	31.6408	26.0447	27.9906	29.9304	45.3815	43.1077	39.2962	50.6215	39.118	27.5749	41.9642	U130	0.86777	1.17473	1.23587	1.26195	1.28758	1.07197	1.23656	1.21798	1.86785	1.90441	1.5991	2.08352	1.72815	1.12212	1.72719	U130	0.135314	0.787753	0.270475	0.543058	0.530743	0.228409	0.895568	0.0333496	0.603649	0.157023	U130
310	as165	405370	405545	40.5558	54.3605	76.488	49.7614	43.6534	50.0449	32.1359	39.3373	34.3317	65.9779	65.4728	48.3412	40.4135	30.8206	25.8994	145.803	187.51	234.821	as165	1.22699	0.803037	0.654284	0.792387	0.723637	0.44885	1.62684	1.20442	0.63201	0.996491	0.566966	0.338607	3.59513	3.44937	3.07004	as165	-0.256758	0.578849	-0.695998	0.11493	0.0689251	0.897407	-0.819363	0.0671837	1.72883	5.48118e-05	as165
311	as166	407080	407310	25.4653	30.5312	25.1961	37.9758	33.7962	35.0314	35.7065	23.9444	20.1255	33.9886	25.2538	30.5832	32.3308	35.4436	22.3677	35.5618	43.0169	35.7142	as166	1.49128	1.10694	1.39035	1.40217	0.78426	0.798754	1.3347	0.827147	1.21381	1.2696	1.1609	0.887745	1.39648	1.40895	1.41745	as166	0.395539	0.345091	-0.0253853	0.998269	0.14578	0.747126	0.150854	0.778205	0.493317	0.225844	as166
312	U131	410219	410309	3.77263	5.21265	5.39915	2.61902	9.15314	13.3453	15.4728	11.1171	5.91925	9.99665	4.67663	5.91933	2.69423	3.08206	4.70898	12.8022	24.2659	11.6071	U131	0.694216	1.75595	2.47174	4.10133	2.13271	1.09633	2.64978	0.89717	1.09634	0.714152	0.591265	0.87217	3.39345	4.65521	2.1498	U131	0.804182	0.280449	1.17634	0.101964	0.517618	0.485546	-0.456145	0.762815	1.75868	0.00868358	U131
313	as167	412360	412615	28.2947	23.0846	23.3963	28.8092	19.7145	18.3498	20.2337	22.2341	23.677	19.9933	22.4478	22.6908	35.025	33.9026	31.7856	36.9843	23.1629	33.0357	as167	1.01818	0.85401	0.784302	0.715104	0.963158	1.012	0.706608	0.972416	0.969843	1.23786	1.46863	1.35857	1.30711	1.00339	1.412	as167	-0.161135	0.770729	-0.176941	0.733941	-0.199204	0.693658	0.429613	0.300466	0.317496	0.452526	as167
314	as168	412723	412902	24.5221	19.3613	26.9958	20.9522	20.4185	12.5112	17.8533	16.248	7.1031	17.994	14.0299	12.8252	21.5539	23.8859	21.1904	63.3	100.373	64.2856	as168	0.85442	1.05461	0.463451	0.728048	0.839201	0.263119	0.733786	0.724637	0.475083	0.878956	1.2337	0.784953	2.58135	5.18421	2.38132	as168	-0.39556	0.391254	-0.782564	0.0874666	-0.660283	0.152564	-0.0891847	0.877809	1.68534	3.54005e-05	as168
315	nc11	414570	414750	11.3179	10.4253	14.3977	5.23804	6.33679	5.00449	3.57065	6.84126	5.91925	15.9946	10.2886	10.8521	5.38846	7.70514	4.70898	36.273	55.1499	68.7499	nc11	0.462811	0.607828	0.347588	0.315487	0.656218	0.411124	1.41322	0.986887	0.753737	0.476101	0.739081	0.327064	3.20493	5.29001	4.77504	nc11	-1.12425	0.0813908	-1.14601	0.106075	0.0391588	0.945787	-1.02155	0.134001	2.14792	2.77797e-05	nc11
316	U132	415350	415490	29.2379	26.8079	27.8956	39.2853	28.1635	33.3632	20.2337	17.1032	22.4932	27.9906	24.3185	30.5832	36.3721	33.1321	15.3042	19.2034	27.5749	25	U132	1.34364	1.05057	1.196	0.692037	0.637989	0.806333	0.95734	0.907139	1.09634	1.24401	1.23591	0.548623	0.656798	1.02861	0.896196	U132	0.264213	0.567518	-0.488514	0.251173	-0.0181446	0.995482	0.0148246	1	-0.225836	0.6282	U132
317	U133	417168	417512	28.2947	29.0419	34.1946	44.5233	49.2861	57.5516	38.0869	44.4682	72.2149	29.9899	46.7663	56.2337	45.8019	70.1168	72.9892	54.0539	37.5019	50.8928	U133	1.57356	1.69707	1.68306	1.34608	1.53117	2.11188	1.05991	1.61031	1.64452	1.61874	2.41433	2.13452	1.91039	1.2913	1.48833	U133	0.725658	0.0931749	0.75779	0.0845661	0.53898	0.220716	1.04535	0.0156621	0.638105	0.13969	U133
318	as169	418119	418431	123.554	149.677	143.977	94.2847	89.4192	89.2467	84.5054	82.0951	89.9726	125.958	126.269	111.481	57.926	70.8873	61.2167	59.0326	55.1499	76.7856	as169	0.763108	0.597412	0.619866	0.683957	0.54848	0.624908	1.01946	0.843608	0.774293	0.468833	0.4736	0.425183	0.477789	0.368458	0.533317	as169	-0.612129	0.126377	-0.701398	0.084427	-0.19799	0.613505	-1.13454	0.00567517	-1.12744	0.00614499	as169
319	as170	418741	418963	105.634	116.912	64.7899	85.1181	77.4497	67.5606	85.6956	64.1368	59.1925	137.954	106.627	71.032	102.381	107.101	97.7114	54.0539	43.0169	59.8213	as170	0.805786	0.66246	1.04276	0.811253	0.54859	0.913608	1.30596	0.912028	1.09634	0.969206	0.916084	1.50813	0.511711	0.367942	0.923313	as170	-0.320299	0.437463	-0.459062	0.269079	0.135419	0.756862	0.0964107	0.836555	-0.872964	0.0385624	as170
320	as171	419460	419700	53.76	51.3818	28.7955	41.9043	25.3472	25.0224	30.9456	21.3789	18.9416	47.9839	48.637	30.5832	32.3308	47.7719	41.2036	30.5832	27.5749	14.2857	as171	0.77947	0.49331	0.868971	0.575626	0.41608	0.657798	0.892558	0.946579	1.06208	0.601391	0.929743	1.4309	0.568883	0.536667	0.496109	as171	-0.537563	0.186961	-0.910268	0.0281236	-0.0744127	0.884143	-0.142904	0.725623	-0.886624	0.0357406	as171
321	U134	420276	420410	64.1347	61.0624	57.591	56.3089	52.8066	36.6996	42.8478	59.861	21.3093	61.9792	73.8908	54.2605	49.8433	63.9527	103.598	17.0697	28.6779	21.4285	U134	0.877979	0.864796	0.637245	0.668091	0.980325	0.370011	0.966391	1.21009	0.942171	0.777166	1.04733	1.79885	0.266153	0.469649	0.372081	U134	-0.326033	0.454344	-0.559621	0.197837	0.0568177	0.916751	0.250136	0.563898	-1.44415	0.00136271	U134
322	as172	421270	421572	15.0905	14.8933	14.3977	23.5712	9.85723	14.1794	15.4728	18.8135	20.1255	23.992	17.7712	15.7849	22.901	21.5744	17.6587	36.9843	27.5749	35.7142	as172	1.56199	0.661858	0.984833	1.02533	1.26322	1.39782	1.58987	1.19324	1.09634	1.51757	1.4486	1.22649	2.45083	1.8515	2.48054	as172	0.101238	0.844781	0.293958	0.570984	0.374807	0.428842	0.485424	0.290685	1.17591	0.00848979	as172
323	as173	421860	421980	44.3284	17.1273	24.2962	26.1902	23.939	36.6996	53.5598	82.0951	98.2596	39.9866	25.2538	25.6504	94.2981	40.0667	28.2539	22.0483	30.8839	17.8571	as173	0.590822	1.39771	1.51051	1.20825	4.79324	4.04424	0.902053	1.47448	1.05574	2.12726	2.33935	1.16289	0.497386	1.8032	0.734976	as173	0.0180047	0.978273	1.44774	0.00870063	0.0839666	0.886469	0.923253	0.0970681	-0.276636	0.669894	as173
324	as174	422350	422458	76.3958	73.7217	72.8886	91.6657	71.1129	78.4036	107.12	94.0673	97.0757	87.9705	76.6967	140.091	125.282	95.5437	90.6479	152.205	174.274	252.678	as174	1.19988	0.964612	1.07566	1.40217	1.27598	1.33184	1.15151	1.04035	1.92199	1.6399	1.296	1.24365	1.99232	2.36394	3.46663	as174	0.11304	0.797688	0.4195	0.309217	0.450582	0.272864	0.482026	0.239348	1.37687	0.000715648	as174
325	U135	422652	422829	153.735	158.613	181.772	159.76	175.318	165.148	171.391	163.335	147.981	131.956	152.458	206.19	95.6452	100.167	140.092	68.9899	47.4289	75.8927	U135	1.03919	1.10532	0.908547	1.11485	1.02977	0.814106	0.858334	0.961193	1.13434	0.622145	0.631515	0.770705	0.448759	0.299022	0.417517	U135	0.01772	0.980211	-0.0337106	0.928512	-0.0103015	0.972294	-0.556811	0.171701	-1.36142	0.00115262	U135
326	as175	423560	423772	42.4421	76.7004	71.9887	40.5948	62.6638	66.7265	60.7011	79.5297	76.9503	37.9873	58.9255	37.4891	32.3308	43.1488	50.6215	28.4494	33.0899	25	as175	0.956475	0.816995	0.926902	1.43021	1.03689	1.06892	0.895037	0.768256	0.520764	0.761762	0.562563	0.703187	0.670312	0.431418	0.347276	as175	-0.169155	0.716935	0.184335	0.662887	-0.50801	0.237247	-0.599982	0.165792	-1.14314	0.00946839	as175
327	as176	424175	424488	79.2252	75.9557	53.0917	68.0945	64.7761	59.2198	78.5543	61.5714	80.5018	77.9738	58.9255	47.3547	79.4798	52.3949	60.0395	18.4921	28.6779	19.6428	as176	0.859505	0.852814	1.11542	0.991531	0.810622	1.51628	0.984205	0.775788	0.891941	1.00321	0.689809	1.13086	0.233412	0.377561	0.369979	as176	-0.116688	0.797405	0.0831393	0.839361	-0.176777	0.688309	-0.118011	0.78162	-1.64027	0.000374222	as176
328	as177	424990	425180	28.2947	29.0419	39.5938	20.9522	29.5717	40.0359	32.1359	24.7996	18.9416	27.9906	22.4478	22.6908	18.8596	26.968	37.6718	29.8719	27.5749	13.3928	as177	0.740497	1.01824	1.01117	1.13575	0.853924	0.478398	0.989252	0.772946	0.573089	0.666542	0.928589	0.951458	1.05574	0.949488	0.338256	as177	-0.0980797	0.847634	-0.353286	0.416054	-0.406502	0.340399	-0.215183	0.635321	-0.452392	0.298474	as177
329	U136	427680	427960	40.5558	41.7012	45.8928	26.1902	30.2758	30.861	39.2772	24.7996	37.8832	43.9852	53.3136	49.3278	21.5539	41.6077	47.0898	31.2944	26.4719	32.1428	U136	0.645782	0.726017	0.672458	0.968473	0.594697	0.825472	1.08456	1.27847	1.07485	0.531462	0.997759	1.02608	0.771638	0.634801	0.700388	U136	-0.553332	0.174841	-0.329828	0.419696	0.194316	0.676754	-0.217034	0.606686	-0.511291	0.202692	U136
330	as178	429000	429105	14.1474	10.4253	24.2962	17.0236	33.0921	39.2018	17.8533	31.6408	30.7801	1.99933	11.2239	5.91933	1.34712	13.8692	10.5952	23.4708	25.3689	21.4285	as178	1.20331	3.17421	1.6135	1.26195	3.03501	1.26687	0.141322	1.0766	0.243632	0.0952203	1.33035	0.436085	1.65902	2.4334	0.881971	as178	0.870029	0.0561649	0.716021	0.109439	-1.35213	0.0157252	-0.920897	0.0977388	0.523958	0.279427	as178
331	U137	430280	430396	13.2042	8.1913	18.897	11.7856	19.0104	12.5112	11.9022	22.2341	20.1255	19.9933	12.1592	8.879	8.0827	16.9513	15.3042	9.9573	8.82398	10.7143	U137	0.892563	2.3208	0.662073	0.901392	2.71435	1.06501	1.51416	1.48441	0.469862	0.61213	2.06943	0.809872	0.754101	1.07724	0.566981	U137	0.104093	0.844743	0.429422	0.431604	0.0262199	1	0.00163317	1	-0.450016	0.489643	U137
332	nc12	431051	431165	21.6926	40.2119	40.4937	22.2617	31.684	51.713	22.6141	58.1507	29.5963	15.9946	19.6418	16.7714	26.9423	26.1975	28.2539	17.0697	18.751	22.3214	nc12	1.02623	0.787926	1.27706	1.04248	1.44611	0.730886	0.73733	0.488459	0.414175	1.242	0.651486	0.697736	0.786888	0.466304	0.551232	nc12	0.0452214	0.927343	0.108042	0.80622	-0.966333	0.0447289	-0.331201	0.474145	-0.816537	0.0827262	nc12
333	U138	431320	431433	29.2379	30.5312	46.7927	22.2617	28.8676	38.3677	32.1359	51.3095	47.354	29.9899	46.7663	27.6236	32.3308	35.4436	28.2539	39.118	49.6349	67.857	U138	0.761398	0.945511	0.819952	1.09912	1.68056	1.012	1.02572	1.53175	0.590339	1.10578	1.1609	0.60381	1.33792	1.62571	1.45016	U138	-0.251779	0.543409	0.295665	0.510094	-0.0298475	0.969034	-0.150158	0.698692	0.555485	0.178581	U138
334	as179	433450	433598	10.3747	14.1486	18.897	18.3331	15.4899	20.852	14.2826	16.248	9.4708	21.9926	14.0299	22.6908	12.124	13.0987	16.4814	9.9573	13.236	12.5	as179	1.76709	1.0948	1.10345	1.37667	1.14838	0.501179	2.11983	0.991609	1.20076	1.16861	0.925796	0.87217	0.959765	0.935496	0.661478	as179	0.332511	0.549245	-0.118322	0.834868	0.435314	0.387983	-0.0581795	0.941693	-0.282721	0.616219	as179
335	as180	435780	435883	57.5326	49.1478	62.9901	51.0709	38.7248	69.2287	52.3695	54.7301	50.9056	55.9812	45.831	53.274	56.5789	42.3783	80.0527	24.182	29.7809	28.5714	as180	0.887686	0.787926	1.09904	0.910258	1.11358	0.808152	0.973034	0.932513	0.845751	0.983423	0.862261	1.27088	0.420319	0.605946	0.453585	as180	-0.0934878	0.832791	-0.102764	0.817337	-0.129666	0.764681	0.0773023	0.880489	-1.03967	0.0199412	as180
336	U139	436150	436300	19.8063	17.1273	23.3963	37.9758	20.4185	21.6861	20.2337	17.1032	18.9416	59.9799	23.3832	21.7042	22.901	21.5744	20.0132	46.2303	39.7079	41.0714	U139	1.91736	1.19217	0.926902	1.02158	0.998592	0.809597	3.02832	1.36526	0.927676	1.15625	1.25965	0.855398	2.33412	2.3184	1.75546	U139	0.408576	0.372533	-0.100291	0.86752	0.800368	0.0694483	0.096169	0.841279	1.07399	0.0131387	U139
337	nc13	437398	437689	254.653	306.057	250.161	407.258	302.758	296.099	301.125	317.264	333.846	215.928	270.309	255.518	280.2	269.68	180.119	211.948	197.437	133.928	nc13	1.59927	0.989221	1.18363	1.18249	1.03662	1.33453	0.84793	0.883199	1.02141	1.10032	0.881143	0.720011	0.832304	0.645098	0.535369	nc13	0.311251	0.496298	0.231845	0.613035	-0.128529	0.776102	-0.151578	0.735868	-0.577687	0.205843	nc13
338	U140	437873	438167	521.566	339.567	297.853	680.945	542.148	637.238	586.777	921.86	1095.06	551.815	369.454	477.493	427.036	383.716	248.399	333.57	381.637	260.714	U140	1.30558	1.59659	2.13944	1.12503	2.71481	3.67651	1.058	1.08802	1.60311	0.818757	1.13002	0.833963	0.639554	1.12389	0.875309	U140	0.682696	0.192227	1.1677	0.0263475	0.271287	0.608505	-0.129956	0.797837	-0.248028	0.636244	U140
339	as181	438225	438410	96.2021	81.1684	84.5868	134.88	146.45	170.153	128.543	152.218	179.945	179.94	106.627	142.064	119.893	112.495	90.6479	123.755	125.742	105.357	as181	1.40204	1.80428	2.01157	1.33618	1.87534	2.12735	1.87043	1.31365	1.67951	1.24627	1.38595	1.07166	1.28641	1.54915	1.24555	as181	0.785338	0.0557912	0.814518	0.0463701	0.710404	0.0830539	0.302365	0.470142	0.437893	0.285939	as181
340	as182	438420	438632	117.895	94.5723	146.677	151.903	197.145	210.188	134.495	224.051	178.761	147.95	99.1446	150.943	70.05	90.9206	98.8886	82.5034	71.6948	83.0356	as182	1.28846	2.08459	1.433	1.1408	2.3691	1.21874	1.25494	1.04835	1.02908	0.594175	0.961387	0.674193	0.699806	0.758095	0.566112	as182	0.638895	0.118836	0.581185	0.156221	0.148343	0.731903	-0.466832	0.252543	-0.598253	0.149137	as182
341	as183	439500	439670	39.6126	37.9779	45.8928	36.6663	68.2965	50.8789	39.2772	40.1924	60.3764	93.9685	33.6717	36.5025	45.8019	55.477	52.976	53.3427	48.5319	50.8928	as183	0.925621	1.79832	1.10865	0.991531	1.05831	1.3156	2.37219	0.886615	0.795387	1.15625	1.46077	1.15434	1.34661	1.2779	1.10895	as183	0.335766	0.455182	0.179523	0.721773	0.410635	0.349021	0.321001	0.484032	0.30702	0.492824	as183
342	U141	440280	440450	49.0442	50.6371	66.5896	51.0709	40.133	43.3722	27.375	45.3234	47.354	87.9705	66.4082	51.3009	63.3145	75.5104	102.42	55.4764	48.5319	72.3213	U141	1.04132	0.792561	0.651336	0.55817	0.895061	0.711133	1.7937	1.31145	0.770404	1.29097	1.4912	1.53808	1.13115	0.958425	1.08608	U141	-0.305114	0.477501	-0.469872	0.273942	0.306862	0.50598	0.536964	0.225355	0.0847388	0.874713	U141
343	U142	441810	442000	31.1242	39.4672	32.3949	28.8092	27.4594	33.3632	30.9456	35.0615	34.3317	37.9873	28.9951	39.4622	37.7192	35.4436	41.2036	23.4708	29.7809	26.7857	U142	0.925621	0.695753	1.02989	0.994263	0.88837	1.05979	1.22051	0.734664	1.21816	1.21189	0.898053	1.27191	0.754101	0.754574	0.826848	U142	-0.200369	0.652679	-0.0375735	0.969988	0.0476499	0.922207	0.151211	0.718679	-0.363707	0.415678	U142
344	as184	442280	442520	27.3516	33.5099	37.7941	35.3568	35.9085	31.6951	21.4239	34.2063	28.4124	33.9886	36.4777	22.6908	36.3721	38.5257	32.9629	63.3	78.3128	74.9999	as184	1.29268	1.07158	0.838626	0.783279	1.02078	0.751769	1.24266	1.08857	0.600379	1.3298	1.14968	0.87217	2.31431	2.33701	1.98443	as184	0.0616167	0.920927	-0.231279	0.570656	-0.0827343	0.853128	0.128697	0.793261	1.13465	0.00586933	as184
345	as185	442660	442900	46.2147	37.9779	33.2948	31.4282	33.0921	43.3722	30.9456	28.2202	29.5963	27.9906	22.4478	23.6773	28.2894	38.5257	38.8491	98.1506	121.33	63.3927	as185	0.680048	0.871353	1.30267	0.669606	0.74307	0.888916	0.605664	0.591077	0.711142	0.61213	1.01443	1.16682	2.12379	3.19475	1.90398	as185	-0.12291	0.780265	-0.40449	0.370957	-0.664653	0.133875	-0.153019	0.753647	1.26765	0.00209522	as185
346	as186	444701	444835	51.8737	60.3178	73.7884	70.7135	52.1025	73.3991	63.0815	76.9642	94.708	63.9785	67.3435	100.629	96.9923	63.1821	82.4072	46.9416	87.1368	95.5355	as186	1.36319	0.8638	0.994724	1.21606	1.27598	1.28351	1.23335	1.11648	1.36375	1.86978	1.04749	1.1168	0.904921	1.44463	1.29472	as186	0.0772899	0.87589	0.336001	0.436588	0.318671	0.465074	0.383324	0.382083	0.304063	0.478961	as186
347	as187	445586	445730	90.5431	93.083	78.2877	39.2853	59.8475	80.9059	67.8424	55.5853	79.318	33.9886	70.1495	55.2471	41.7606	43.9193	71.812	29.8719	26.4719	19.6428	as187	0.433885	0.642947	1.03344	0.749282	0.597158	1.01316	0.375386	0.753623	0.705693	0.461223	0.471829	0.917282	0.329919	0.284391	0.250905	as187	-0.540786	0.208166	-0.369422	0.392537	-0.716575	0.0949448	-0.733815	0.0907118	-1.78527	8.12568e-05	as187
348	U143	445847	446013	87.7137	97.551	104.384	95.5942	96.46	94.2512	85.6956	118.012	92.3403	99.9665	127.204	146.01	134.712	90.9206	82.4072	43.3854	38.6049	40.1785	U143	1.08984	0.988817	0.90293	0.976993	1.20974	0.884625	1.13969	1.30398	1.39878	1.53581	0.932032	0.789464	0.494625	0.395741	0.384912	U143	-0.0167472	0.967352	0.0315277	0.953286	0.365573	0.377112	0.0888128	0.844767	-1.24543	0.00320498	U143
349	t6	446078	446185	750.753	804.982	1544.16	610.232	738.588	687.283	792.684	850.882	1401.68	4390.53	1299.17	807.989	878.32	714.266	633.358	891.179	2071.43	1156.25	t6	0.812826	0.917522	0.445086	1.05585	1.05702	0.90773	5.84816	1.61391	0.523255	1.16992	0.887308	0.410164	1.18705	2.57326	0.748788	t6	-0.606408	0.497497	-0.02566	0.976942	1.06771	0.237452	-0.477801	0.590847	0.410025	0.646345	t6
350	as188	446930	447180	128.269	131.061	124.181	123.094	95.0519	101.758	111.88	110.315	105.363	117.96	143.105	130.225	87.5625	98.6258	109.484	64.7225	52.9439	45.5356	as188	0.959651	0.72525	0.819435	0.872229	0.841711	0.848464	0.91963	1.0919	1.04868	0.682645	0.752519	0.88165	0.504582	0.403964	0.366689	as188	-0.26163	0.520268	-0.227515	0.573075	0.0289733	0.952367	-0.375269	0.354783	-1.23261	0.00305108	as188
351	U144	447400	447800	59.4189	66.2751	57.591	54.9994	58.4393	48.3767	64.2717	55.5853	42.6186	63.9785	50.5076	58.2068	45.8019	49.3129	45.9126	20.6258	16.545	15.1785	U144	0.925621	0.881769	0.840005	1.08167	0.838705	0.740023	1.07674	0.76209	1.01069	0.770831	0.744064	0.797218	0.347126	0.249641	0.263558	U144	-0.17974	0.670731	-0.173866	0.702957	-0.0858798	0.856805	-0.378113	0.379475	-1.80785	9.03487e-05	U144
352	as189	448080	448180	5.65895	6.70198	4.4993	2.61902	6.33679	10.009	2.38043	15.3928	9.4708	5.99799	4.67663	8.879	4.04135	3.85257	3.53174	17.7809	22.0599	15.1785	as189	0.462811	0.945511	2.22456	0.42065	2.29676	2.10495	1.05991	0.697799	1.97342	0.714152	0.574841	0.784953	3.14209	3.29156	3.37354	as189	0.1697	0.911687	0.69232	0.428629	0.213812	0.827221	-0.561346	0.591069	1.70632	0.0116033	as189
353	nc14	450313	450492	9.43158	13.404	9.89845	11.7856	25.3472	11.6771	21.4239	23.0893	13.0224	7.99732	4.67663	10.8521	6.73558	12.3282	22.3677	76.1023	45.2229	45.5356	nc14	1.24959	1.89102	1.17969	2.27151	1.72257	1.3156	0.84793	0.348899	1.09634	0.714152	0.919745	2.25971	8.06888	3.37385	4.60028	nc14	0.576384	0.291708	0.813664	0.140346	-0.476529	0.533333	0.339938	0.5703	2.34978	6.31943e-06	nc14
354	U145	450700	450820	20.7495	15.6379	25.1961	19.6426	21.8267	19.1839	35.7065	35.0615	23.677	25.9913	14.9652	17.758	14.8183	14.6398	16.4814	229.729	215.085	206.25	U145	0.946658	1.39575	0.761384	1.72084	2.24208	0.939711	1.25262	0.956981	0.704793	0.714152	0.936169	0.654128	11.0716	13.754	8.18579	U145	-0.0219584	0.99739	0.616931	0.198521	-0.0688263	0.916522	-0.422809	0.404858	3.40218	3.54325e-13	U145
355	as190	451160	451410	35.84	14.8933	20.6968	32.7377	15.4899	26.6906	22.6141	22.2341	17.7578	13.9953	11.2239	18.7446	26.9423	23.8859	15.3042	354.907	265.822	208.035	as190	0.913442	1.04006	1.2896	0.630975	1.49289	0.857997	0.390494	0.753623	0.905676	0.751739	1.60381	0.739449	9.90254	17.8485	10.0516	as190	0.068787	0.950465	-0.19023	0.778342	-0.700216	0.271214	-0.111173	0.860232	3.53636	2.70265e-08	as190
356	U146	451500	451720	18.8632	10.4253	10.7983	24.8807	18.3063	16.6816	22.6141	11.1171	13.0224	19.9933	8.41794	22.6908	18.8596	19.2628	17.6587	265.291	221.702	186.607	U146	1.31901	1.75595	1.54484	1.19885	1.06635	1.20596	1.05991	0.807453	2.10133	0.999813	1.8477	1.63532	14.064	21.2658	17.2811	U146	0.578674	0.26091	0.22195	0.692937	0.350254	0.526376	0.476652	0.361372	4.0707	4.01778e-17	U146
357	U147	456580	456800	17.92	29.7866	20.6968	20.9522	19.7145	19.1839	16.663	15.3928	14.2062	15.9946	14.9652	13.8118	10.7769	7.70514	9.41796	26.3157	22.0599	19.6428	U147	1.16921	0.661858	0.926902	0.929857	0.516771	0.686398	0.892558	0.502415	0.66734	0.601391	0.258678	0.455045	1.46851	0.740601	0.949077	U147	-0.192703	0.69202	-0.564236	0.231026	-0.611481	0.205813	-1.2938	0.0102972	-0.00813884	1	U147
358	nc15	456862	456938	15.0905	14.8933	15.2976	13.0951	51.3984	41.7041	15.4728	34.2063	24.8609	17.994	27.1245	21.7042	12.124	17.7218	7.06347	21.3371	28.6779	22.3214	nc15	0.86777	3.45111	2.72618	1.02533	2.29676	1.62515	1.1924	1.82126	1.4188	0.803421	1.18992	0.461737	1.41394	1.92556	1.45914	nc15	1.22976	0.0187903	0.719096	0.186289	0.561418	0.299615	-0.294933	0.649312	0.675803	0.212471	nc15
359	as191	457713	457953	29.2379	28.2972	33.2948	45.8328	24.6431	30.861	27.375	20.5238	41.4348	27.9906	32.7364	21.7042	39.0664	22.3449	16.4814	65.4337	77.2098	51.7856	as191	1.56758	0.870865	0.926902	0.936285	0.725293	1.24448	0.95734	1.15688	0.65188	1.33616	0.78965	0.495015	2.23798	2.72853	1.55537	as191	0.157921	0.689591	-0.0239653	0.998264	-0.139976	0.805514	-0.221679	0.614912	1.09801	0.00607247	as191
360	U148	458296	458410	477.238	384.247	1039.34	312.973	382.32	295.265	185.674	451.523	372.913	763.744	432.121	237.76	245.175	254.27	147.156	46.9416	52.9439	63.3927	U148	0.655801	0.994985	0.284089	0.389059	1.17509	0.358799	1.60034	1.12459	0.228761	0.513738	0.661735	0.141586	0.098361	0.137786	0.0609934	U148	-0.940311	0.164727	-0.912111	0.178797	-0.406956	0.544438	-1.55568	0.0234663	-3.54122	2.05726e-06	U148
361	nc16	458976	459180	33.0105	38.7225	26.9958	37.9758	41.5412	41.7041	30.9456	43.613	35.5155	37.9873	29.9304	31.5698	47.1491	56.2475	60.0395	35.5618	27.5749	41.0714	nc16	1.15041	1.07279	1.54484	0.937448	1.1263	1.3156	1.15076	0.772946	1.16943	1.4283	1.45258	2.22403	1.07729	0.712116	1.5214	nc16	0.296097	0.486552	0.156933	0.716406	0.0110436	1	0.727183	0.0834725	0.0779242	0.863467	nc16
362	U149	459200	459296	17.92	18.6166	17.0973	24.8807	16.8981	17.5157	19.0435	19.6686	29.5963	37.9873	28.0598	24.6639	43.1077	21.5744	38.8491	25.6045	23.1629	27.6785	U149	1.38843	0.90769	1.02447	1.06269	1.05651	1.73105	2.11983	1.50725	1.44256	2.40556	1.15888	2.27223	1.42882	1.24421	1.61888	U149	0.144753	0.778121	0.348917	0.453208	0.758131	0.0897454	0.948848	0.030537	0.511295	0.259886	U149
363	as192	459496	459600	19.8063	7.44664	10.7983	22.2617	23.939	20.0179	33.3261	11.9722	30.7801	13.9953	24.3185	24.6639	67.3558	23.8859	16.4814	41.2517	65.0769	31.2499	as192	1.12397	3.21474	1.8538	1.6826	1.60773	2.85046	0.706608	3.2657	2.28405	3.40072	3.20761	1.5263	2.08276	8.73909	2.89397	as192	0.799292	0.252961	0.999543	0.145612	0.726896	0.298548	1.50131	0.0275391	1.85424	0.00606833	as192
364	as193	459780	459903	20.7495	10.4253	17.9972	32.7377	11.2654	18.3498	26.1848	14.5377	11.8385	51.9826	14.9652	10.8521	18.8596	14.6398	17.6587	18.4921	27.5749	43.7499	as193	1.57776	1.08058	1.01959	1.26195	1.39446	0.657798	2.50525	1.43547	0.602989	0.908921	1.40425	0.981191	0.89121	2.645	2.43093	as193	0.342622	0.653076	0.0961562	0.904117	0.661933	0.34977	0.0571263	0.937961	0.869153	0.213719	as193
365	as194	460385	460667	135.815	211.485	128.68	144.046	314.023	178.493	214.239	135.97	102.995	6889.69	494.788	188.432	245.175	165.66	58.8623	1412.51	1529.86	2186.6	as194	1.06061	1.48485	1.38711	1.57744	0.642931	0.800397	50.7286	2.33959	1.46435	1.80522	0.783322	0.457432	10.4003	7.2339	16.9926	as194	0.419404	0.872853	-0.0707373	0.978612	3.99188	0.162515	-0.0191652	0.994414	3.4297	0.219715	as194
366	U150	462786	462968	171.655	176.485	210.567	196.426	231.645	211.023	140.446	143.666	198.887	207.93	211.384	219.015	290.977	210.35	183.65	160.028	186.407	288.392	U150	1.14431	1.31254	1.00216	0.818187	0.814042	0.94453	1.21133	1.19774	1.04012	1.69513	1.19189	0.87217	0.932268	1.05622	1.3696	U150	0.193936	0.662577	-0.210072	0.630496	0.192209	0.667698	0.293965	0.505887	0.184271	0.677919	U150
367	U151	466460	466580	85.8273	55.1051	51.292	64.166	73.9292	59.2198	47.6087	67.5575	40.2509	75.9745	49.5723	49.3278	98.3395	69.3462	64.7485	34.8506	28.6779	21.4285	U151	0.747617	1.3416	1.15456	0.554703	1.22597	0.784741	0.885202	0.899595	0.961706	1.14578	1.25844	1.26235	0.406054	0.520422	0.417776	U151	0.0377086	0.947576	-0.306647	0.498016	-0.136471	0.765124	0.274031	0.536371	-1.17799	0.00916772	U151
368	U152	467169	467358	1402.48	1764.85	1674.64	991.299	1005.44	1166.05	1054.53	1307.54	964.838	1143.62	1607.83	1498.58	1239.35	1572.62	2056.65	256.756	200.746	232.142	U152	0.706821	0.5697	0.696297	0.751908	0.740875	0.576147	0.815427	0.911025	0.894867	0.883685	0.891076	1.22811	0.183074	0.113746	0.138622	U152	-0.614399	0.338829	-0.541412	0.400021	-0.188124	0.767362	0.00791765	0.993913	-2.81167	4.34752e-05	U152
369	as195	469176	469338	82.0547	132.55	80.0875	74.6421	78.8578	85.0763	67.8424	92.357	82.8695	69.9765	84.1794	73.0051	61.9673	50.0834	72.9892	52.6315	52.9439	44.6428	as195	0.909662	0.594928	1.06229	0.826794	0.69677	1.03474	0.852803	0.635075	0.911567	0.755195	0.377845	0.911369	0.641419	0.399425	0.557425	as195	-0.30476	0.472966	-0.277844	0.509751	-0.375495	0.370481	-0.671373	0.112354	-0.972151	0.0244812	as195
370	U153	469587	469738	40.5558	51.3818	53.0917	34.0473	43.6534	31.6951	39.2772	41.0476	37.8832	491.835	54.2489	39.4622	123.935	45.4603	38.8491	295.163	226.114	355.356	U153	0.839517	0.849589	0.596988	0.968473	0.798874	0.713543	12.1274	1.0558	0.743284	3.05591	0.884755	0.731736	7.27795	4.40067	6.69326	U153	-0.406787	0.745852	-0.295017	0.810552	2.01344	0.103763	0.521931	0.670268	2.59563	0.0393029	U153
371	as196	470100	470400	44.3284	32.0205	33.2948	30.1187	20.4185	20.852	21.4239	16.248	11.8385	383.871	28.9951	19.7311	66.0087	21.5744	17.6587	101.707	75.0038	91.0713	as196	0.679445	0.63767	0.626285	0.4833	0.507424	0.355566	8.65971	0.905516	0.592619	1.48908	0.673767	0.530374	2.29439	2.34237	2.7353	as196	-0.619044	0.754862	-1.14702	0.561296	1.9802	0.317536	-0.0591164	0.987689	1.28823	0.507732	as196
372	as197	471180	471310	37.7263	36.4885	48.5924	34.0473	40.8371	31.6951	30.9456	41.9027	29.5963	581.805	84.1794	65.1127	59.2731	47.7719	43.5581	200.569	168.759	253.571	as197	0.902481	1.11918	0.652264	0.820267	1.14838	0.609072	15.4217	2.30701	1.33998	1.57113	1.30923	0.896397	5.31641	4.62498	5.21833	as197	-0.204466	0.89835	-0.261551	0.869715	2.57367	0.100665	0.294355	0.849245	2.3426	0.131279	as197
373	as198	472000	472150	88.6568	102.019	62.9901	79.8801	79.5619	64.2242	73.7934	63.2817	86.4211	441.852	88.856	112.467	82.1741	77.8219	87.1161	163.584	137.875	265.178	as198	0.901004	0.779874	1.01959	0.832349	0.620293	1.37198	4.98384	0.870975	1.78548	0.926878	0.762818	1.38301	1.84514	1.35146	4.20984	as198	-0.181582	0.837942	-0.182679	0.832726	1.34228	0.127253	-0.0377639	0.965475	1.1595	0.184979	as198
374	U154	472844	473016	1186.49	708.175	1603.55	1204.75	1494.78	1523.87	1175.93	1783	1417.07	2969	1056.92	924.402	1215.1	1034.03	975.936	1130.87	1073.22	769.641	U154	1.01539	2.11075	0.950308	0.991101	2.51774	0.883708	2.50234	1.49245	0.576473	1.02411	1.46013	0.60861	0.953116	1.51547	0.479961	U154	0.271783	0.68218	0.322996	0.625785	0.500904	0.450878	-0.117292	0.856044	-0.234349	0.723963	U154
375	U155	474298	474508	20.7495	21.5953	12.598	19.6426	21.1226	22.5202	15.4728	17.1032	17.7578	23.992	19.6418	47.3547	39.0664	23.8859	24.7221	46.2303	59.5619	53.5713	U155	0.946658	0.978115	1.7876	0.745697	0.791987	1.40957	1.15627	0.909545	3.75889	1.88276	1.10607	1.96238	2.22803	2.7581	4.25236	U155	0.203945	0.702538	-0.126403	0.759338	0.727754	0.111461	0.674227	0.140755	1.53632	0.00030233	U155
376	as199	476050	476350	81.1116	48.4032	65.6897	108.689	109.838	100.09	60.7011	62.4265	60.3764	57.9805	46.7663	110.494	102.381	96.3142	101.243	214.793	118.021	73.2141	as199	1.34	2.26923	1.52367	0.748365	1.28972	0.919115	0.714825	0.966183	1.68206	1.26222	1.98983	1.54123	2.64812	2.43829	1.11455	as199	0.706836	0.114137	-0.0891746	0.849929	0.140968	0.768574	0.619679	0.17184	1.05659	0.01798	as199
377	as200	476585	476780	33.0105	21.5953	30.5952	34.0473	28.8676	29.1928	21.4239	27.365	16.5739	25.9913	23.3832	47.3547	51.1904	57.7885	28.2539	87.482	49.6349	43.7499	as200	1.03141	1.33676	0.954164	0.649002	1.26718	0.541716	0.787364	1.08279	1.54778	1.55073	2.67598	0.923474	2.65013	2.29842	1.42996	as200	0.112452	0.854901	-0.382399	0.387117	0.18308	0.746067	0.687684	0.124477	1.08599	0.012122	as200
378	nc17	477450	477610	369.718	336.588	233.063	261.902	304.87	266.072	265.418	279.637	179.945	175.941	173.035	298.926	113.158	146.398	151.865	423.897	397.079	328.571	nc17	0.708384	0.905766	1.14163	0.717894	0.830798	0.772087	0.475879	0.514086	1.2826	0.306065	0.434946	0.651602	1.14654	1.17972	1.40979	nc17	-0.173646	0.699042	-0.373711	0.407828	-0.535916	0.235329	-1.19108	0.0093152	0.291301	0.51922	nc17
379	as201	479000	479260	45.2716	37.9779	56.6911	49.7614	35.9085	20.0179	24.9946	31.6408	23.677	25.9913	50.5076	29.5967	26.9423	35.4436	31.7856	51.209	39.7079	60.7142	as201	1.09918	0.945511	0.353105	0.552103	0.833139	0.417649	0.574119	1.32992	0.522069	0.595127	0.933271	0.560681	1.13115	1.04555	1.07096	as201	-0.405005	0.334294	-0.801119	0.0599822	-0.39945	0.34994	-0.57145	0.166525	0.115751	0.783012	as201
380	as202	481120	481250	42.4421	41.7012	52.1918	27.4997	38.0207	35.8655	24.9946	29.0754	18.9416	23.992	37.413	20.7177	16.1654	20.8039	24.7221	41.9629	41.9139	25	as202	0.647935	0.911743	0.687186	0.58891	0.697231	0.362923	0.565287	0.89717	0.396952	0.380881	0.49888	0.473679	0.98871	1.0051	0.479001	as202	-0.427299	0.290403	-0.900961	0.0294994	-0.731305	0.0739456	-1.14402	0.0065889	-0.324461	0.436024	as202
381	as203	482000	482280	44.3284	35.7439	26.0959	36.6663	35.2044	23.3543	29.7554	37.6269	34.3317	21.9926	33.6717	16.7714	33.6779	33.9026	21.1904	50.4978	45.2229	48.2142	as203	0.827151	0.984907	0.89494	0.671249	1.05268	1.3156	0.496129	0.942028	0.642685	0.759736	0.948487	0.81202	1.13917	1.26519	1.84758	as203	-0.15694	0.720124	-0.0618329	0.916068	-0.551577	0.205205	-0.258192	0.555376	0.439064	0.288264	as203
382	as204	482950	483150	44.3284	31.2759	38.6939	44.5233	40.8371	42.5381	45.2282	59.861	41.4348	41.9859	39.2837	43.4084	49.8433	54.7065	52.976	71.8348	83.8278	91.0713	as204	1.0044	1.30571	1.09935	1.0203	1.91397	1.07083	0.947156	1.25604	1.12184	1.12441	1.74916	1.3691	1.62051	2.68027	2.35363	as204	0.162197	0.704676	0.358334	0.425842	0.125404	0.806339	0.462785	0.289781	1.11015	0.00980861	as204
383	as205	484408	484531	145.246	108.721	155.676	124.403	114.062	121.776	96.4076	141.956	91.1565	91.9691	113.174	107.535	123.935	72.4283	100.066	292.318	334.208	241.071	as205	0.8565	1.04913	0.782241	0.663752	1.30569	0.585554	0.633195	1.04096	0.69076	0.853273	0.666185	0.642784	2.01257	3.074	1.54855	as205	-0.185402	0.651263	-0.313999	0.444271	-0.389688	0.34623	-0.466681	0.255702	1.08266	0.00851185	as205
384	U156	484605	484838	368.775	527.967	486.824	340.473	459.065	479.597	352.304	490.005	494.85	367.877	382.548	274.262	348.903	472.325	515.633	506.4	381.637	422.321	U156	0.923254	0.869497	0.985154	0.955337	0.928099	1.01649	0.997565	0.724569	0.563371	0.946115	0.894611	1.05918	1.3732	0.722843	0.867502	U156	-0.113223	0.818705	-0.0492194	0.920615	-0.433207	0.38493	-0.0495406	0.91754	-0.0784297	0.876427	U156
385	U157	490765	490930	13.2042	8.1913	16.1975	22.2617	21.1226	25.8565	11.9022	14.5377	17.7578	9.99665	18.7065	19.7311	26.9423	25.427	16.4814	37.6955	28.6779	35.7142	U157	1.68595	2.57867	1.59633	0.901392	1.77477	1.09633	0.75708	2.28371	1.21816	2.04043	3.10414	1.01753	2.85481	3.50102	2.20493	U157	0.88116	0.0626789	0.233505	0.611636	0.365565	0.442663	0.873009	0.0701127	1.44127	0.00141014	U157
386	as206	491010	491190	33.0105	50.6371	28.7955	24.8807	25.3472	22.5202	44.038	32.496	35.5155	33.9886	32.7364	49.3278	39.0664	36.2142	36.4946	24.8933	28.6779	41.9642	as206	0.75372	0.500565	0.782073	1.33406	0.641742	1.23337	1.02963	0.64649	1.71304	1.18345	0.71517	1.26737	0.754101	0.566342	1.45732	as206	-0.628216	0.136207	-0.00505916	0.998207	0.0455853	0.954447	-0.00859679	0.968745	-0.235088	0.585634	as206
387	as207	491200	491360	37.7263	52.8711	65.6897	51.0709	35.9085	33.3632	58.3206	50.4543	39.0671	41.9859	33.6717	42.4219	40.4135	40.8372	36.4946	39.8292	31.9869	28.5714	as207	1.35372	0.67917	0.507891	1.54589	0.954288	0.594721	1.11291	0.636864	0.645792	1.07123	0.772392	0.55556	1.05574	0.604998	0.434944	as207	-0.377052	0.357333	-0.080143	0.832097	-0.40444	0.327014	-0.40853	0.312245	-0.638619	0.133338	as207
388	as208	491521	491659	145.246	99.0403	128.68	130.951	116.879	117.605	127.353	124.853	89.9726	97.9671	116.916	128.252	192.638	120.2	145.978	104.552	78.3128	83.9284	as208	0.901579	1.18011	0.913938	0.876809	1.26063	0.699198	0.67449	1.18049	0.996677	1.32628	1.21365	1.13443	0.719824	0.790717	0.652227	as208	-0.0294309	0.950224	-0.124295	0.760743	-0.120269	0.765979	0.29887	0.462817	-0.483325	0.237167	as208
389	U158	492056	492231	105.634	90.1043	110.683	104.761	100.685	101.758	101.168	81.24	79.318	59.9799	73.8908	74.9782	87.5625	114.036	89.4706	130.867	106.991	113.393	U158	0.991737	1.11742	0.919366	0.957729	0.901621	0.716625	0.56781	0.820058	0.677416	0.828927	1.2656	0.808353	1.23888	1.18741	1.02448	U158	0.00367991	1	-0.227454	0.569783	-0.553054	0.176391	-0.0741512	0.852097	0.196988	0.637375	U158
390	as209	492790	492988	120.724	96.8063	80.9873	120.475	107.725	119.274	109.5	97.488	95.8919	117.96	97.2739	125.293	90.2568	94.7732	85.9389	180.654	124.639	113.393	as209	0.997935	1.11279	1.47274	0.907026	1.00704	1.18404	0.977107	1.00483	1.54706	0.747628	0.978998	1.06114	1.49642	1.28751	1.40013	as209	0.219088	0.602133	0.0209285	0.982705	0.189952	0.655822	-0.13969	0.728659	0.488049	0.22653	as209
391	as210	493550	493710	28.2947	29.7866	19.7969	27.4997	33.7962	45.0404	30.9456	41.0476	34.3317	29.9899	35.5424	26.637	37.7192	27.7385	51.7988	29.8719	13.236	22.3214	as210	0.971902	1.13461	2.27512	1.09369	1.37806	1.73419	1.05991	1.19324	1.34551	1.33308	0.931242	2.61651	1.05574	0.444361	1.12752	as210	0.449343	0.298485	0.449188	0.29774	0.243067	0.569436	0.590377	0.154102	-0.251283	0.567795	as210
392	as211	494173	494383	48.101	62.5518	73.7884	62.8565	78.1537	84.2422	66.6521	77.8194	72.2149	63.9785	65.4728	55.2471	44.4548	54.7065	68.2802	54.0539	47.4289	55.357	as211	1.30676	1.24943	1.14167	1.38567	1.24408	0.978675	1.33009	1.0467	0.748723	0.924197	0.874579	0.925351	1.12376	0.758234	0.750213	as211	0.288381	0.52254	0.232447	0.604261	0.00201055	0.995647	-0.139504	0.741709	-0.233869	0.584339	as211
393	as212	494445	494680	44.3284	51.3818	41.3935	65.4755	52.8066	48.3767	44.038	41.0476	44.9863	39.9866	59.8609	62.153	40.4135	43.9193	71.812	50.4978	54.0469	66.9642	as212	1.47706	1.02773	1.1687	0.993449	0.798874	1.0868	0.902053	1.16502	1.50152	0.911684	0.854763	1.73486	1.13917	1.05187	1.61775	as212	0.281629	0.518144	-0.0759584	0.89834	0.24073	0.574525	0.187616	0.665658	0.323015	0.451759	as212
394	U159	494800	494930	66.9642	67.7644	69.2891	89.0467	51.3984	75.9014	88.076	67.5575	91.1565	89.9698	103.821	106.548	76.7856	72.4283	91.8251	66.145	51.8409	58.9285	U159	1.32977	0.758487	1.09543	1.31527	0.996946	1.3156	1.34355	1.53209	1.53773	1.14667	1.06882	1.32525	0.987766	0.765016	0.850472	U159	0.0846488	0.860355	0.274589	0.522045	0.557897	0.186318	0.240572	0.581915	-0.205644	0.642541	U159
395	U160	495893	496045	71.68	67.0198	102.584	117.856	75.3374	77.5695	101.168	57.2956	74.5826	113.962	93.5326	120.36	141.447	90.9206	130.674	61.1663	73.9008	92.857	U160	1.6442	1.12411	0.756157	1.41139	0.854906	0.72704	1.58987	1.3956	1.17328	1.97331	1.35662	1.27383	0.853325	1.10267	0.90518	U160	0.166299	0.701884	-0.0501119	0.903729	0.442324	0.288937	0.589406	0.155408	-0.0821767	0.846731	U160
396	as213	497000	497090	23.5789	25.3186	40.4937	35.3568	26.7553	23.3543	19.0435	31.6408	22.4932	19.9933	27.1245	32.5563	48.4962	26.1975	32.9629	52.6315	69.4888	37.4999	as213	1.49951	1.05675	0.576739	0.807647	1.24971	0.555474	0.84793	1.07133	0.803986	2.05676	1.03471	0.814025	2.23214	2.74458	0.926069	as213	-0.0647754	0.900883	-0.288733	0.518951	-0.166022	0.736888	0.268231	0.540974	0.836439	0.0383229	as213
397	as214	499760	500050	44.3284	53.6158	54.8914	43.2138	80.9701	55.0493	61.8913	60.7162	65.1118	61.9792	47.7016	67.0858	28.2894	35.4436	34.1401	129.445	106.991	99.107	as214	0.974856	1.51019	1.00288	1.3962	1.13243	1.18619	1.39818	0.889694	1.22215	0.638178	0.661067	0.621957	2.92014	1.99551	1.80551	as214	0.229858	0.61814	0.296596	0.506343	0.209865	0.646216	-0.642995	0.145704	1.13452	0.00901878	as214
398	as215	501750	501900	36.7831	45.4245	54.8914	40.5948	26.7553	33.3632	40.4674	35.0615	37.8832	27.9906	32.7364	55.2471	40.4135	35.4436	32.9629	39.118	35.2959	38.3928	as215	1.10363	0.589007	0.607805	1.10016	0.771862	0.690149	0.760963	0.720678	1.00648	1.0987	0.780276	0.600511	1.06348	0.777024	0.699432	as215	-0.444963	0.29246	-0.273645	0.509204	-0.241416	0.567654	-0.333275	0.410376	-0.281366	0.491843	as215
399	as216	502395	502710	96.2021	85.6364	108.883	83.8086	97.1641	100.924	84.5054	81.24	106.547	57.9805	75.7614	80.8975	114.505	107.872	125.965	49.7865	55.1499	54.4642	as216	0.871173	1.13461	0.926902	0.878416	0.948662	0.978542	0.602695	0.884688	0.742977	1.19025	1.25965	1.15689	0.51752	0.644001	0.500209	as216	-0.0444713	0.918345	-0.0944829	0.829624	-0.437721	0.292475	0.260867	0.530827	-0.86698	0.0382351	as216
400	as217	503940	504060	52.8168	31.2759	40.4937	20.9522	31.684	42.5381	21.4239	49.5991	44.9863	13.9953	31.8011	28.6101	36.3721	44.6898	50.6215	22.0483	22.0599	16.0714	as217	0.396695	1.01305	1.05049	0.405626	1.58586	1.11095	0.264978	1.01679	0.706533	0.688647	1.42889	1.25011	0.417449	0.705334	0.396887	as217	-0.388503	0.372828	-0.102905	0.830019	-0.743646	0.0813956	0.0799281	0.846702	-1.0498	0.0136237	as217
401	U161	504680	504878	35.84	48.4032	96.2849	36.6663	50.6943	69.2287	60.7011	64.992	69.8472	27.9906	67.3435	55.2471	44.4548	52.3949	48.2671	17.0697	30.8839	12.5	U161	1.02305	1.04734	0.718999	1.69367	1.34272	0.725422	0.780988	1.3913	0.573788	1.24037	1.08247	0.501294	0.476274	0.638056	0.129823	U161	-0.205237	0.651125	0.115242	0.784245	-0.261682	0.542616	-0.315008	0.454493	-1.57832	0.000467833	U161
402	as218	505100	505160	29.2379	23.8292	61.1904	35.3568	24.6431	25.8565	20.2337	23.0893	30.7801	15.9946	32.7364	46.3681	24.2481	33.9026	37.6718	35.5618	61.7679	44.6428	as218	1.20928	1.03415	0.422558	0.692037	0.968946	0.503022	0.547052	1.37379	0.757767	0.829338	1.42273	0.615649	1.21629	2.5921	0.729571	as218	-0.412293	0.365849	-0.624684	0.166624	-0.264785	0.560851	-0.253852	0.583495	0.313321	0.455484	as218
403	U162	506151	506307	2932.28	822.109	2701.38	2579.73	2430.51	2733.28	1555.61	3457.4	1270.27	9032.97	1718.19	1290.41	850.03	835.237	682.802	2249.64	1909.29	2211.6	U162	0.879772	2.95643	1.01181	0.530514	4.20553	0.470231	3.08053	2.08998	0.477688	0.289887	1.01597	0.252761	0.767199	2.32243	0.818695	U162	0.262404	0.795675	-0.0390679	0.968599	0.899365	0.376659	-1.44688	0.158207	-0.0191739	0.985739	U162
404	as219	507490	507633	112.236	71.4877	56.6911	87.7372	49.9902	35.0314	58.3206	53.0198	26.0447	437.853	96.3386	45.3815	30.9837	32.3616	14.1269	81.7921	66.1798	66.9642	as219	0.781722	0.699284	0.617935	0.519626	0.741663	0.459414	3.90119	1.34762	0.800505	0.276059	0.452687	0.249191	0.728753	0.925751	1.18121	as219	-0.476765	0.739863	-0.807299	0.570276	1.26947	0.37322	-1.63377	0.257619	-0.161616	0.913857	as219
405	as220	508605	508801	56.5895	64.0411	43.1932	92.9752	71.1129	91.7489	72.6032	79.5297	88.7888	57.9805	62.6669	61.1664	63.3145	79.3629	81.2299	76.1023	51.8409	65.1785	as220	1.64298	1.11043	2.12415	1.28298	1.24185	2.05562	1.02458	0.978541	1.41611	1.11884	1.23925	1.88062	1.34481	0.809494	1.509	as220	0.64308	0.137911	0.556419	0.195692	0.150317	0.745562	0.450757	0.311767	0.237365	0.596259	as220
406	as221	510020	510274	54.7031	55.8498	60.2906	57.6184	52.8066	60.8879	38.0869	63.2817	44.9863	43.9852	58.9255	52.2874	66.0087	67.0347	61.2167	61.1663	49.6349	44.6428	as221	1.05329	0.945511	1.00991	0.696248	1.13307	0.746159	0.804072	1.05507	0.867257	1.20667	1.20027	1.01536	1.11815	0.888721	0.74046	as221	0.00395883	1	-0.223204	0.610554	-0.138563	0.753471	0.185315	0.688548	-0.136281	0.775157	as221
407	as222	510840	511260	35.84	29.0419	21.5966	24.8807	27.4594	25.0224	29.7554	25.6547	50.9056	37.9873	20.5772	22.6908	29.6366	36.9847	23.5449	24.8933	22.0599	19.6428	as222	0.694216	0.945511	1.15863	0.83023	0.88337	2.35711	1.05991	0.708534	1.05066	0.826913	1.27349	1.09021	0.694567	0.759591	0.909532	as222	-0.160706	0.6997	0.297942	0.486041	-0.0898813	0.864155	0.0602439	0.911033	-0.376905	0.39486	as222
408	U163	512396	512562	146.189	164.571	147.577	142.737	155.603	129.283	149.967	118.867	164.555	99.9665	92.5973	89.7765	158.96	211.121	183.65	110.953	66.1798	40.1785	U163	0.976381	0.945511	0.876035	1.02584	0.722285	1.11505	0.683815	0.56266	0.608337	1.08735	1.28286	1.24444	0.758966	0.402136	0.272255	U163	-0.100071	0.805645	-0.0807448	0.845627	-0.698974	0.0878225	0.272776	0.508586	-1.07665	0.00912312	U163
409	as223	513542	513638	32.0674	54.3605	45.8928	43.2138	80.266	63.3902	66.6521	58.1507	37.8832	101.966	65.4728	64.1261	94.2981	80.1334	109.484	19.9146	8.82398	17.8571	as223	1.3476	1.47655	1.38127	2.0785	1.06972	0.825472	3.17974	1.20442	1.3973	2.94063	1.47411	2.38564	0.621024	0.162323	0.389105	as223	0.497997	0.265748	0.298053	0.501036	0.807377	0.0660254	1.10142	0.0118302	-1.50577	0.00187878	as223
410	as224	513880	514000	68.8505	31.2759	26.9958	47.1424	70.4088	70.0628	39.2772	24.7996	35.5155	21.9926	40.219	58.2068	39.0664	47.0013	28.2539	65.4337	61.7679	26.7857	as224	0.684706	2.25122	2.59533	0.57047	0.79293	1.3156	0.319426	1.28594	2.15614	0.567409	1.5028	1.0466	0.950374	1.97494	0.992217	as224	0.561552	0.206927	-0.35211	0.453649	-0.0781595	0.869226	-0.153118	0.739605	0.276595	0.537927	as224
411	U164	516030	516145	20.7495	13.404	24.2962	22.2617	39.4289	24.1884	28.5652	16.248	29.5963	21.9926	27.1245	57.2202	41.7606	40.8372	58.8623	14.936	29.7809	26.7857	U164	1.07288	2.94159	0.995561	1.37667	1.21218	1.21814	1.05991	2.02362	2.35511	2.01261	3.04666	2.42269	0.719824	2.2218	1.10246	U164	0.555111	0.23234	0.348293	0.436008	0.863382	0.0524529	1.27513	0.00327842	0.290801	0.517125	U164
412	as225	519780	519910	25.4653	16.3826	12.598	28.8092	13.3777	7.50673	11.9022	11.9722	11.8385	31.9893	15.9005	20.7177	16.1654	10.7872	4.70898	47.6528	40.8109	38.3928	as225	1.13131	0.816578	0.595865	0.467389	0.730788	0.939711	1.25619	0.970575	1.64452	0.634802	0.658454	0.373787	1.87129	2.49111	3.04752	as225	-0.131763	0.854172	-0.608379	0.247538	0.333543	0.465326	-0.78209	0.136282	1.2203	0.00500575	as225
413	U165	520590	520750	8.48842	15.6379	16.1975	11.7856	11.2654	7.50673	13.0924	18.8135	13.0224	29.9899	17.7712	19.7311	14.8183	7.70514	5.88623	19.2034	49.6349	51.7856	U165	1.38843	0.720389	0.463451	1.54238	1.20307	0.803975	3.53304	1.13642	1.21816	1.74571	0.492721	0.363404	2.2623	3.174	3.19714	U165	-0.400095	0.577629	0.155989	0.813175	0.743089	0.187329	-0.505252	0.474551	1.58081	0.00407751	U165
414	U166	521310	521454	31.1242	20.1059	22.4965	41.9043	30.2758	35.8655	21.4239	33.3512	15.3901	7.99732	22.4478	26.637	29.6366	25.427	25.8994	56.8989	35.2959	19.6428	U166	1.34636	1.50581	1.59427	0.688336	1.65877	0.68411	0.256949	1.11648	1.18405	0.952203	1.26465	1.15126	1.82812	1.7555	0.873151	U166	0.551383	0.198287	-0.0714314	0.887633	-0.369146	0.449139	0.135076	0.766622	0.601148	0.156121	U166
415	as226	523510	523780	49.9874	49.1478	44.993	64.166	33.7962	42.5381	54.75	41.9027	36.6994	33.9886	36.4777	48.3412	78.1327	46.2308	49.4443	153.627	135.669	103.571	as226	1.28364	0.687644	0.94544	1.09528	0.852586	0.815669	0.679944	0.742204	1.07442	1.56305	0.940649	1.09893	3.07332	2.76042	2.30194	as226	-0.0367783	0.960298	-0.112112	0.829819	-0.278726	0.528143	0.270141	0.561325	1.44669	0.000834077	as226
416	as227	523975	524100	9.43158	14.1486	19.7969	18.3331	19.0104	15.8475	17.8533	16.248	15.3901	17.994	15.9005	12.8252	16.1654	24.6564	18.8359	66.145	69.4888	49.1071	as227	1.9438	1.34362	0.800506	1.89292	1.14838	0.777397	1.90784	1.12382	0.64784	1.71397	1.74268	0.951458	7.01314	4.91135	2.48054	as227	0.29425	0.558608	0.190242	0.737058	0.107099	0.840658	0.459776	0.324579	2.0905	1.34131e-06	as227
417	as228	527206	528112	325.389	410.31	643.399	226.545	236.574	254.395	222.571	295.029	259.263	343.885	663.146	446.91	115.852	260.434	244.867	637.268	639.739	1533.93	as228	0.696228	0.576573	0.395392	0.684013	0.719041	0.402959	1.05684	1.61621	0.694607	0.356041	0.634724	0.380583	1.95848	1.55916	2.3841	as228	-0.942648	0.151439	-0.827993	0.206766	0.0762428	0.909135	-1.15071	0.0805366	1.02732	0.116455	as228
418	U167	529370	529700	79.2252	72.9771	102.584	62.8565	65.4802	90.9148	40.4674	63.2817	58.0087	75.9745	65.4728	58.2068	37.7192	47.0013	42.3808	147.937	136.772	112.5	U167	0.79339	0.89727	0.886248	0.510789	0.867145	0.565475	0.958969	0.89717	0.567406	0.476101	0.644056	0.413133	1.8673	1.87417	1.09666	U167	-0.216701	0.608091	-0.655453	0.121558	-0.351785	0.400517	-1.00331	0.0199715	0.640609	0.126383	U167
419	as229	529800	529886	52.8168	69.9984	103.484	32.7377	74.6333	75.9014	36.8967	81.24	49.7217	47.9839	67.3435	54.2605	43.1077	73.1988	70.6347	82.5034	154.42	133.035	as229	0.619836	1.06621	0.733461	0.698579	1.1606	0.480478	0.908496	0.962072	0.524339	0.816174	1.04572	0.682568	1.56207	2.20605	1.28557	as229	-0.304241	0.493017	-0.430985	0.322819	-0.416197	0.330915	-0.275646	0.526026	0.709133	0.0916979	as229
420	U168	531409	531652	64.1347	82.6577	54.8914	87.7372	133.777	135.955	140.446	147.087	139.694	73.9752	103.821	95.6959	126.629	114.036	141.269	97.4393	62.8709	59.8213	U168	1.36801	1.61844	2.4768	2.18985	1.77947	2.54492	1.15343	1.25604	1.74337	1.97442	1.37962	2.57362	1.51929	0.760617	1.08981	U168	0.825723	0.0439416	1.08291	0.0082538	0.439405	0.289451	0.921229	0.0249469	0.12627	0.774866	U168
421	as230	531900	532071	35.84	46.9138	37.7941	26.1902	54.2148	57.5516	69.0326	82.9503	71.031	31.9893	35.5424	45.3815	49.8433	42.3783	90.6479	24.182	19.854	9.82141	as230	0.730754	1.15562	1.52277	1.92613	1.76814	1.87942	0.892558	0.75761	1.20076	1.39072	0.903321	2.39847	0.674722	0.4232	0.259866	as230	0.194607	0.675749	0.887527	0.0367894	-0.0943922	0.835425	0.601207	0.163424	-1.16239	0.0110989	as230
422	U169	532736	533039	189.575	259.888	150.276	223.926	230.237	221.031	340.402	204.383	234.402	131.956	202.966	220.002	196.679	237.318	297.843	110.242	48.5319	74.107	U169	1.1812	0.885908	1.47083	1.79561	0.786427	1.55981	0.696062	0.780975	1.46398	1.03747	0.913157	1.98197	0.581521	0.186742	0.493138	U169	0.170968	0.699998	0.377635	0.388367	-0.112046	0.794762	0.287194	0.513109	-1.36474	0.00220015	U169
423	as231	534503	534720	20.7495	23.8292	21.5966	23.5712	21.1226	24.1884	23.8043	23.9444	16.5739	15.9946	13.0946	14.7983	33.6779	35.4436	28.2539	19.9146	25.3689	23.2142	as231	1.13599	0.886416	1.12001	1.14723	1.00483	0.767431	0.770846	0.549517	0.685215	1.62307	1.4874	1.30826	0.959765	1.06461	1.0749	as231	0.057837	0.96389	-0.0409664	0.958403	-0.592482	0.198921	0.557264	0.226359	0.0497641	0.998762	as231
424	as232	538800	539010	62.2484	55.8498	32.3949	53.6899	52.1025	54.2153	61.8913	44.4682	79.318	61.9792	34.6071	52.2874	56.5789	61.6411	50.6215	9.9573	12.133	9.82141	as232	0.862511	0.932904	1.67357	0.994263	0.796211	2.44847	0.995675	0.619645	1.61406	0.908921	1.10369	1.56264	0.159961	0.217243	0.303177	as232	0.0884435	0.844111	0.303101	0.481553	-0.0156086	0.995532	0.165972	0.686055	-2.23754	3.63647e-06	as232
425	U170	539020	539180	66.021	39.4672	53.0917	56.3089	52.1025	43.3722	54.75	32.496	48.5379	47.9839	46.7663	50.3143	49.8433	47.0013	58.8623	18.4921	11.03	11.6071	U170	0.852894	1.32015	0.81693	0.829281	0.823367	0.914227	0.726797	1.18494	0.947687	0.754961	1.1909	1.10869	0.280095	0.279472	0.218624	U170	-0.0631937	0.888427	-0.223898	0.615134	-0.128515	0.776606	-0.0263771	0.976605	-1.94697	2.27294e-05	U170
426	U171	539283	539391	279.175	393.183	241.162	240.95	342.187	318.619	357.065	371.994	235.586	193.935	216.996	159.822	127.976	170.284	191.891	27.7382	13.236	19.6428	U171	0.863079	0.8703	1.32118	1.279	0.946109	0.976879	0.694672	0.551895	0.662716	0.458408	0.43309	0.795692	0.0993579	0.0336637	0.0814507	U171	-0.0186992	0.968062	0.0785626	0.858893	-0.67857	0.12305	-0.89821	0.0417692	-3.91364	1.69549e-14	U171
427	as233	540896	541020	146.189	178.719	188.071	95.5942	121.103	135.955	117.831	154.784	137.327	119.96	152.458	113.454	109.116	107.872	129.497	15.6472	12.133	13.3928	as233	0.653907	0.677616	0.722895	0.806019	0.86607	0.730187	0.820577	0.853059	0.603252	0.746404	0.603583	0.688555	0.107034	0.0678884	0.0712117	as233	-0.540653	0.176811	-0.323482	0.417796	-0.410779	0.297873	-0.566106	0.154026	-3.63913	7.43302e-15	as233
428	as234	541095	541201	149.962	159.358	120.581	144.046	121.103	176.825	128.543	123.998	133.775	151.949	125.334	137.131	305.795	213.432	233.095	23.4708	57.3559	27.6785	as234	0.96055	0.759943	1.46644	0.857173	0.778108	1.10942	1.01325	0.786491	1.13725	2.03915	1.33933	1.93309	0.156512	0.359918	0.229543	as234	0.0399574	0.931832	-0.154222	0.714456	-0.0529328	0.895347	0.807345	0.049144	-1.98624	4.98506e-06	as234
429	as235	542350	542520	12.261	17.1273	16.1975	13.0951	7.74497	13.3453	13.0924	17.9583	15.3901	19.9933	13.0946	9.86555	25.5952	15.4103	32.9629	12.8022	18.751	8.0357	as235	1.06802	0.452201	0.823913	1.0678	1.04852	0.950152	1.63063	0.764545	0.60908	2.08752	0.899751	2.03506	1.04414	1.0948	0.496109	as235	-0.415205	0.471046	0.0268075	1	-0.0858112	0.943902	0.698324	0.149367	-0.203488	0.788061	as235
430	U172	547150	547350	57.5326	43.1905	50.3921	27.4997	49.2861	36.6996	30.9456	41.9027	41.4348	45.9846	47.7016	45.3815	52.5375	82.445	78.8754	26.3157	16.545	29.4642	U172	0.477985	1.14113	0.72828	0.53788	0.970184	0.822247	0.799278	1.10445	0.900569	0.913178	1.90887	1.56523	0.457406	0.383069	0.584699	U172	-0.413142	0.329809	-0.403037	0.345566	-0.119861	0.787498	0.501004	0.228906	-1.06308	0.0149344	U172
431	as236	547450	547610	68.8505	75.2111	43.1932	54.9994	40.8371	55.0493	49.9891	47.8888	44.9863	37.9873	60.7962	53.274	66.0087	57.7885	81.2299	29.1607	27.5749	25	as236	0.798824	0.542967	1.27449	0.726053	0.636726	1.04151	0.551735	0.808341	1.23339	0.958725	0.768352	1.88062	0.423536	0.366634	0.578793	as236	-0.311545	0.477315	-0.390358	0.372693	-0.300386	0.49	0.130812	0.770575	-1.19597	0.00749857	as236
432	as237	548530	548700	58.4758	61.0624	38.6939	85.1181	56.327	37.5336	39.2772	45.3234	24.8609	63.9785	74.8261	56.2337	41.7606	46.2308	41.2036	92.4607	153.317	128.571	as237	1.45561	0.92245	0.970014	0.671683	0.742246	0.6425	1.0941	1.2254	1.45329	0.714152	0.757107	1.06486	1.58118	2.51082	3.32277	as237	0.177746	0.694777	-0.531621	0.234684	0.301715	0.497692	-0.292492	0.515181	1.24234	0.00401656	as237
433	as238	548820	548930	90.5431	61.8071	24.2962	74.6421	55.6229	55.8834	52.3695	29.0754	41.4348	43.9852	29.9304	35.516	30.9837	30.8206	11.7725	91.0382	80.5188	74.107	as238	0.824381	0.899944	2.30009	0.578393	0.470421	1.7054	0.485793	0.484256	1.46179	0.342198	0.498657	0.484539	1.00547	1.30274	3.05015	as238	0.0755889	0.86838	-0.523618	0.218372	-0.690834	0.115971	-1.26354	0.00490782	0.475822	0.262899	as238
434	U173	549000	549220	72.6231	66.2751	60.2906	74.6421	55.6229	69.2287	53.5598	45.3234	59.1925	37.9873	67.3435	62.153	40.4135	41.6077	61.2167	72.5461	76.1068	63.3927	U173	1.0278	0.839274	1.14825	0.737503	0.683867	0.981788	0.523074	1.01612	1.03089	0.556482	0.627804	1.01536	0.998939	1.14835	1.05145	U173	0.00220702	1	-0.333521	0.450624	-0.250115	0.565731	-0.475722	0.277274	0.0902385	0.842453	U173
435	as239	550142	550283	95.2589	137.763	50.3921	150.594	104.909	88.4126	83.3152	79.5297	85.2372	61.9792	78.5674	72.0185	67.3558	88.6091	60.0395	214.793	201.849	269.642	as239	1.58089	0.76152	1.75449	0.874618	0.577294	1.69148	0.650639	0.570309	1.42916	0.707081	0.6432	1.19145	2.25484	1.46519	5.35088	as239	0.279143	0.492337	-0.192093	0.645339	-0.415005	0.316868	-0.39185	0.340582	1.2759	0.0015002	as239
436	U174	550515	550640	45.2716	43.9352	45.8928	36.6663	100.685	118.44	34.5163	74.3987	63.9279	33.9886	44.8957	34.5294	21.5539	45.4603	44.7353	127.311	101.476	121.428	U174	0.809919	2.29166	2.58079	0.762428	1.69338	1.39298	0.750771	1.02186	0.752393	0.476101	1.03471	0.974778	2.81217	2.30967	2.64591	U174	0.920939	0.035128	0.355439	0.425849	-0.252428	0.596606	-0.273755	0.557059	1.37422	0.00167459	U174
437	nc18	552943	553017	6027.72	11619	13082.2	5816.84	9729.09	10906.4	7767.36	11634.4	7800.39	5860.03	7371.31	2884.69	2205.23	3463.46	3637.69	669.273	555.911	649.106	nc18	0.965015	0.837343	0.833689	1.28861	1.00133	0.596262	0.972181	0.634419	0.220506	0.365848	0.298086	0.278065	0.111033	0.047845	0.0496177	nc18	-0.216197	0.839515	-0.175873	0.869367	-0.931098	0.389024	-1.7233	0.117994	-4.03518	0.000859317	nc18
438	U175	555190	555294	80.1684	52.1265	53.0917	56.3089	51.3984	83.4081	84.5054	67.5575	85.2372	75.9745	61.7315	64.1261	91.6039	77.8219	153.042	72.5461	67.2828	83.0356	U175	0.702383	0.986033	1.57102	1.0541	1.29603	1.60547	0.947687	1.18426	1.20784	1.14264	1.49294	2.8826	0.904921	1.29076	1.564	U175	0.0439077	0.945119	0.356176	0.399624	0.122619	0.782446	0.798618	0.0588862	0.26563	0.533761	U175
439	U176	555574	555789	218.813	203.293	239.363	237.021	381.616	443.731	301.125	387.386	285.308	223.925	208.578	191.392	179.166	238.859	258.994	356.329	291.191	293.749	U176	1.08322	1.87717	1.8538	1.37618	1.90555	1.19195	1.02336	1.02599	0.799589	0.818812	1.17495	1.08202	1.62847	1.43237	1.22722	U176	0.68354	0.135616	0.557982	0.224144	-0.0843703	0.855435	0.0335257	0.948432	0.508937	0.265441	U176
440	U177	559275	559391	66.021	67.0198	87.2863	60.2375	187.287	108.431	73.7934	125.708	68.6633	53.9819	80.4381	85.8303	63.3145	104.79	107.129	72.5461	97.0638	112.5	U177	0.912398	2.79451	1.24224	1.11773	1.87569	0.786645	0.817647	1.20021	0.983319	0.959004	1.56357	1.22733	1.09883	1.44829	1.28886	U177	0.692049	0.116414	0.283474	0.516168	-0.000503339	1	0.32101	0.472663	0.356609	0.418088	U177
441	as240	560650	560753	51.8737	34.9992	82.787	62.8565	70.4088	87.5785	63.0815	122.288	99.4435	57.9805	65.4728	69.0589	96.9923	69.3462	83.5844	67.5674	61.7679	69.6427	as240	1.21172	2.01173	1.05788	1.21606	3.49401	1.2012	1.11773	1.87069	0.834175	1.86978	1.98137	1.00963	1.30254	1.76484	0.841227	as240	0.38038	0.385427	0.747367	0.0841949	0.182305	0.698844	0.558838	0.19833	0.229963	0.594188	as240
442	as241	560820	560955	50.9305	44.6798	33.2948	56.3089	52.1025	51.713	45.2282	42.7579	56.8248	29.9899	30.8658	36.5025	32.3308	39.2962	36.4946	57.6101	30.8839	31.2499	as241	1.1056	1.16613	1.55319	0.888038	0.956984	1.70672	0.58884	0.690821	1.09634	0.634802	0.879507	1.09611	1.13115	0.691227	0.938584	as241	0.312884	0.465102	0.167861	0.702031	-0.404935	0.357509	-0.253655	0.532724	-0.106356	0.824264	as241
443	as242	560980	561161	58.4758	47.6585	57.591	96.9037	76.7456	66.7265	70.2228	56.4404	63.9279	59.9799	61.7315	65.1127	95.6452	98.6258	75.3437	88.1933	113.609	69.6427	as242	1.65716	1.61032	1.15863	1.20089	1.18427	1.11003	1.02572	1.29529	1.13061	1.63564	2.06943	1.30826	1.5082	2.38381	1.20926	as242	0.554015	0.199061	0.219204	0.63457	0.190403	0.676029	0.719622	0.0950389	0.729382	0.0886066	as242
444	as243	561261	561399	113.179	66.2751	89.9859	119.165	97.1641	107.596	74.9837	118.012	123.12	57.9805	74.8261	94.7093	109.116	147.168	174.232	160.028	154.42	155.357	as243	1.05289	1.46607	1.1957	0.662523	1.78064	1.36822	0.512291	1.12902	1.05249	0.964105	2.22057	1.93622	1.41394	2.32998	1.72646	as243	0.265701	0.515071	0.23049	0.573711	-0.243996	0.562292	0.676106	0.095406	0.802097	0.0467879	as243
445	U178	561620	561767	203.722	111.7	77.3879	192.498	154.195	143.462	210.668	142.811	268.734	189.936	128.14	190.405	179.166	160.267	114.193	126.6	152.214	206.25	U178	0.944905	1.38045	1.8538	1.0341	1.27853	3.47256	0.93233	1.14718	2.4604	0.879465	1.4348	1.47559	0.621435	1.36271	2.66514	U178	0.319409	0.458756	0.663581	0.114849	0.372364	0.384015	0.207674	0.635476	0.304343	0.472835	U178
446	U179	562488	562710	185.802	285.206	235.763	170.236	290.788	290.26	185.674	237.734	232.035	303.898	191.742	113.454	90.2568	129.446	175.41	174.253	202.952	237.5	U179	0.916224	1.01957	1.23115	0.99931	0.833551	0.984186	1.6356	0.672292	0.48122	0.485768	0.453869	0.744008	0.937841	0.711596	1.00737	U179	0.0881162	0.847187	-0.108775	0.805679	-0.214579	0.620091	-0.83898	0.0547785	-0.201352	0.644293	U179
447	U180	563121	563392	320.674	376.8	224.965	218.688	284.451	128.448	189.244	217.21	81.6857	939.685	246.926	132.198	125.282	216.514	110.661	482.929	558.117	633.035	U180	0.681965	0.754914	0.570972	0.590147	0.57646	0.363104	2.93035	0.655324	0.587641	0.390683	0.574614	0.491904	1.50598	1.4812	2.81393	U180	-0.546468	0.464336	-0.918157	0.223237	0.515712	0.494145	-1.02767	0.173897	0.859845	0.253084	U180
448	as244	565740	565860	12.261	7.44664	8.09873	17.0236	13.3777	18.3498	15.4728	12.8274	16.5739	163.945	32.7364	11.8387	12.124	10.7872	14.1269	26.3157	56.2529	64.2856	as244	1.38843	1.79647	2.26576	1.26195	1.72257	2.04648	13.3712	4.39613	1.46179	0.988826	1.4486	1.74434	2.14629	7.55413	7.93774	as244	0.810016	0.613144	0.690465	0.655812	2.9067	0.0737531	0.413595	0.794324	2.40089	0.134226	as244
449	as245	566220	566408	27.3516	39.4672	30.5952	17.0236	26.7553	35.8655	33.3261	35.9166	49.7217	43.9852	32.7364	21.7042	18.8596	36.9847	40.0263	17.0697	26.4719	32.1428	as245	0.6224	0.677913	1.17226	1.21843	0.910038	1.62515	1.60814	0.829459	0.709399	0.689526	0.937099	1.30826	0.624084	0.670733	1.05058	as245	-0.290555	0.521185	0.28833	0.482636	0.014909	0.975565	-0.0230398	0.994415	-0.364133	0.391303	as245
450	U181	566750	567420	66.9642	82.6577	83.6869	58.9279	70.4088	67.5606	77.3641	85.5158	80.5018	63.9785	71.0848	73.0051	55.2318	70.8873	80.0527	36.9843	44.1199	33.0357	U181	0.879992	0.851812	0.807302	1.15531	1.03458	0.961941	0.955414	0.85999	0.87236	0.824795	0.8576	0.956574	0.552299	0.533766	0.394753	U181	-0.244797	0.568165	0.0609802	0.899574	-0.165183	0.696737	-0.178394	0.671973	-1.03144	0.0187979	U181
451	U182	568530	569020	44.3284	49.1478	39.5938	39.2853	44.3575	48.3767	30.9456	35.9166	31.964	47.9839	37.413	34.5294	52.5375	51.6244	47.0898	20.6258	22.0599	18.75	U182	0.886233	0.902533	1.22183	0.698099	0.730788	0.807297	1.08246	0.761235	0.872092	1.18519	1.05039	1.18932	0.465296	0.448849	0.473558	U182	-0.0114343	0.975304	-0.42922	0.312338	-0.150037	0.730997	0.184766	0.653876	-1.11504	0.0108541	U182
452	U183	569100	569320	34.8968	37.2332	25.1961	23.5712	44.3575	36.6996	39.2772	49.5991	52.0894	29.9899	42.0897	54.2605	28.2894	35.4436	41.2036	13.5135	14.339	31.2499	U183	0.675453	1.19134	1.45656	1.12552	1.33212	2.06736	0.859389	1.13043	2.15353	0.810659	0.951936	1.63532	0.387241	0.385112	1.24027	U183	0.104374	0.808966	0.534446	0.189705	0.376415	0.369556	0.10862	0.838002	-0.71961	0.10163	U183
453	as246	570380	570503	94.3158	72.2324	141.278	159.76	136.593	118.44	72.6032	102.619	102.995	123.958	128.14	102.602	142.794	120.2	56.5078	89.6157	73.9008	49.9999	as246	1.69389	1.89102	0.838344	0.769789	1.42068	0.729024	1.31429	1.77399	0.726241	1.514	1.66408	0.399976	0.950167	1.0231	0.353912	as246	0.430275	0.282498	-0.145904	0.738972	0.204483	0.612082	0.0537107	0.895965	-0.527768	0.2047	as246
454	U184	570880	571021	203.722	309.78	206.068	170.236	315.431	251.058	246.375	210.369	221.38	125.958	185.195	196.325	167.042	198.022	218.968	58.3214	55.1499	83.9284	U184	0.83563	1.01824	1.21833	1.20937	0.679091	1.07431	0.618282	0.597826	0.952718	0.819952	0.639234	1.0626	0.286279	0.178029	0.407286	U184	0.0339932	0.947316	-0.0855864	0.837181	-0.503793	0.23803	-0.301087	0.479048	-1.86602	3.00352e-05	U184
455	U185	571048	571183	168.825	247.973	161.075	130.951	215.451	193.507	246.375	186.424	236.77	223.925	186.13	199.284	175.125	192.628	203.663	43.3854	56.2529	76.7856	U185	0.77566	0.868848	1.20135	1.45935	0.751793	1.46994	1.32637	0.750605	1.23722	1.03732	0.776812	1.2644	0.256984	0.226851	0.476708	U185	-0.0980373	0.817766	0.212481	0.621388	0.0764924	0.866772	-0.0162088	0.970866	-1.71171	0.000101609	U185
456	U186	571195	571299	318.787	236.058	175.473	182.022	246.431	193.507	314.217	250.561	330.294	233.922	129.075	170.674	189.943	169.513	111.838	36.9843	34.1929	36.6071	U186	0.570982	1.04394	1.10278	0.985664	1.06144	1.88231	0.733786	0.546793	0.972654	0.595831	0.718098	0.637355	0.116016	0.144849	0.20862	U186	-0.231705	0.58827	0.29348	0.492581	-0.452576	0.290583	-0.631896	0.141503	-2.76038	3.38964e-09	U186
457	as247	576670	576899	33.0105	46.1692	53.9915	47.1424	56.327	53.3812	45.2282	45.3234	71.031	39.9866	57.0549	45.3815	51.1904	58.5591	65.9257	29.1607	46.3259	53.5713	as247	1.4281	1.22001	0.988695	1.37012	0.98168	1.3156	1.21133	1.23578	0.840531	1.55073	1.26836	1.22104	0.883375	1.00339	0.992217	as247	0.236108	0.608508	0.27899	0.534326	0.0969001	0.848806	0.399628	0.356644	-0.0452639	0.939977	as247
458	as248	577680	577900	49.0442	52.1265	50.3921	28.8092	49.9902	53.3812	35.7065	57.2956	49.7217	35.9879	69.2141	54.2605	49.8433	50.8539	70.6347	29.1607	44.1199	58.0356	as248	0.587413	0.959018	1.05932	0.728048	1.09916	0.986697	0.733786	1.32781	1.07677	1.01629	0.975587	1.4017	0.59458	0.846401	1.15168	as248	-0.197405	0.663762	-0.0866896	0.869838	0.0733027	0.881966	0.176878	0.676495	-0.206871	0.64913	as248
459	as249	579780	580000	25.4653	20.1059	19.7969	24.8807	16.8981	18.3498	22.6141	22.2341	24.8609	19.9933	23.3832	19.7311	37.7192	27.7385	27.0766	15.6472	18.751	22.3214	as249	0.977045	0.840454	0.926902	0.888038	1.10585	1.2558	0.78512	1.163	0.996677	1.4812	1.37962	1.36772	0.614453	0.932608	1.12752	as249	-0.120535	0.831251	0.0927603	0.845783	-0.0507736	0.954771	0.501403	0.245485	-0.204741	0.709311	as249
460	U187	580890	581175	28.2947	29.7866	32.3949	51.0709	47.878	57.5516	41.6576	49.5991	43.8025	27.9906	37.413	34.5294	37.7192	38.5257	44.7353	53.3427	54.0469	39.2856	U187	1.80496	1.60737	1.77656	1.47227	1.66515	1.35214	0.989252	1.25604	1.06589	1.33308	1.29339	1.38094	1.88525	1.81447	1.21271	U187	0.790556	0.0590365	0.577982	0.166036	0.143424	0.752339	0.419161	0.316787	0.697015	0.101479	U187
461	U188	581414	581569	168.825	195.102	170.973	163.689	223.196	324.458	158.299	212.079	169.291	133.955	191.742	124.306	142.794	157.185	115.37	201.28	256.998	201.785	U188	0.969575	1.144	1.89771	0.937649	1.08702	0.990159	0.793454	0.982778	0.727049	0.845811	0.805655	0.674784	1.19224	1.31725	1.18022	U188	0.411273	0.339507	0.0128035	0.986591	-0.249336	0.559878	-0.364946	0.392051	0.303335	0.47905	U188
462	as250	581935	582150	77.3389	69.9984	54.8914	79.8801	60.5516	78.4036	89.2663	72.6884	61.5602	53.9819	81.3734	81.8841	56.5789	79.3629	77.6982	61.8775	35.2959	35.7142	as250	1.03286	0.865042	1.42834	1.15422	1.03843	1.12149	0.697991	1.1625	1.49175	0.73157	1.13378	1.41549	0.800083	0.504239	0.650634	as250	0.113857	0.799648	0.144383	0.739798	0.103298	0.825276	0.0791936	0.863173	-0.605781	0.171782	as250
463	as251	584855	585000	40.5558	36.4885	24.2962	35.3568	27.4594	35.0314	20.2337	42.7579	14.2062	27.9906	34.6071	38.4757	22.901	23.1154	10.5952	56.8989	69.4888	98.2141	as251	0.871806	0.752549	1.44185	0.49891	1.17182	0.584709	0.690176	0.948437	1.58361	0.564678	0.633498	0.436085	1.40298	1.9044	4.04237	as251	-0.0506026	0.912317	-0.39258	0.368546	-0.00380844	1	-0.840041	0.0595092	1.14816	0.00419101	as251
464	as252	586965	587080	43.3852	38.7225	51.292	28.8092	45.0616	31.6951	22.6141	35.9166	14.2062	43.9852	33.6717	56.2337	86.2154	97.0847	93.0024	94.5944	81.6218	96.4284	as252	0.664033	1.16371	0.617935	0.52124	0.927538	0.276967	1.01383	0.869565	1.09634	1.98721	2.50719	1.8132	2.18034	2.10786	1.87999	as252	-0.337612	0.47357	-0.874995	0.0600732	0.00529927	1	1.05049	0.0154429	1.03127	0.0167062	as252
465	U189	587103	587275	78.2821	77.445	119.681	82.4991	75.3374	75.9014	67.8424	80.3848	53.2733	87.9705	99.1446	112.467	157.613	125.594	128.32	178.52	188.613	233.035	U189	1.05387	0.972785	0.634196	0.86664	1.03796	0.445126	1.12376	1.28019	0.939724	2.01339	1.62171	1.07218	2.28047	2.43544	1.94713	U189	-0.236681	0.561958	-0.450789	0.272463	0.12138	0.778296	0.579411	0.150971	1.12379	0.00513942	U189
466	as253	587310	587430	32.0674	40.2119	33.2948	41.9043	20.4185	27.5247	42.8478	23.9444	15.3901	33.9886	41.1544	42.4219	48.4962	61.6411	43.5581	115.931	120.227	98.2141	as253	1.30676	0.507774	0.826696	1.33618	0.595457	0.462236	1.05991	1.02344	1.27413	1.51232	1.53291	1.30826	3.61525	2.98983	2.94983	as253	-0.232704	0.635654	-0.361355	0.441121	0.155202	0.746354	0.541819	0.211351	1.6632	0.000102742	as253
467	as254	587810	587970	21.6926	32.7652	36.8942	35.3568	26.7553	26.6906	29.7554	26.5099	29.5963	27.9906	34.6071	30.5832	47.1491	47.0013	41.2036	73.2573	58.4589	34.8214	as254	1.6299	0.816578	0.723436	1.37168	0.809086	0.802192	1.29033	1.05621	0.828943	2.17351	1.43449	1.1168	3.37706	1.78417	0.943816	as254	-0.0408337	0.936039	-0.0894246	0.875503	0.0285969	0.974707	0.567228	0.187021	0.866338	0.037672	as254
468	as255	588590	588880	27.3516	26.0632	22.4965	27.4997	20.4185	26.6906	24.9946	20.5238	15.3901	31.9893	26.1891	35.516	40.4135	50.0834	43.5581	67.5674	51.8409	49.9999	as255	1.00542	0.783423	1.18643	0.913825	0.787461	0.68411	1.16956	1.00483	1.57874	1.47756	1.92161	1.93622	2.47033	1.98904	2.22257	as255	-0.0249676	0.99706	-0.317673	0.518383	0.303648	0.461285	0.820438	0.0444705	1.15812	0.00389492	as255
469	as256	589270	589500	19.8063	19.3613	21.5966	20.9522	26.0512	26.6906	19.0435	17.9583	16.5739	35.9879	33.6717	36.5025	33.6779	52.3949	38.8491	67.5674	47.4289	54.4642	as256	1.05785	1.34553	1.23587	0.961485	0.927538	0.767431	1.81699	1.73913	1.6902	1.70036	2.70617	1.79885	3.41141	2.44968	2.52188	as256	0.278326	0.551226	-0.181643	0.731079	0.804977	0.0591101	1.03973	0.0145537	1.47966	0.000399565	as256
470	as257	590230	590415	25.4653	40.2119	26.0959	17.0236	25.3472	19.1839	26.1848	26.5099	11.8385	31.9893	43.9603	40.4488	40.4135	47.0013	72.9892	52.6315	62.8709	86.607	as257	0.668504	0.630341	0.735129	1.02825	0.659256	0.453654	1.25619	1.09322	1.55	1.587	1.16884	2.79696	2.0668	1.56349	3.31879	as257	-0.576202	0.197595	-0.508029	0.27867	0.342929	0.421055	0.805568	0.0509905	1.13899	0.00484351	as257
471	as258	590530	590715	20.7495	32.7652	27.8956	22.2617	23.2349	20.0179	27.375	27.365	11.8385	31.9893	35.5424	42.4219	44.4548	48.5424	70.6347	54.0539	58.4589	85.7141	as258	1.07288	0.709133	0.717601	1.31931	0.835186	0.424386	1.54169	1.08476	1.52074	2.14246	1.48152	2.53211	2.60508	1.78417	3.07267	as258	-0.313397	0.464204	-0.290154	0.495996	0.433611	0.330681	1.00717	0.0166106	1.28387	0.00206816	as258
472	as259	591450	591650	41.4989	55.1051	51.292	36.6663	32.388	36.6996	38.0869	37.6269	28.4124	41.9859	47.7016	67.0858	48.4962	63.1821	77.6982	101.707	89.3428	116.964	as259	0.883547	0.58775	0.715503	0.917781	0.682821	0.553935	1.01173	0.865648	1.30792	1.16861	1.14657	1.51482	2.45083	1.62132	2.28036	as259	-0.483873	0.295506	-0.506249	0.268973	0.0840967	0.847991	0.356674	0.415586	1.05841	0.0134018	as259
473	as260	592570	592908	61.3052	58.8285	61.1904	60.2375	39.4289	48.3767	44.038	41.9027	30.7801	49.9832	62.6669	74.9782	101.034	100.167	94.1796	128.022	100.373	107.143	as260	0.982582	0.670236	0.790593	0.71834	0.712287	0.503022	0.815317	1.06525	1.22533	1.64804	1.70269	1.53912	2.08828	1.70619	1.75097	as260	-0.292554	0.497712	-0.635508	0.155525	0.0493066	0.917065	0.704002	0.101455	0.887905	0.037575	as260
474	U190	592928	593158	58.4758	59.5731	40.4937	43.2138	34.5003	37.5336	46.4185	37.6269	34.3317	57.9805	44.8957	44.395	52.5375	50.0834	74.1664	95.3056	87.1368	86.607	U190	0.739004	0.579125	0.926902	0.793807	0.631609	0.847828	0.991531	0.753623	1.09634	0.898449	0.840705	1.83156	1.62983	1.46269	2.13878	U190	-0.460131	0.317458	-0.42148	0.345781	-0.106395	0.822353	0.157145	0.722603	0.763001	0.0739223	U190
475	U191	594080	594370	20.7495	17.8719	26.0959	30.1187	21.8267	26.6906	17.8533	24.7996	18.9416	27.9906	24.3185	32.5563	18.8596	27.7385	25.8994	36.9843	25.3689	26.7857	U191	1.45154	1.22128	1.02279	0.86042	1.38763	0.725846	1.34898	1.36071	1.24756	0.908921	1.55207	0.992469	1.78242	1.41948	1.02643	U191	0.281039	0.542923	-0.0713517	0.915215	0.391025	0.389765	0.16378	0.737948	0.461903	0.304164	U191
476	U192	595460	595750	37.7263	18.6166	28.7955	28.8092	33.7962	48.3767	35.7065	29.0754	74.5826	23.992	36.4777	43.4084	48.4962	35.4436	42.3808	22.0483	18.751	18.75	U192	0.763637	1.81538	1.68001	0.946462	1.5618	2.59008	0.635948	1.95942	1.50747	1.28547	1.90387	1.47179	0.584428	1.00722	0.651142	U192	0.382446	0.412545	0.710981	0.105243	0.28701	0.573566	0.569209	0.220954	-0.515727	0.265365	U192
477	U193	596360	596990	99.9747	148.188	93.5853	77.2611	80.266	89.2467	101.168	85.5158	89.9726	93.9685	101.015	105.561	76.7856	92.4617	103.598	22.0483	20.957	31.2499	U193	0.772806	0.541649	0.953639	1.01194	0.577076	0.961397	0.939922	0.681669	1.12797	0.76805	0.623948	1.10699	0.220539	0.141421	0.333919	U193	-0.469745	0.250496	-0.304836	0.462878	-0.185352	0.655527	-0.324853	0.429702	-2.20237	7.04283e-07	U193
478	as261	597032	597200	189.575	223.399	156.575	125.713	133.073	130.951	135.685	138.536	116.017	137.954	232.896	203.23	114.505	184.153	174.232	25.6045	19.854	32.1428	as261	0.663132	0.595672	0.836342	0.715732	0.620126	0.740968	0.727701	1.04251	1.29797	0.604009	0.824322	1.11277	0.135063	0.0888721	0.205286	as261	-0.547323	0.178881	-0.545468	0.182331	0.0114318	0.989668	-0.268316	0.505486	-2.87567	1.87244e-10	as261
479	U194	597225	597376	2377.7	2294.31	2126.37	1829.39	1849.64	1765.75	1756.76	1904.44	1266.72	1983.33	1794.89	1218.4	2325.12	1199.69	1198.44	200.569	193.025	136.607	U194	0.769393	0.806185	0.830407	0.738848	0.830069	0.59572	0.83414	0.782323	0.572994	0.977887	0.522898	0.563607	0.084354	0.0841319	0.0642443	U194	-0.320318	0.642508	-0.464213	0.502682	-0.444237	0.519602	-0.525411	0.44667	-3.68058	1.78401e-06	U194
480	as262	597781	597938	246.164	262.866	197.069	214.76	130.256	142.628	176.152	144.522	105.363	187.937	282.469	153.903	156.265	155.644	153.042	124.466	113.609	69.6427	as262	0.872425	0.495523	0.723745	0.715588	0.549791	0.534648	0.763462	1.07457	0.780958	0.634802	0.592102	0.77659	0.505623	0.432192	0.353392	as262	-0.534044	0.203957	-0.728895	0.0836578	-0.177614	0.668695	-0.602793	0.150507	-1.19826	0.00506259	as262
481	U195	598400	598660	66.021	44.6798	34.1946	32.7377	36.6126	20.852	34.5163	26.5099	26.0447	27.9906	28.0598	22.6908	35.025	44.6898	49.4443	23.4708	16.545	11.6071	U195	0.495868	0.819443	0.609804	0.522807	0.59333	0.761661	0.423965	0.628019	0.663577	0.530513	1.00022	1.44597	0.355505	0.3703	0.339443	U195	-0.683776	0.0972624	-0.734751	0.0762616	-0.879823	0.0319447	-0.165863	0.679479	-1.48893	0.000495603	U195
482	as263	599160	599400	74.5095	43.1905	47.6925	49.7614	26.7553	26.6906	40.4674	31.6408	28.4124	43.9852	50.5076	48.3412	21.5539	33.9026	40.0263	30.5832	12.133	5.35713	as263	0.667853	0.619473	0.559639	0.543117	0.732588	0.595741	0.590331	1.16941	1.0136	0.289277	0.784955	0.839258	0.41046	0.280918	0.112326	as263	-0.680349	0.0963509	-0.718402	0.0723166	-0.211554	0.595858	-0.792581	0.0520888	-1.78259	3.56267e-05	as263
483	U196	599805	600118	79.2252	55.1051	53.9915	70.7135	63.3679	63.3902	55.9402	60.7162	72.2149	61.9792	76.6967	86.8169	68.7029	61.6411	45.9126	79.6584	68.3858	74.9999	U196	0.892563	1.14995	1.17408	0.706091	1.10182	1.33752	0.782316	1.39183	1.60797	0.867185	1.11861	0.850366	1.00547	1.24101	1.3891	U196	0.0684443	0.891567	0.00420243	1	0.259881	0.548499	-0.0955237	0.848891	0.244128	0.574337	U196
484	U197	600730	600960	37.7263	40.2119	35.9944	31.4282	49.9902	55.0493	46.4185	52.1646	60.3764	23.992	45.831	44.395	29.6366	30.8206	55.3305	41.9629	26.4719	37.4999	U197	0.833059	1.24317	1.52939	1.2304	1.29724	1.67738	0.635948	1.13974	1.23339	0.785567	0.766454	1.5372	1.1123	0.658312	1.04183	U197	0.260381	0.55838	0.480479	0.262902	0.00360951	1	0.0233015	0.981357	-0.105003	0.802026	U197
485	as264	600995	601153	102.804	131.061	174.573	113.927	133.777	111.767	111.88	167.611	137.327	107.964	118.786	145.024	110.464	100.167	122.433	135.846	116.918	111.607	as264	1.1082	1.02072	0.640231	1.08829	1.27888	0.786645	1.05019	0.906346	0.830735	1.0745	0.764277	0.701333	1.32141	0.892087	0.639315	as264	-0.184241	0.651041	0.0293015	0.953168	-0.135691	0.736085	-0.294317	0.45682	-0.164709	0.691017	as264
486	as265	601210	601390	65.0779	73.7217	73.7884	51.0709	65.4802	65.0583	60.7011	73.5436	68.6633	49.9832	84.1794	70.0454	45.8019	52.3949	54.1533	69.7011	56.2529	57.1428	as265	0.784766	0.888207	0.881687	0.932745	0.997583	0.930543	0.768053	1.14185	0.949274	0.703802	0.710712	0.733899	1.07104	0.763043	0.774413	as265	-0.227222	0.593337	-0.067235	0.895239	-0.058021	0.89256	-0.480669	0.264985	-0.215454	0.622622	as265
487	as266	602821	602942	47.1579	49.1478	52.1918	65.4755	52.8066	48.3767	64.2717	51.3095	49.7217	37.9873	56.1196	56.2337	57.926	87.8386	56.5078	91.0382	86.0338	89.2855	as266	1.38843	1.07444	0.926902	1.3629	1.04398	0.952673	0.805534	1.14185	1.07744	1.22834	1.78723	1.08269	1.9305	1.75051	1.71072	as266	0.166458	0.721942	0.154673	0.735959	0.0177947	0.986595	0.44586	0.30426	0.842925	0.0517718	as266
488	U198	603370	603539	138.644	175.741	213.267	121.784	149.971	153.471	141.636	166.756	152.717	109.963	161.811	128.252	72.7443	91.6911	100.066	46.9416	50.7379	49.1071	U198	0.878396	0.853364	0.71962	1.02158	0.948874	0.716084	0.793132	0.92074	0.60137	0.524683	0.521741	0.469205	0.338576	0.288709	0.230261	U198	-0.311355	0.435052	-0.19448	0.632373	-0.399489	0.317341	-0.996311	0.0143239	-1.84587	1.17688e-05	U198
489	U199	604576	604750	49.9874	72.2324	56.6911	27.4997	57.0311	52.5471	55.9402	43.613	59.1925	47.9839	72.0201	40.4488	26.9423	47.7719	42.3808	24.8933	30.8839	29.4642	U199	0.550133	0.78955	0.926902	1.11909	0.603788	1.04412	0.959921	0.997061	0.713494	0.538983	0.661363	0.747574	0.497991	0.427563	0.519733	U199	-0.384245	0.364977	-0.172523	0.693683	-0.157092	0.707143	-0.611562	0.149808	-1.06961	0.0135471	U199
490	nc19	604790	604950	27.3516	20.8506	42.2934	17.0236	18.3063	29.1928	17.8533	30.7857	31.964	35.9879	43.9603	40.4488	101.034	53.1655	81.2299	23.4708	26.4719	30.3571	nc19	0.6224	0.877974	0.690246	0.652732	1.47649	0.755768	1.31575	2.10835	0.956385	3.69389	2.54983	1.92063	0.858115	1.2696	0.717774	nc19	-0.488039	0.26882	-0.167015	0.746567	0.411881	0.331756	1.37937	0.000666451	-0.17245	0.686309	nc19
491	nc20	606120	606242	46.2147	40.9565	38.6939	49.7614	46.4698	37.5336	54.75	58.1507	44.9863	63.9785	44.8957	73.0051	63.3145	47.7719	56.5078	57.6101	84.9308	122.321	nc20	1.07674	1.13461	0.970014	1.18469	1.41982	1.16262	1.38438	1.09618	1.88673	1.37001	1.1664	1.46038	1.24658	2.07368	3.16125	nc20	0.0878195	0.862558	0.327013	0.470893	0.531102	0.234031	0.413092	0.356889	1.07336	0.0140874	nc20
492	as267	607180	607315	58.4758	37.2332	63.89	44.5233	45.0616	35.0314	36.8967	50.4543	36.6994	59.9799	39.2837	37.4891	22.901	19.2628	20.0132	44.0966	40.8109	37.4999	as267	0.761398	1.21025	0.548308	0.630975	1.35509	0.574415	1.02572	1.05507	0.586776	0.391632	0.517357	0.313244	0.754101	1.09609	0.586945	as267	-0.356958	0.40431	-0.363525	0.389568	-0.222882	0.589542	-1.36	0.00164101	-0.38276	0.361103	as267
493	as268	609601	609724	89.6	88.615	84.5868	140.118	96.46	138.457	77.3641	105.184	88.7888	75.9745	103.821	80.8975	109.116	68.5757	52.976	179.943	165.45	167.857	as268	1.56381	1.08853	1.63687	0.863439	1.18698	1.04968	0.84793	1.1716	0.956385	1.21782	0.773861	0.626292	2.00829	1.86706	1.98443	as268	0.513051	0.216491	0.0461126	0.937852	-0.0116215	0.97365	-0.188156	0.639839	0.965685	0.0174346	as268
494	U200	610970	611187	109.406	125.848	80.0875	89.0467	89.4192	84.2422	115.451	94.0673	129.04	71.9759	113.174	100.629	218.233	202.645	201.309	87.482	84.9308	64.2856	U200	0.813908	0.710532	1.05188	1.05525	0.747467	1.61124	0.657877	0.899293	1.25648	1.9947	1.61023	2.51361	0.799607	0.674867	0.802692	U200	-0.263457	0.515223	0.102486	0.809973	-0.142017	0.733566	0.980431	0.0147813	-0.413867	0.310079	U200
495	as269	611334	611600	169.768	179.464	120.581	150.594	130.96	130.117	154.728	139.391	127.856	147.95	168.359	146.997	233.051	213.432	191.891	105.263	98.1668	61.607	as269	0.887054	0.72973	1.07908	0.911408	0.776706	1.06033	0.871484	0.93812	1.21907	1.37276	1.18928	1.59138	0.620039	0.547	0.510918	as269	-0.190598	0.646909	-0.154931	0.709473	-0.0201233	0.959363	0.442315	0.287543	-0.825896	0.0485049	as269
496	as270	611620	611885	97.1452	108.721	68.3893	91.6657	73.9292	56.7175	89.2663	70.1229	71.031	123.958	101.951	86.8169	127.976	107.101	116.547	50.4978	48.5319	29.4642	as270	0.943594	0.679991	0.829333	0.918895	0.644981	1.03863	1.27601	0.937727	1.26945	1.31737	0.985104	1.70417	0.519817	0.44639	0.430831	as270	-0.302932	0.478201	-0.251253	0.548203	0.189378	0.651926	0.358516	0.386701	-1.09382	0.0101853	as270
497	as271	612265	612415	116.952	120.636	95.3851	117.856	90.8273	76.7355	132.114	106.04	91.1565	199.933	115.98	93.7228	123.935	116.348	122.433	59.0326	38.6049	31.2499	as271	1.00773	0.752907	0.804481	1.12965	0.879007	0.955668	1.70954	0.961412	0.982573	1.05971	0.964455	1.28357	0.504761	0.320013	0.327619	as271	-0.222322	0.589861	-0.0159547	0.972132	0.298941	0.461213	0.123438	0.776315	-1.36929	0.00110098	as271
498	U201	612720	612916	596.076	235.314	478.725	460.948	563.27	493.776	662.951	1442.65	506.688	1061.64	650.987	330.496	472.838	509.31	415.568	80.3697	109.197	56.2499	U201	0.773304	2.3937	1.03144	1.11219	6.13075	1.05841	1.78106	2.76646	0.690367	0.793251	2.16438	0.868072	0.134831	0.464047	0.117499	U201	0.212473	0.737597	0.995622	0.11564	0.641086	0.310349	0.0933773	0.885944	-2.41404	0.000273361	U201
499	U202	613610	613850	66.9642	59.5731	53.0917	74.6421	83.7864	91.7489	64.2717	69.2678	66.2956	57.9805	80.4381	47.3547	53.8846	65.4937	50.6215	117.354	69.4888	49.1071	U202	1.11466	1.40645	1.72812	0.959792	1.16274	1.2487	0.865844	1.35024	0.891941	0.804678	1.09938	0.953474	1.75249	1.16645	0.924948	U202	0.477931	0.26921	0.15379	0.750541	0.0485226	0.945649	-0.0794866	0.857996	0.39346	0.375656	U202
500	U203	615060	615380	38.6695	35.7439	41.3935	30.1187	30.9799	35.0314	33.3261	29.9305	26.0447	31.9893	39.2837	42.4219	33.6779	40.0667	29.4311	27.027	25.3689	20.5357	U203	0.778876	0.866718	0.846302	0.861819	0.837361	0.629198	0.827249	1.09903	1.02484	0.870917	1.12094	0.711008	0.698923	0.709742	0.496109	U203	-0.268662	0.515962	-0.374967	0.36093	-0.0265537	0.944737	-0.166617	0.686917	-0.667105	0.11217	U203
501	U204	617315	617510	266.914	134.784	183.571	208.212	425.269	455.408	267.799	179.583	512.607	137.954	181.453	159.822	214.191	130.987	104.775	76.1023	71.6948	47.3213	U204	0.780073	3.15519	2.48083	1.00332	1.33238	2.79242	0.516848	1.34625	0.870626	0.802475	0.97183	0.570758	0.285119	0.531923	0.257782	U204	0.895686	0.108331	0.713918	0.198361	-0.288385	0.599015	-0.379324	0.490878	-1.58475	0.00546374	U204
502	nc21	619070	619175	129.213	132.55	124.181	87.7372	95.0519	52.5471	103.549	102.619	63.9279	35.9879	42.0897	73.0051	157.613	64.7232	54.1533	70.4124	71.6948	60.7142	nc21	0.679014	0.717101	0.423151	0.801384	0.774189	0.514798	0.278517	0.317538	0.587895	1.21979	0.488292	0.436085	0.544934	0.540888	0.488919	nc21	-0.713666	0.0853779	-0.514918	0.214901	-1.35305	0.00131388	-0.481167	0.242576	-0.928179	0.0258765	nc21
503	as272	619300	619480	238.619	213.719	149.377	199.046	129.552	84.2422	158.299	113.736	73.3987	131.956	67.3435	96.6824	222.274	121.741	61.2167	192.745	172.068	171.428	as272	0.834157	0.606181	0.563958	0.663396	0.532176	0.491367	0.552998	0.315104	0.647239	0.931503	0.569633	0.409815	0.807752	0.805113	1.14762	as272	-0.543496	0.187117	-0.80067	0.0527447	-1.02357	0.0139198	-0.57033	0.164517	-0.166197	0.687663	as272
504	as273	619635	619775	215.04	234.569	228.564	243.569	203.481	242.718	174.962	224.906	178.761	129.956	159.941	110.494	167.042	124.823	94.1796	150.071	129.051	156.25	as273	1.13267	0.867469	1.06192	0.813625	0.958807	0.782106	0.604336	0.681849	0.483427	0.776797	0.532138	0.412049	0.697874	0.550161	0.683614	as273	0.0244569	0.96296	-0.229013	0.587593	-0.760243	0.0726731	-0.812884	0.0555559	-0.639408	0.131726	as273
505	as274	619858	619955	211.267	137.018	202.468	200.355	128.848	104.26	132.114	106.04	161.004	121.959	110.368	97.669	313.878	137.922	134.206	115.22	111.403	108.036	as274	0.948348	0.940372	0.514945	0.625341	0.773909	0.795204	0.577274	0.805503	0.482392	1.48569	1.0066	0.662849	0.545377	0.813051	0.533592	as274	-0.345498	0.403486	-0.46445	0.263545	-0.738956	0.075925	0.0895079	0.833448	-0.718718	0.084263	as274
506	U205	620439	620570	25.4653	23.0846	27.8956	34.0473	34.5003	55.8834	24.9946	38.4821	48.5379	21.9926	31.8011	26.637	66.0087	27.7385	57.685	50.4978	36.3989	38.3928	U205	1.33701	1.49452	2.0033	0.981516	1.667	1.73998	0.863632	1.37759	0.954881	2.59211	1.2016	2.06789	1.98301	1.57676	1.3763	U205	0.702843	0.0914725	0.551183	0.193803	0.0733154	0.867307	0.986169	0.0171222	0.712762	0.0960258	U205
507	as275	621585	621731	156.564	161.592	181.772	92.9752	159.828	167.65	145.206	161.625	164.555	101.966	119.722	68.0723	64.6616	78.5924	63.5712	152.916	118.021	112.5	as275	0.593847	0.989083	0.922313	0.927457	1.0002	0.905286	0.651272	0.740889	0.374494	0.413004	0.486363	0.349732	0.976697	0.730362	0.618908	as275	-0.249774	0.53346	-0.0848092	0.833602	-0.786862	0.0519475	-1.27331	0.00208132	-0.382733	0.339379	as275
508	U206	622170	622350	42.4421	33.5099	33.2948	44.5233	35.9085	30.861	33.3261	29.9305	26.0447	31.9893	42.0897	34.5294	28.2894	31.5911	29.4311	85.3483	57.3559	66.0713	U206	1.04904	1.07158	0.926902	0.785213	0.893185	0.782246	0.753716	1.25604	1.03708	0.666542	0.942739	0.883956	2.01094	1.71161	1.98443	U206	0.0267701	0.952663	-0.290837	0.506542	-0.00845494	1	-0.29067	0.5036	0.934362	0.0225042	U206
509	as276	622460	622650	33.0105	20.8506	40.4937	17.0236	21.8267	20.0179	24.9946	17.9583	30.7801	33.9886	29.9304	26.637	21.5539	18.4923	22.3677	29.8719	37.5019	27.6785	as276	0.515703	1.04682	0.494348	0.757169	0.861286	0.760122	1.02963	1.43547	0.657807	0.652939	0.886897	0.552374	0.904921	1.7986	0.683527	as276	-0.680604	0.123151	-0.355785	0.429129	-0.0592847	0.934678	-0.596229	0.166458	0.0106269	0.968975	as276
510	as277	623972	624096	181.086	235.314	168.274	130.951	129.552	146.798	147.587	129.129	114.834	75.9745	154.329	109.508	78.1327	141.004	168.346	150.782	131.257	106.25	as277	0.723142	0.550551	0.872378	0.815009	0.548752	0.682421	0.419549	0.655843	0.650771	0.431467	0.599217	1.00043	0.832653	0.557794	0.631411	as277	-0.521535	0.204078	-0.578438	0.158927	-0.782899	0.0564658	-0.593499	0.14475	-0.590503	0.14966	as277
511	U207	626140	626420	76.3958	40.2119	50.3921	74.6421	43.6534	40.87	60.7011	52.1646	36.6994	37.9873	59.8609	82.8707	44.4548	45.4603	38.8491	29.1607	13.236	18.75	U207	0.977045	1.08559	0.811039	0.794561	1.29724	0.728276	0.497243	1.48864	1.64452	0.581902	1.13052	0.770936	0.381705	0.329156	0.372081	U207	-0.0693182	0.91243	-0.159073	0.741156	0.113901	0.783201	-0.375114	0.381924	-1.4495	0.00128573	U207
512	as278	626900	627110	58.4758	43.1905	35.0945	87.7372	57.7352	32.5292	45.2282	35.0615	31.964	65.9779	54.2489	54.2605	29.6366	33.1321	23.5449	24.182	14.339	8.92855	as278	1.5004	1.33676	0.926902	0.773453	0.811786	0.910797	1.12829	1.25604	1.54613	0.506818	0.767115	0.6709	0.413539	0.331993	0.254415	as278	0.380235	0.339164	-0.284892	0.51311	0.351468	0.394514	-0.663996	0.12994	-1.52719	0.000626843	as278
513	as279	629438	629582	94.3158	103.508	152.076	98.2132	89.4192	83.4081	133.304	106.04	130.224	201.932	99.1446	164.755	103.728	63.9527	78.8754	271.692	525.027	489.285	as279	1.04132	0.863884	0.548463	1.41338	1.02445	0.856305	2.14102	0.957842	1.08337	1.09979	0.617851	0.518657	2.88067	5.07232	3.21737	as279	-0.368435	0.408224	0.0788939	0.872917	0.412865	0.360723	-0.505028	0.265915	1.87788	3.68006e-05	as279
514	U208	630410	630580	58.4758	63.2964	54.8914	58.9279	45.0616	53.3812	61.8913	49.5991	74.5826	31.9893	49.5723	53.274	40.4135	47.7719	51.7988	19.9146	25.3689	20.5357	U208	1.00773	0.711914	0.972487	1.05841	0.783601	1.35873	0.547052	0.783177	0.970534	0.691115	0.754732	0.943659	0.340562	0.400796	0.374115	U208	-0.166837	0.705951	0.0748639	0.849873	-0.389804	0.372102	-0.335742	0.440837	-1.42442	0.00153524	U208
515	as280	631258	631377	290.493	335.099	305.952	180.712	177.43	194.341	263.038	313.843	261.631	347.883	315.205	378.837	218.233	164.119	256.639	98.8618	110.3	206.25	as280	0.62209	0.529486	0.6352	0.905489	0.936568	0.855137	1.19756	0.940633	1.23822	0.751251	0.489764	0.838822	0.340325	0.329156	0.674124	as280	-0.753692	0.0935102	-0.151792	0.7375	0.161557	0.721477	-0.543826	0.224383	-1.16508	0.0104036	as280
516	U209	631762	632125	223.528	314.993	296.054	222.617	71.817	53.3812	76.1739	70.9781	94.708	545.817	232.896	103.588	90.2568	83.2155	36.4946	50.4978	48.5319	103.571	U209	0.995922	0.227996	0.180309	0.340779	0.225332	0.319902	2.44182	0.73937	0.349897	0.403782	0.264182	0.12327	0.225912	0.154073	0.349839	U209	-1.26272	0.131718	-1.78687	0.0357838	0.0802302	0.925788	-1.99088	0.0196621	-2.0424	0.0175841	U209
517	t7	633302	633383	348.025	186.911	429.233	170.236	257.696	233.543	318.978	400.214	737.539	1345.55	408.738	191.392	270.77	228.843	216.613	224.039	296.706	119.643	t7	0.489149	1.37871	0.544093	0.916538	2.1412	1.71827	3.86624	2.18681	0.445893	0.778019	1.22434	0.504652	0.643745	1.58742	0.278736	t7	-0.543599	0.563095	0.595377	0.526181	1.01292	0.283876	-0.42887	0.647396	-0.590338	0.531889	t7
518	U210	633425	633599	156.564	156.379	200.669	133.57	71.817	108.431	145.206	161.625	158.636	175.941	206.707	166.728	272.117	177.218	204.841	132.29	137.875	151.785	U210	0.853133	0.459248	0.540346	0.927457	1.03354	0.790537	1.12376	1.32183	0.830862	1.73806	1.13326	1.02079	0.844957	0.881668	0.756399	U210	-0.710754	0.092138	-0.142	0.737969	0.0971143	0.823758	0.349	0.410131	-0.283607	0.501228	U210
519	as281	634285	634482	93.3726	139.252	143.078	86.4277	109.838	125.946	86.8858	104.329	101.811	69.9765	114.11	55.2471	32.3308	60.1001	62.394	59.7438	40.8109	58.0356	as281	0.925621	0.788768	0.880265	0.930528	0.749211	0.71158	0.749433	0.819447	0.386134	0.346256	0.431592	0.436085	0.639843	0.293072	0.405623	as281	-0.221582	0.592631	-0.35856	0.386469	-0.650568	0.114286	-1.27895	0.00224224	-1.24429	0.00324253	as281
520	as282	634510	634610	71.68	92.3383	98.9845	61.547	52.8066	55.8834	55.9402	50.4543	87.6049	45.9846	90.7266	32.5563	59.2731	33.1321	32.9629	50.4978	37.5019	48.2142	as282	0.858635	0.571882	0.564568	0.780416	0.546407	0.885037	0.641526	0.982546	0.328903	0.826913	0.358812	0.33301	0.704489	0.406136	0.487088	as282	-0.627534	0.150061	-0.439026	0.308392	-0.635773	0.144154	-1.06891	0.0140872	-0.949205	0.0293402	as282
521	as283	635930	636075	44.3284	43.1905	47.6925	64.166	40.8371	35.0314	48.7989	47.0337	46.1702	65.9779	55.1842	66.0992	52.5375	43.9193	41.2036	48.3641	61.7679	41.9642	as283	1.44751	0.945511	0.734526	1.10085	1.08898	0.96808	1.48839	1.27769	1.38594	1.18519	1.01687	0.863942	1.09104	1.43013	0.879891	as283	0.0505649	0.924726	0.0707015	0.885414	0.469836	0.279224	0.0258963	0.965885	0.169766	0.704532	as283
522	U211	636350	636590	66.9642	88.615	93.5853	82.4991	73.9292	76.7355	98.788	76.109	79.318	81.9725	86.05	99.6421	94.2981	74.7398	93.0024	22.7596	28.6779	25	U211	1.23199	0.834274	0.819952	1.47524	0.858873	0.847547	1.22412	0.971055	1.06472	1.40819	0.843422	0.993771	0.339876	0.323624	0.267135	U211	-0.0957549	0.81668	0.0289505	0.968962	0.103328	0.824995	0.0726901	0.887428	-1.70475	0.000155068	U211
523	U212	637189	637569	133.928	164.571	142.178	111.308	109.134	131.785	136.875	122.288	121.937	139.953	130.946	123.319	122.588	117.889	127.142	25.6045	30.8839	21.4285	U212	0.831104	0.663141	0.926902	1.022	0.74307	0.857635	1.04498	0.79568	0.867361	0.915322	0.71634	0.89425	0.191181	0.187664	0.150717	U212	-0.323217	0.416763	-0.209555	0.599783	-0.160727	0.684077	-0.261511	0.512461	-2.49971	1.09608e-08	U212
524	U213	638388	638773	61.3052	65.5304	71.9887	79.8801	99.2764	88.4126	66.6521	88.9364	82.8695	99.9665	97.2739	73.9917	68.7029	86.2976	91.8251	113.798	123.536	159.821	U213	1.30299	1.51497	1.22814	1.08722	1.35718	1.15115	1.63063	1.48441	1.02782	1.12067	1.31691	1.27555	1.85625	1.88517	2.22009	U213	0.428417	0.312058	0.262241	0.53377	0.448033	0.288491	0.311997	0.463281	0.998206	0.0154273	U213
525	as284	640830	640996	52.8168	69.9984	96.2849	51.0709	52.1025	70.8969	76.1739	83.8055	65.1118	47.9839	70.1495	58.2068	44.4548	72.4283	75.3437	99.573	92.6518	123.214	as284	0.966944	0.744338	0.736324	1.44223	1.19725	0.676241	0.908496	1.00216	0.604526	0.841679	1.03471	0.782508	1.88525	1.32363	1.27968	as284	-0.331921	0.444015	0.0389186	0.940371	-0.31323	0.466003	-0.188781	0.64909	0.52577	0.212049	as284
526	as285	641220	641355	66.021	42.4458	46.7927	98.2132	36.6126	35.8655	58.3206	38.4821	42.6186	237.92	78.5674	49.3278	39.0664	24.6564	25.8994	128.022	201.849	169.643	as285	1.48761	0.862571	0.766477	0.883364	0.906616	0.910797	3.6037	1.851	1.05418	0.591726	0.580892	0.553493	1.93912	4.75544	3.62541	as285	0.136708	0.854827	-0.155231	0.8368	1.23643	0.0883184	-0.792754	0.287829	1.68584	0.0208405	as285
527	as286	641505	641602	131.099	135.529	165.574	147.975	124.624	140.96	134.495	149.653	123.12	123.958	127.204	107.535	348.903	235.777	246.044	251.066	351.856	392.856	as286	1.12873	0.919535	0.851339	1.0259	1.10421	0.743598	0.945534	0.938578	0.649465	2.66137	1.73968	1.48601	1.91509	2.59617	2.37269	as286	-0.0636159	0.884175	-0.0857282	0.840675	-0.268938	0.534171	0.942665	0.030387	1.20412	0.00563737	as286
528	as287	642230	642350	46.2147	27.5526	49.4922	30.1187	35.2044	30.0269	47.6087	49.5991	35.5155	31.9893	43.9603	48.3412	36.3721	50.8539	64.7485	67.5674	46.3259	46.4285	as287	0.651713	1.27772	0.606699	1.03016	1.80016	0.717598	0.692188	1.59551	0.976743	0.787025	1.84571	1.30826	1.46203	1.68136	0.938096	as287	-0.370394	0.396099	0.106723	0.78949	0.0120204	1	0.30213	0.481987	0.379271	0.372434	as287
529	U214	643350	643500	48.101	36.4885	55.7913	40.5948	41.5412	40.0359	52.3695	59.861	62.7441	131.956	43.9603	24.6639	41.7606	26.968	55.3305	29.8719	30.8839	22.3214	U214	0.843949	1.13847	0.717601	1.08874	1.64054	1.12462	2.7433	1.20477	0.442074	0.868185	0.739081	0.991742	0.621024	0.846401	0.400088	U214	-0.200434	0.776125	0.3178	0.614908	0.514831	0.409524	-0.178318	0.788843	-0.756821	0.242013	U214
530	U215	644255	644410	24.5221	23.0846	26.9958	13.0951	19.7145	19.1839	22.6141	29.9305	23.677	67.9772	25.2538	19.7311	25.5952	25.427	22.3677	18.4921	18.751	28.5714	U215	0.534012	0.85401	0.710625	0.922194	1.29656	0.877064	2.77208	1.09397	0.730896	1.04376	1.10147	0.828562	0.754101	0.812272	1.05836	U215	-0.520894	0.351086	0.0309778	0.972819	0.598544	0.273287	-0.0236431	0.966527	-0.180818	0.760307	U215
531	as288	645310	645416	56.5895	60.3178	72.8886	39.2853	43.6534	53.3812	69.0326	58.1507	61.5602	77.9738	53.3136	39.4622	44.4548	39.2962	48.2671	19.2034	14.339	16.0714	as288	0.694216	0.723724	0.732367	1.21988	0.964073	0.84458	1.37789	0.883879	0.541405	0.785567	0.651486	0.662203	0.339345	0.237724	0.220493	as288	-0.477452	0.258474	-0.00802099	0.998267	-0.152566	0.709927	-0.523713	0.208127	-1.93564	2.03255e-05	as288
532	t8	645521	645599	158.45	63.2964	612.804	150.594	221.788	155.139	240.424	396.793	409.612	1273.57	201.095	161.795	95.6452	92.4617	81.2299	260.312	362.886	227.678	t8	0.950415	3.50395	0.253163	1.51734	6.26881	0.668423	8.03767	3.17704	0.264024	0.603629	1.46077	0.132554	1.64286	5.73312	0.371535	t8	-0.661773	0.595654	0.326954	0.792311	0.971509	0.436682	-1.63159	0.198045	0.02795	0.981878	t8
533	U216	645880	645950	36.7831	59.5731	82.787	17.0236	35.9085	40.87	30.9456	50.4543	14.2062	17.994	28.9951	21.7042	9.42981	17.7218	27.0766	15.6472	12.133	14.2857	U216	0.462811	0.602763	0.493676	0.841299	0.846931	0.171599	0.48919	0.486715	0.262169	0.256362	0.29748	0.327064	0.42539	0.203665	0.172559	U216	-0.933422	0.0864625	-0.905939	0.091791	-1.38287	0.0128302	-1.724	0.00213814	-2.09039	0.000286683	U216
534	as289	646450	646577	166.939	209.995	216.866	140.118	271.074	266.072	114.261	229.182	221.38	181.939	268.439	135.158	241.134	260.434	193.068	163.584	170.965	172.321	as289	0.839334	1.29086	1.2269	0.684447	1.09137	1.02081	1.08985	1.27831	0.623233	1.44444	1.24019	0.890265	0.979905	0.814136	0.794597	as289	0.189739	0.668898	-0.0721783	0.865757	-0.0202204	0.959586	0.226279	0.611743	-0.228362	0.603483	as289
535	as290	647860	648120	23.5789	17.1273	32.3949	27.4997	26.0512	23.3543	32.1359	35.9166	26.0447	67.9772	28.0598	31.5698	53.8846	32.3616	34.1401	49.7865	76.1068	76.7856	as290	1.16628	1.52104	0.720924	1.3629	2.09704	0.803975	2.88296	1.63831	0.974528	2.28529	1.88948	1.05387	2.11148	4.44361	2.3703	as290	0.0731878	0.931489	0.364258	0.41646	0.803739	0.0589411	0.719706	0.0969158	1.47123	0.000413978	as290
536	as291	648800	649155	26.4084	43.1905	37.7941	34.0473	34.5003	37.5336	35.7065	39.3373	26.0447	47.9839	25.2538	36.5025	47.1491	51.6244	51.7988	56.1876	79.4158	63.3927	as291	1.28926	0.798794	0.993109	1.35209	0.910785	0.689121	1.81699	0.584707	0.965827	1.78538	1.19527	1.37055	2.12764	1.83873	1.67732	as291	-0.0177309	1	-0.0872815	0.868535	0.0311929	0.954244	0.487556	0.246806	0.889841	0.0337798	as291
537	as292	650800	651020	27.3516	18.6166	29.6953	15.7141	14.0818	15.8475	9.52173	14.5377	8.28695	17.994	14.0299	16.7714	14.8183	8.47565	17.6587	18.4921	33.0899	40.1785	as292	0.574523	0.756409	0.533671	0.348124	0.780899	0.279066	0.657877	0.753623	0.564783	0.541771	0.455274	0.594661	0.676091	1.77744	1.35302	as292	-0.729191	0.126802	-1.22599	0.0137348	-0.632856	0.180108	-0.885643	0.0622301	0.278276	0.57562	as292
538	as293	651780	652120	25.4653	31.2759	13.4979	30.1187	16.194	14.1794	24.9946	17.9583	16.5739	25.9913	28.0598	28.6101	20.2067	20.8039	17.6587	19.9146	25.3689	33.0357	as293	1.18274	0.51778	1.05049	0.981516	0.57419	1.22789	1.02066	0.89717	2.1196	0.793502	0.665173	1.30826	0.782031	0.811134	2.44747	as293	-0.215525	0.680195	-0.238734	0.681294	0.234937	0.5663	-0.259667	0.638895	0.157093	0.713006	as293
539	as294	653150	653400	19.8063	17.8719	17.0973	20.9522	19.0104	15.8475	11.9022	23.0893	18.9416	13.9953	18.7065	24.6639	21.5539	33.1321	27.0766	34.1393	52.9439	75.8927	as294	1.05785	1.0637	0.926902	0.600928	1.29193	1.10787	0.706608	1.0467	1.44256	1.08823	1.85386	1.58368	1.72366	2.9624	4.43887	as294	0.026993	1	-0.0223632	0.998435	0.0666562	0.915016	0.577908	0.214765	1.57305	0.000325992	as294
540	as295	653700	653860	26.4084	29.7866	19.7969	32.7377	20.4185	20.852	22.6141	26.5099	24.8609	19.9933	28.0598	28.6101	29.6366	28.509	24.7221	41.2517	51.8409	48.2142	as295	1.23967	0.685495	1.0533	0.856323	0.889995	1.2558	0.75708	0.942028	1.44518	1.12224	0.95711	1.24879	1.56207	1.74041	2.43544	as295	-0.0381576	0.960519	-0.0386148	0.998287	0.0126888	1	0.124965	0.766587	0.894914	0.0298333	as295
541	as296	656680	657015	29.2379	26.8079	26.0959	40.5948	32.388	32.5292	29.7554	33.3512	28.4124	29.9899	28.0598	35.516	28.2894	25.427	22.3677	59.0326	63.9739	59.8213	as296	1.38843	1.20815	1.24652	1.0177	1.24408	1.08877	1.02572	1.0467	1.36098	0.967561	0.948487	0.857133	2.01904	2.38638	2.29236	as296	0.361221	0.391075	0.155956	0.749739	0.187865	0.667499	-0.110521	0.788413	1.1543	0.0044473	as296
542	as297	657610	657790	26.4084	17.1273	20.6968	18.3331	18.3063	20.0179	16.663	14.5377	16.5739	7.99732	22.4478	34.5294	13.4712	21.5744	24.7221	58.3214	36.3989	33.0357	as297	0.694216	1.06884	0.967202	0.630975	0.848803	0.800797	0.302832	1.31065	1.66835	0.510109	1.25965	1.19449	2.20844	2.1252	1.59618	as297	-0.181039	0.700849	-0.427058	0.421817	0.0165733	1	-0.103936	0.868816	0.992016	0.0201669	as297
543	U217	658230	658620	44.3284	44.6798	41.3935	51.0709	37.3167	35.8655	45.2282	31.6408	41.4348	37.9873	38.3484	59.1933	61.9673	60.8706	50.6215	36.273	28.6779	20.5357	U217	1.1521	0.835201	0.866452	1.0203	0.708168	1.001	0.856951	0.858293	1.43001	1.39791	1.36237	1.22293	0.81828	0.641854	0.496109	U217	-0.0696823	0.888115	-0.140466	0.756487	0.0556377	0.920554	0.411635	0.318681	-0.609192	0.170298	U217
544	U218	659300	659610	42.4421	58.0838	67.4894	65.4755	58.4393	68.3946	57.1304	58.1507	78.1341	67.9772	68.2788	60.1799	94.2981	75.5104	104.775	47.6528	35.2959	49.9999	U218	1.5427	1.00612	1.01341	1.34608	1.00115	1.15772	1.60165	1.17552	0.891693	2.22181	1.30002	1.55246	1.12277	0.607673	0.740855	U218	0.194837	0.669466	0.203109	0.643026	0.225466	0.608601	0.708651	0.0976835	-0.337724	0.466661	U218
545	as298	659730	659960	65.0779	45.4245	47.6925	49.7614	59.1434	53.3812	103.549	197.541	226.115	235.921	47.7016	43.4084	88.9097	48.5424	42.3808	32.0056	34.1929	23.2142	as298	0.764644	1.30201	1.11928	1.59115	4.34879	4.74111	3.62521	1.05013	0.910173	1.3662	1.06864	0.888626	0.491805	0.752742	0.486748	as298	0.0368349	0.974613	1.73666	0.0335906	1.04772	0.195953	0.184953	0.825327	-0.82315	0.315783	as298
546	as299	660210	660300	55.6463	11.9146	15.2976	15.7141	11.9695	14.1794	15.4728	36.7718	13.0224	41.9859	26.1891	24.6639	16.1654	21.5744	25.8994	78.9472	212.879	82.1427	as299	0.282393	1.00461	0.926902	0.278057	3.08627	0.851268	0.754514	2.19807	1.61227	0.290503	1.81075	1.69304	1.41873	17.867	5.36965	as299	-0.984975	0.357096	-0.344297	0.744875	0.16408	0.886713	-0.380735	0.727245	2.17419	0.0395071	as299
547	as300	661650	662080	21.6926	17.1273	17.9972	17.0236	23.939	21.6861	21.4239	20.5238	24.8609	15.9946	21.5125	29.5967	30.9837	33.9026	18.8359	40.5405	28.6779	24.1071	as300	0.784766	1.39771	1.20497	0.987612	1.19831	1.38138	0.73733	1.25604	1.64452	1.4283	1.97945	1.0466	1.86886	1.6744	1.33949	as300	0.14096	0.787942	0.233708	0.634271	0.24007	0.601597	0.559286	0.214832	0.715947	0.101327	as300
548	U219	663750	663900	49.0442	47.6585	58.4908	40.5948	59.8475	65.8924	52.3695	57.2956	29.5963	33.9886	42.0897	28.6101	25.5952	44.6898	47.0898	39.118	34.1929	32.1428	U219	0.827719	1.25576	1.12654	1.0678	1.20221	0.505998	0.69302	0.883152	0.489138	0.52188	0.937709	0.80508	0.797607	0.717457	0.549536	U219	0.100021	0.812664	-0.156273	0.719387	-0.567967	0.187035	-0.402945	0.354089	-0.557459	0.18945	U219
549	U220	664298	664457	90.5431	122.87	123.281	113.927	187.287	170.987	115.451	137.68	108.914	139.953	93.5326	101.615	123.935	152.562	141.269	149.36	159.935	119.643	U220	1.25827	1.52428	1.38697	1.27509	1.12054	0.883466	1.54571	0.761235	0.824259	1.36879	1.24166	1.14592	1.6496	1.30166	0.97049	U220	0.487967	0.234896	0.104736	0.808746	-0.00683989	0.99539	0.311259	0.452848	0.34933	0.394149	U220
550	U221	667700	667900	32.0674	26.8079	42.2934	43.2138	74.6333	80.9059	33.3261	41.0476	43.8025	83.9718	41.1544	58.2068	48.4962	81.6745	70.6347	131.579	122.433	220.535	U221	1.3476	2.784	1.91297	1.03925	1.53117	1.03568	2.61861	1.53516	1.37626	1.51232	3.04666	1.67011	4.1032	4.56704	5.21442	U221	0.974215	0.0358997	0.224176	0.65196	0.857704	0.0670557	0.989036	0.0334266	2.22979	1.70458e-06	U221
551	U222	668610	668910	37.7263	29.0419	42.2934	41.9043	45.7657	50.0449	28.5652	67.5575	65.1118	89.9698	28.9951	23.6773	40.4135	47.0013	40.0263	95.3056	93.7548	93.7498	U222	1.11075	1.57585	1.18328	0.757169	2.32621	1.53953	2.3848	0.998389	0.559835	1.07123	1.6184	0.946397	2.52624	3.22826	2.21666	U222	0.336542	0.455928	0.564017	0.199593	0.387259	0.3885	0.224688	0.640602	1.37469	0.00160819	U222
552	as301	669433	669514	57.5326	63.2964	66.5896	64.166	50.6943	68.3946	53.5598	74.3987	102.995	47.9839	47.7016	50.3143	88.9097	73.1988	102.42	58.3214	54.0469	36.6071	as301	1.1153	0.800903	1.02711	0.930946	1.1754	1.54671	0.83403	0.753623	0.755589	1.54538	1.15644	1.53808	1.01371	0.853869	0.549742	as301	-0.0324121	0.939441	0.301338	0.498504	-0.360297	0.408629	0.497161	0.260012	-0.331191	0.451707	as301
553	U223	671694	671808	29.2379	24.5739	23.3963	15.7141	21.1226	31.6951	23.8043	50.4543	39.0671	17.994	38.3484	30.5832	16.1654	22.3449	22.3677	153.627	88.2398	99.107	U223	0.537457	0.859555	1.3547	0.814161	2.05317	1.66979	0.615433	1.56053	1.30718	0.552892	0.909294	0.956033	5.25438	3.59079	4.236	U223	-0.171979	0.776801	0.553651	0.265537	0.171028	0.748693	-0.342833	0.493485	2.14284	8.49621e-06	U223
554	U224	671911	672190	112.236	127.338	107.983	113.927	143.634	125.946	122.592	137.68	132.591	109.963	100.08	106.548	119.893	159.496	138.915	104.552	116.918	143.75	U224	1.01507	1.12798	1.16635	1.09228	1.08122	1.22789	0.979751	0.785942	0.98671	1.06823	1.25255	1.28645	0.931536	0.918172	1.33122	U224	0.142008	0.726498	0.176783	0.657099	-0.134627	0.750261	0.267307	0.514386	0.0715155	0.85501	U224
555	U225	672210	672417	53.76	62.5518	65.6897	65.4755	59.1434	60.8879	66.6521	78.6745	65.1118	73.9752	59.8609	61.1664	74.0914	107.872	70.6347	81.7921	67.2828	102.678	U225	1.21792	0.945511	0.926902	1.23981	1.25775	0.991202	1.37603	0.956981	0.931142	1.37819	1.72452	1.07528	1.52143	1.07563	1.56308	U225	0.0275219	0.988276	0.209448	0.643603	0.0995425	0.848359	0.472893	0.281101	0.468061	0.283478	U225
556	as302	673268	673562	261.255	282.972	303.253	411.186	465.402	450.404	335.641	347.194	375.281	347.883	325.494	381.797	350.25	345.961	306.084	1098.86	1053.36	924.998	as302	1.57389	1.64469	1.48524	1.28473	1.22695	1.23752	1.33159	1.15027	1.25901	1.34065	1.2226	1.00934	4.20609	3.72249	3.05026	as302	0.646909	0.208393	0.320247	0.532795	0.31623	0.539945	0.242056	0.640986	1.86038	0.000391873	as302
557	as303	674750	674880	14.1474	10.4253	15.2976	20.9522	31.684	21.6861	33.3261	19.6686	30.7801	19.9933	16.8359	13.8118	22.901	26.1975	29.4311	70.4124	78.3128	89.2855	as303	1.48099	3.03914	1.41761	2.35564	1.88663	2.01209	1.41322	1.61491	0.902872	1.61874	2.51288	1.9239	4.97707	7.51181	5.83657	as303	0.89848	0.0412774	1.0712	0.0151222	0.344991	0.447476	0.977923	0.0298988	2.57764	1.57922e-09	as303
558	U226	676915	677120	43.3852	44.6798	40.4937	43.2138	52.1025	58.3857	46.4185	57.2956	47.354	51.9826	39.2837	46.3681	36.3721	41.6077	50.6215	50.4978	43.0169	50.8928	U226	0.996049	1.16613	1.44185	1.06991	1.28236	1.16942	1.19816	0.879227	1.14507	0.838352	0.931242	1.25011	1.16394	0.962781	1.25681	U226	0.257708	0.560101	0.232771	0.605965	0.098413	0.841178	0.00047887	1	0.167717	0.704822	U226
559	U227	679435	679631	185.802	182.443	167.374	235.712	195.736	173.489	124.973	118.867	152.717	159.946	135.622	139.104	84.8683	127.135	49.4443	46.2303	71.6948	64.2856	U227	1.26862	1.07287	1.03654	0.672612	0.65153	0.912429	0.860843	0.743369	0.8311	0.456767	0.696848	0.295412	0.248815	0.392972	0.384084	U227	0.175579	0.666091	-0.43368	0.289696	-0.301275	0.46037	-1.03469	0.0117539	-1.5556	0.000212247	U227
560	U228	680000	680196	25.4653	34.2545	19.7969	32.7377	37.3167	30.0269	26.1848	20.5238	27.2286	27.9906	21.5125	29.5967	25.5952	28.509	24.7221	33.4281	37.5019	41.9642	U228	1.28558	1.08939	1.51675	1.02825	0.599155	1.3754	1.09917	0.628019	1.49502	1.0051	0.83227	1.24879	1.31269	1.0948	2.11974	U228	0.331843	0.431851	-0.104959	0.855341	-0.00758425	1	-0.0125796	1	0.505642	0.217798	U228
561	U229	681400	681700	49.9874	35.7439	35.0945	60.2375	40.133	38.3677	39.2772	35.9166	35.5155	67.9772	53.3136	86.8169	71.3971	60.8706	60.0395	56.1876	43.0169	89.2855	U229	1.20505	1.12279	1.09327	0.785742	1.00483	1.012	1.35989	1.49155	2.4738	1.4283	1.70297	1.7108	1.12404	1.20348	2.54415	U229	0.199437	0.68483	-0.126151	0.79755	0.784402	0.0742299	0.670485	0.130138	0.641561	0.146915	U229
562	as304	682285	682415	43.3852	33.5099	43.1932	61.547	59.1434	37.5336	42.8478	54.7301	23.677	67.9772	42.0897	93.7228	37.7192	44.6898	35.3174	100.996	89.3428	107.143	as304	1.41862	1.76495	0.868971	0.987612	1.63325	0.548165	1.56683	1.25604	2.16985	0.869403	1.33363	0.817659	2.32788	2.66616	2.48054	as304	0.397872	0.368208	0.0139469	0.980105	0.762984	0.0834335	-0.0286584	0.973047	1.3087	0.00278134	as304
563	as305	684900	685200	63.1916	54.3605	85.4866	43.2138	47.878	54.2153	59.5108	58.1507	52.0894	53.9819	77.6321	58.2068	37.7192	44.6898	42.3808	211.948	159.935	139.285	as305	0.683854	0.88075	0.634196	0.941753	1.06972	0.609328	0.854258	1.4281	0.680888	0.596903	0.822101	0.49576	3.35406	2.94211	1.62932	as305	-0.482649	0.27137	-0.258334	0.569793	-0.0971167	0.844171	-0.702253	0.112113	1.33204	0.00152527	as305
564	as306	685434	685568	175.427	139.997	192.57	223.926	184.471	197.677	311.837	325.815	356.339	447.85	310.528	236.773	123.935	150.25	68.2802	847.793	579.074	326.785	as306	1.27646	1.31768	1.02652	1.77758	2.3273	1.85044	2.55291	2.21811	1.22955	0.706473	1.07324	0.354574	4.83273	4.13633	1.69697	as306	0.254684	0.606419	0.968421	0.0480287	0.970105	0.0476968	-0.568854	0.24435	1.78748	0.000323762	as306
565	as307	686550	686710	33.9537	67.7644	70.189	28.8092	45.0616	72.5651	51.1793	94.9225	54.4571	29.9899	39.2837	18.7446	29.6366	25.427	38.8491	83.9259	52.9439	66.9642	as307	0.848486	0.664975	1.03385	1.50733	1.40077	0.775864	0.88326	0.57971	0.267058	0.872853	0.375226	0.553493	2.47178	0.781293	0.954055	as307	-0.23136	0.605621	0.222397	0.618728	-0.965756	0.0284851	-0.872238	0.0472591	0.245765	0.56873	as307
566	as308	687730	687828	48.101	45.4245	50.3921	36.6663	33.7962	30.861	63.0815	47.0337	35.5155	43.9852	28.0598	43.4084	24.2481	14.6398	18.8359	141.536	77.2098	77.6784	as308	0.762276	0.744009	0.612417	1.31144	1.03543	0.704783	0.914434	0.617724	0.861413	0.504107	0.322288	0.373787	2.94247	1.69974	1.54148	as308	-0.506275	0.267416	0.0170709	0.963994	-0.317932	0.474552	-1.31801	0.00412287	1.04242	0.0118539	as308
567	as309	688050	688260	37.7263	58.0838	31.4951	40.5948	49.2861	45.8745	48.7989	53.0198	53.2733	49.9832	59.8609	37.4891	26.9423	35.4436	34.1401	129.445	147.802	184.821	as309	1.07603	0.848535	1.45656	1.2935	0.912815	1.69148	1.32489	1.0306	1.19032	0.714152	0.610216	1.08398	3.43116	2.54463	5.86826	as309	0.0927189	0.844944	0.284833	0.52917	0.210792	0.652396	-0.3993	0.380352	1.85981	2.22144e-05	as309
568	as310	688745	688875	33.0105	46.9138	36.8942	39.2853	39.4289	51.713	55.9402	46.1785	47.354	27.9906	32.7364	44.395	24.2481	29.2795	27.0766	141.536	133.463	104.464	as310	1.19008	0.840454	1.40166	1.69462	0.984326	1.28351	0.84793	0.697799	1.2033	0.734556	0.624113	0.733899	4.2876	2.84485	2.83145	as310	0.158976	0.751328	0.355613	0.439286	-0.152205	0.742225	-0.535342	0.232974	1.69969	9.51218e-05	as310
569	U230	690630	690970	15.0905	22.3399	19.7969	17.0236	13.3777	20.0179	28.5652	17.9583	17.7578	17.994	17.7712	13.8118	9.42981	13.8692	17.6587	61.1663	44.1199	42.8571	U230	1.1281	0.598824	1.01117	1.89292	0.803867	0.896997	1.1924	0.795491	0.697674	0.624883	0.620828	0.891992	4.05329	1.97494	2.16484	U230	-0.18273	0.718244	0.167694	0.709462	-0.207035	0.716938	-0.482568	0.333019	1.37222	0.00127194	U230
570	as311	691826	692180	77.3389	55.1051	61.1904	75.9516	90.8273	85.9103	98.788	64.1368	56.8248	71.9759	84.1794	90.7631	78.1327	60.1001	60.0395	509.245	480.907	432.142	as311	0.982061	1.64826	1.40398	1.27734	1.1639	0.928656	0.930655	1.52761	1.48329	1.01026	1.09064	0.981191	6.58459	8.72708	7.06225	as311	0.384029	0.36183	0.182525	0.666914	0.350698	0.40828	0.0341474	0.949541	2.87681	3.77266e-11	as311
571	U231	693050	693302	32.0674	31.2759	35.0945	31.4282	31.684	46.7085	36.8967	36.7718	44.9863	35.9879	31.8011	47.3547	33.6779	30.05	54.1533	36.9843	31.9869	25.8928	U231	0.980069	1.01305	1.33094	1.1506	1.17572	1.28186	1.12226	1.01679	1.34935	1.05022	0.960805	1.54307	1.15333	1.02273	0.737802	U231	0.157867	0.711367	0.269487	0.513546	0.226152	0.598163	0.26005	0.536408	-0.0533508	0.943479	U231
572	as312	693760	693860	57.5326	38.7225	46.7927	27.4997	61.9597	81.7399	47.6087	71.8332	27.2286	41.9859	33.6717	15.7849	36.3721	34.6731	17.6587	60.4551	49.6349	33.0357	as312	0.477985	1.6001	1.74685	0.827508	1.85508	0.581898	0.729776	0.869565	0.337337	0.6322	0.895425	0.377381	1.0508	1.28181	0.706001	as312	0.25918	0.613601	0.0360812	0.967983	-0.64556	0.186645	-0.689427	0.156297	0.000784396	1	as312
573	as313	694045	694146	51.8737	40.9565	80.0875	47.1424	64.7761	51.713	47.6087	52.1646	43.8025	19.9933	28.9951	27.6236	32.3308	35.4436	55.3305	44.8079	41.9139	58.9285	as313	0.908792	1.58158	0.645707	0.917781	1.27366	0.546933	0.385423	0.707949	0.344917	0.62326	0.865397	0.690876	0.863788	1.02338	0.735801	as313	-0.0796349	0.865314	-0.268273	0.536989	-1.17444	0.00741905	-0.490196	0.235704	-0.247577	0.571263	as313
574	as314	694280	694450	59.4189	69.2537	76.488	66.785	99.9805	91.7489	61.8913	63.2817	76.9503	53.9819	54.2489	47.3547	61.9673	79.3629	72.9892	76.8135	79.4158	93.7498	as314	1.12397	1.44368	1.19952	1.04161	0.913765	1.00604	0.908496	0.783336	0.619112	1.04289	1.14597	0.954257	1.29274	1.14674	1.22568	as314	0.33349	0.425859	-0.0215192	0.984967	-0.399047	0.362784	0.0630085	0.888844	0.285053	0.49639	as314
575	as315	694550	694710	48.101	33.5099	45.8928	44.5233	46.4698	46.7085	45.2282	36.7718	44.9863	47.9839	42.0897	64.1261	63.3145	60.1001	48.2671	38.4067	34.1929	40.1785	as315	0.925621	1.38675	1.01777	0.940276	1.09734	0.980248	0.997565	1.25604	1.3973	1.31628	1.7935	1.05173	0.79846	1.02038	0.875486	as315	0.111007	0.819673	-0.00586604	0.998302	0.27426	0.544947	0.429196	0.332817	-0.177052	0.672648	as315
576	U232	695140	695230	33.9537	56.5945	62.0903	48.4519	59.8475	67.5606	45.2282	59.861	69.8472	45.9846	39.2837	31.5698	47.1491	48.5424	49.4443	26.3157	43.0169	22.3214	U232	1.427	1.05748	1.0881	1.33206	1.05772	1.12493	1.35433	0.694126	0.50845	1.38863	0.857723	0.796329	0.775048	0.76009	0.359499	U232	0.204309	0.64646	0.196713	0.659612	-0.385608	0.373369	-0.0727153	0.866737	-0.735848	0.0881102	U232
577	U233	695687	695910	54.7031	67.0198	52.1918	66.785	63.3679	50.0449	51.1793	56.4404	60.3764	63.9785	86.05	62.153	56.5789	68.5757	62.394	37.6955	38.6049	76.7856	U233	1.22086	0.945511	0.958864	0.935583	0.842146	1.15682	1.16956	1.28395	1.19086	1.03429	1.02322	1.19547	0.689092	0.576023	1.47122	U233	0.0512011	0.927551	-0.0499522	0.904823	0.286919	0.521625	0.108884	0.814839	-0.184038	0.700621	U233
578	U234	695961	696113	67.9073	78.1897	111.583	72.023	103.501	90.0808	58.3206	88.0812	78.1341	55.9812	82.3087	61.1664	121.24	139.463	162.46	71.8348	58.4589	92.857	U234	1.06061	1.32372	0.807302	0.858826	1.12651	0.700236	0.824376	1.05268	0.548172	1.78538	1.78365	1.45596	1.05784	0.747654	0.832182	U234	0.0437025	0.927963	-0.198631	0.628723	-0.369505	0.369334	0.715636	0.0843626	-0.20756	0.620392	U234
579	as316	700120	700390	22.6358	11.17	18.897	13.0951	16.8981	17.5157	32.1359	30.7857	18.9416	47.9839	19.6418	20.7177	39.0664	28.509	23.5449	36.273	28.6779	25.8928	as316	0.578513	1.51282	0.926902	1.41969	2.75611	1.00236	2.11983	1.75845	1.09634	1.72587	2.55229	1.24596	1.60246	2.56742	1.3702	as316	-0.149681	0.79871	0.635335	0.162007	0.745243	0.0932691	0.789893	0.0730411	0.785509	0.0779568	as316
580	U235	701043	701165	2.82947	13.404	16.1975	15.7141	30.9799	18.3498	15.4728	23.9444	24.8609	121.959	18.7065	23.6773	144.141	100.167	82.4072	160.028	143.39	257.142	U235	5.55373	2.31125	1.13288	5.46845	1.78637	1.53486	43.1031	1.3956	1.46179	50.9428	7.47293	5.08766	56.5576	10.6976	15.8755	U235	1.00404	0.16991	0.986959	0.179711	2.34127	0.00120651	3.33259	7.0145e-06	4.11143	6.25897e-08	U235
581	as317	703155	703378	120.724	77.445	84.5868	68.0945	73.9292	73.3991	102.359	151.363	209.542	165.944	86.05	93.7228	80.827	57.018	36.4946	64.7225	86.0338	69.6427	as317	0.56405	0.954602	0.867738	0.847872	1.95446	2.47724	1.37457	1.11111	1.10801	0.669518	0.736238	0.431446	0.536119	1.1109	0.823329	as317	-0.392386	0.336779	0.712274	0.0800341	0.290034	0.483077	-0.697657	0.0902008	-0.35944	0.390402	as317
582	U236	705137	705353	67.9073	70.7431	99.8844	58.9279	76.7456	66.7265	84.5054	81.24	63.9279	73.9752	63.6022	46.3681	79.4798	59.3296	60.0395	36.273	41.9139	31.2499	U236	0.86777	1.08485	0.668037	1.24442	1.14838	0.640019	1.08935	0.899059	0.464218	1.17042	0.838663	0.60109	0.534155	0.592481	0.312861	U236	-0.23699	0.588423	-0.0546164	0.905993	-0.374922	0.38327	-0.262527	0.53011	-1.1241	0.010585	U236
583	as318	705708	705895	90.5431	153.401	85.4866	123.094	82.3783	64.2242	89.2663	47.0337	49.7217	95.9678	127.204	56.2337	70.05	62.4116	68.2802	34.8506	28.6779	32.1428	as318	1.35951	0.537013	0.751278	0.985898	0.306607	0.581632	1.05991	0.829229	0.657807	0.773665	0.406853	0.798724	0.384906	0.186948	0.375998	as318	-0.288638	0.488968	-0.824504	0.0520321	-0.237612	0.570189	-0.714633	0.0882233	-1.78382	5.59605e-05	as318
584	U237	707703	708106	128.269	106.487	89.9859	102.142	89.4192	68.3946	91.6467	93.2122	49.7217	83.9718	110.368	123.319	119.893	79.3629	84.7617	71.8348	59.5619	39.2856	U237	0.796306	0.839719	0.76006	0.714486	0.875339	0.55255	0.654652	1.03645	1.37043	0.934699	0.745283	0.941944	0.560031	0.559335	0.436575	U237	-0.32103	0.433152	-0.469211	0.261888	-0.031813	0.942303	-0.193313	0.643572	-0.927981	0.027397	U237
585	U238	708782	708932	675.301	800.514	845.868	937.609	718.874	866.61	760.549	948.37	608.499	993.667	869.853	825.747	1025.16	1085.65	953.569	1165	1042.33	1090.18	U238	1.38843	0.898015	1.02452	1.12624	1.1847	0.719379	1.47144	1.08662	0.976213	1.51807	1.3562	1.12733	1.72516	1.30208	1.28883	U238	0.120023	0.843204	-0.00265234	0.995475	0.212042	0.726177	0.400424	0.506793	0.506208	0.398144	U238
586	U239	709620	709920	33.0105	23.0846	24.2962	39.2853	26.7553	28.3588	24.9946	23.9444	23.677	171.942	36.4777	47.3547	43.1077	34.6731	24.7221	105.974	76.1068	81.2498	U239	1.19008	1.15901	1.16721	0.757169	1.03725	0.974515	5.20871	1.58018	1.94906	1.30588	1.502	1.01753	3.21032	3.29687	3.34414	U239	0.231738	0.790415	-0.146752	0.888059	1.66976	0.041819	0.350555	0.667953	1.71177	0.0364676	U239
587	as319	711040	711215	40.5558	99.0403	71.0889	44.5233	70.4088	60.0538	84.5054	76.109	75.7664	49.9832	87.9207	67.0858	30.9837	47.7719	49.4443	39.8292	13.236	26.7857	as319	1.09783	0.71091	0.844771	2.08368	0.768465	1.0658	1.23246	0.887726	0.943689	0.763977	0.482348	0.695528	0.982085	0.133642	0.376791	as319	-0.267848	0.537628	0.166026	0.70564	-0.0395361	0.930717	-0.716693	0.0997341	-1.39971	0.00196857	as319
588	U240	711400	711660	21.6926	22.3399	33.2948	15.7141	16.194	21.6861	14.2826	29.9305	31.964	35.9879	34.6071	22.6908	16.1654	25.427	31.7856	21.3371	20.957	19.6428	U240	0.724399	0.724892	0.651336	0.658408	1.33978	0.960029	1.65899	1.54911	0.681511	0.745202	1.13818	0.954673	0.98361	0.938094	0.589967	U240	-0.5289	0.26065	-0.0216212	0.998303	0.270679	0.51998	-0.0756314	0.886676	-0.32018	0.499391	U240
589	as320	711675	712000	20.7495	26.0632	26.0959	20.9522	21.1226	25.0224	21.4239	19.6686	30.7801	27.9906	28.9951	24.6639	29.6366	26.968	23.5449	24.182	30.8839	25	as320	1.00977	0.810438	0.958864	1.0325	0.75465	1.1795	1.34898	1.11249	0.945124	1.4283	1.03471	0.902245	1.16543	1.18496	0.958003	as320	-0.119836	0.806885	-0.0206465	0.998311	0.163357	0.727708	0.136603	0.760762	0.135099	0.787323	as320
590	as321	712330	712455	33.9537	20.8506	24.2962	32.7377	23.2349	29.1928	53.5598	23.9444	35.5155	53.9819	32.7364	28.6101	60.6202	39.2962	20.0132	36.273	51.8409	35.7142	as321	0.964189	1.11435	1.20154	1.57744	1.14838	1.46177	1.58987	1.57005	1.17756	1.78538	1.88466	0.823716	1.06831	2.4863	1.46995	as321	0.106583	0.844657	0.514816	0.237556	0.54399	0.216162	0.60043	0.176732	0.646581	0.141399	as321
591	U241	712610	712805	49.0442	34.9992	56.6911	49.7614	54.9188	40.0359	90.4565	102.619	113.65	87.9705	60.7962	45.3815	96.9923	59.3296	22.3677	32.7169	48.5319	27.6785	U241	1.01462	1.56915	0.706211	1.84439	2.93204	2.00472	1.7937	1.73707	0.800505	1.97765	1.69517	0.394553	0.667089	1.38666	0.488234	U241	0.0402494	0.947691	1.12397	0.0099178	0.464182	0.300538	0.344479	0.455873	-0.369611	0.435042	U241
592	nc22	714237	714429	187.688	184.677	187.171	188.569	141.522	150.969	171.391	175.307	208.358	159.946	130.01	207.177	171.084	124.823	162.46	320.056	388.255	399.106	nc22	1.00469	0.766321	0.806583	0.913169	0.949266	1.1132	0.852191	0.703989	1.10689	0.911531	0.675902	0.867977	1.70525	2.10235	2.13231	nc22	-0.218014	0.620737	-0.0115962	0.974541	-0.170597	0.692658	-0.287728	0.505161	0.984897	0.0241703	nc22
593	as322	715119	715268	110.349	139.252	96.2849	89.0467	90.1232	60.8879	71.413	82.0951	62.7441	95.9678	136.558	60.1799	51.1904	94.0027	90.6479	28.4494	26.4719	24.1071	as322	0.806952	0.647195	0.632372	0.647153	0.589543	0.65165	0.869672	0.98065	0.625019	0.463894	0.675054	0.941455	0.257812	0.190101	0.250373	as322	-0.526917	0.209748	-0.677584	0.106974	-0.24085	0.570949	-0.552484	0.188552	-2.12985	1.59121e-06	as322
594	as323	715508	715929	143.36	172.762	122.381	140.118	90.8273	82.574	105.929	79.5297	85.2372	125.958	163.682	76.9513	79.4798	95.5437	94.1796	35.5618	37.5019	24.1071	as323	0.977383	0.525737	0.67473	0.738904	0.460342	0.696492	0.878612	0.947442	0.628786	0.554408	0.553037	0.769562	0.24806	0.217073	0.196984	as323	-0.484034	0.232784	-0.695911	0.0867996	-0.258414	0.524269	-0.703891	0.0812816	-2.17399	5.07373e-07	as323
595	U242	716025	716216	99.9747	136.273	120.581	100.832	114.766	87.5785	70.2228	58.1507	75.7664	113.962	118.786	58.2068	105.075	90.1501	95.3569	23.4708	16.545	17.8571	U242	1.00858	0.842176	0.726304	0.702406	0.426721	0.628344	1.13991	0.871677	0.482719	1.05102	0.661538	0.790811	0.234767	0.12141	0.148092	U242	-0.235073	0.574684	-0.805676	0.0524689	-0.294438	0.473682	-0.296289	0.465543	-2.62428	8.99647e-09	U242
596	as324	716700	716920	25.4653	14.1486	9.89845	35.3568	31.684	21.6861	23.8043	12.8274	26.0447	21.9926	18.7065	65.1127	51.1904	37.7552	27.0766	115.931	68.3858	52.6785	as324	1.38843	2.23937	2.19086	0.934777	0.906616	2.63119	0.863632	1.32215	6.57807	2.01021	2.66847	2.73544	4.55254	4.8334	5.32189	as324	0.841583	0.179694	0.340135	0.594273	1.09564	0.0798938	1.22854	0.0497814	2.259	0.000318134	as324
597	as325	718480	718830	25.4653	20.8506	34.1946	39.2853	42.9494	24.1884	39.2772	28.2202	26.0447	39.9866	30.8658	48.3412	29.6366	22.3449	24.7221	83.2146	40.8109	54.4642	as325	1.5427	2.05986	0.707372	1.54238	1.35345	0.761661	1.57024	1.48033	1.41371	1.1638	1.07167	0.722983	3.26777	1.9573	1.59277	as325	0.402561	0.349143	0.216439	0.633367	0.566058	0.178182	-0.0698824	0.925599	1.14859	0.00499621	as325
598	as326	719093	719321	68.8505	72.2324	70.189	66.785	87.3069	75.0673	66.6521	94.0673	72.2149	85.9712	126.269	174.62	82.1741	66.2642	77.6982	293.029	209.57	230.357	as326	0.97	1.20869	1.0695	0.96807	1.30229	1.02886	1.24866	1.74809	2.48786	1.19351	0.917375	1.10699	4.25602	2.90132	3.28195	as326	0.117249	0.787514	0.140823	0.739395	0.872712	0.0324129	0.0980926	0.826175	1.79462	1.20295e-05	as326
599	as327	720100	720315	69.7937	72.2324	58.4908	81.1896	87.3069	83.4081	74.9837	60.7162	76.9503	43.9852	72.0201	52.2874	47.1491	60.1001	56.5078	135.135	113.609	74.9999	as327	1.16328	1.20869	1.426	1.07436	0.840567	1.3156	0.630218	0.997061	0.893942	0.675549	0.832038	0.966096	1.93621	1.57282	1.28225	as327	0.329154	0.448724	0.084758	0.844683	-0.25275	0.564288	-0.292168	0.510391	0.691127	0.100656	as327
600	U243	721700	721860	33.9537	31.2759	26.0959	14.4046	21.8267	24.1884	14.2826	14.5377	27.2286	17.994	18.7065	22.6908	32.3308	18.4923	32.9629	34.8506	43.0169	42.8571	U243	0.424243	0.697877	0.926902	0.42065	0.464821	1.0434	0.529956	0.598113	0.869514	0.952203	0.591265	1.26314	1.02642	1.3754	1.64229	U243	-0.595999	0.169936	-0.704333	0.111192	-0.620767	0.169357	-0.124308	0.77336	0.40263	0.324098	U243
601	as328	723323	723466	111.293	93.8277	84.5868	133.57	92.9396	89.2467	89.2663	96.6328	110.098	81.9725	86.05	145.024	150.877	130.987	208.372	31.2944	33.0899	36.6071	as328	1.20017	0.990535	1.05509	0.802086	1.0299	1.3016	0.736549	0.917107	1.7145	1.35568	1.39604	2.46342	0.28119	0.352667	0.432776	as328	0.124217	0.770013	0.0309889	0.953017	0.111781	0.797903	0.758884	0.0613262	-1.52036	0.000364407	as328
602	as329	723662	723782	148.076	141.486	249.261	171.546	166.869	190.17	152.348	189.845	165.739	95.9678	171.165	198.298	142.794	137.922	158.928	76.8135	86.0338	77.6784	as329	1.1585	1.1794	0.762937	1.02885	1.34179	0.664922	0.648099	1.20976	0.795542	0.964333	0.974809	0.637597	0.518745	0.608072	0.311635	as329	-0.0276753	0.954924	-0.0851761	0.843733	-0.211246	0.609754	-0.293474	0.481084	-1.16362	0.00604993	as329
603	U244	723887	724030	93.3726	124.359	100.784	87.7372	101.389	80.0718	76.1739	85.5158	80.5018	61.9792	76.6967	88.79	75.4385	72.4283	74.1664	14.2247	16.545	16.9643	U244	0.939646	0.815291	0.794487	0.815805	0.687653	0.798754	0.663784	0.616737	0.880991	0.80793	0.582414	0.735893	0.152344	0.133042	0.168323	U244	-0.242699	0.567483	-0.395216	0.358117	-0.485714	0.254454	-0.520589	0.212548	-2.73828	6.72151e-09	U244
604	U245	724402	724679	177.314	225.633	119.681	185.95	163.348	123.444	146.397	113.736	127.856	119.96	111.304	123.319	123.935	142.545	133.029	16.3584	14.339	20.5357	U245	1.04871	0.723955	1.03144	0.825637	0.504075	1.0683	0.67654	0.493295	1.0304	0.698957	0.631756	1.11153	0.092257	0.0635499	0.171586	U245	-0.144729	0.712105	-0.429771	0.283172	-0.559661	0.160294	-0.387559	0.332607	-3.35064	3.09877e-13	U245
605	as330	724706	724996	217.869	335.099	172.773	238.331	178.134	158.475	232.092	162.48	161.004	151.949	169.294	173.634	184.555	210.35	189.536	20.6258	16.545	20.5357	as330	1.09392	0.531587	0.917247	1.06528	0.484872	0.93188	0.697432	0.505206	1.00498	0.847089	0.627726	1.09703	0.0946707	0.0493734	0.118859	as330	-0.336043	0.416802	-0.385471	0.354303	-0.552386	0.18622	-0.312396	0.453488	-3.65265	5.50036e-14	as330
606	as331	725019	725323	514.021	648.602	321.25	542.137	428.789	361.991	532.027	323.25	401.325	369.876	382.548	383.77	363.721	428.406	357.883	61.1663	62.8709	58.0356	as331	1.0547	0.661098	1.12682	1.03503	0.498379	1.24926	0.719574	0.589804	1.19462	0.7076	0.660506	1.11403	0.118996	0.0969328	0.180656	as331	-0.15478	0.746498	-0.23984	0.616942	-0.385158	0.423275	-0.367722	0.442591	-3.02678	8.31803e-09	as331
607	U246	725342	725708	855.444	1254.01	700.09	912.728	873.773	752.341	771.261	578.942	542.204	555.814	772.579	687.629	556.359	639.527	523.874	53.3427	48.5319	45.5356	U246	1.06696	0.696781	1.07463	0.901591	0.461671	0.774477	0.649737	0.616085	0.982201	0.650374	0.509984	0.748295	0.0623568	0.0387012	0.0650425	U246	-0.146167	0.7869	-0.570117	0.295211	-0.478827	0.378325	-0.708131	0.193565	-4.25243	1.18457e-11	U246
608	as332	725732	725929	204.665	237.548	189.87	151.903	158.42	121.776	165.44	123.143	113.65	109.963	136.558	139.104	133.364	124.053	102.42	17.7809	15.442	13.3928	as332	0.742203	0.666896	0.641363	0.808345	0.518391	0.598565	0.537283	0.574864	0.732628	0.651623	0.522222	0.539423	0.086878	0.0650057	0.0705368	as332	-0.548754	0.168783	-0.652085	0.102992	-0.712916	0.0754217	-0.812769	0.0419048	-3.76123	8.64827e-16	as332
609	as333	725958	726113	204.665	272.547	139.478	219.998	175.318	155.139	210.668	123.998	152.717	133.955	150.588	135.158	177.819	194.169	177.764	29.8719	19.854	23.2142	as333	1.07491	0.643257	1.11228	1.02933	0.45496	1.09492	0.654508	0.552519	0.969027	0.86883	0.712426	1.27449	0.145955	0.072846	0.166436	as333	-0.163923	0.686741	-0.33949	0.411402	-0.555186	0.17777	-0.165763	0.68445	-3.07976	2.29575e-11	as333
610	U247	726255	726600	4799.73	5397.32	5116.6	5188.28	5054.65	4166.23	4064.59	4327.95	3859.35	3338.88	4108.89	5011.7	4050.78	5685.62	5845.02	248.933	196.334	187.5	U247	1.08095	0.93651	0.814259	0.846837	0.80187	0.754281	0.695639	0.761282	0.979499	0.84396	1.05341	1.14236	0.0518639	0.0363761	0.0366454	U247	-0.0878322	0.923572	-0.321813	0.729256	-0.297576	0.747711	0.0250085	0.981062	-4.597	2.0163e-05	U247
611	U248	726610	727080	810.172	1493.05	651.498	1097.37	993.468	824.906	1111.66	667.023	870.13	749.748	1034.47	1097.05	947.023	1164.25	1059.52	80.3697	70.5918	78.5713	U248	1.35449	0.665394	1.26617	1.37213	0.446752	1.33558	0.925418	0.692857	1.68389	1.16891	0.779777	1.62628	0.0992007	0.0472803	0.120601	U248	-0.0191584	0.972311	-0.157675	0.787006	-0.0363179	0.948103	0.10182	0.865229	-3.68625	1.64987e-08	U248
612	U249	727200	727760	800.741	1270.4	901.659	615.47	618.189	576.35	765.309	732.87	684.266	633.787	838.052	765.567	536.152	655.707	636.89	109.53	80.5188	70.5356	U249	0.768625	0.486611	0.639211	0.955752	0.576883	0.758896	0.791501	0.659678	0.849065	0.66957	0.516144	0.706353	0.136786	0.0633808	0.0782287	U249	-0.715824	0.190288	-0.445875	0.413474	-0.409993	0.450991	-0.700963	0.199355	-3.512	6.86645e-09	U249
613	U250	728037	728398	88.6568	78.1897	108.883	108.689	88.011	96.7534	85.6956	119.722	124.304	135.954	90.7266	85.8303	125.282	73.9693	76.5209	49.0753	50.7379	51.7856	U250	1.22596	1.12561	0.8886	0.966599	1.53117	1.14163	1.53349	1.16034	0.788281	1.41311	0.946024	0.702782	0.553542	0.648907	0.475608	U250	0.0898794	0.835186	0.257997	0.534103	0.180655	0.667664	0.000222766	1	-0.862995	0.040501	U250
614	as334	728966	729053	207.495	134.784	195.269	182.022	152.083	133.453	153.538	183.859	165.739	119.96	108.498	84.8438	138.753	156.414	125.965	224.751	243.762	141.964	as334	0.877236	1.12834	0.68343	0.739961	1.3641	0.848771	0.578134	0.804975	0.434496	0.668706	1.16048	0.645084	1.08316	1.80854	0.727016	as334	-0.201249	0.629313	-0.095446	0.828684	-0.778843	0.0636715	-0.35212	0.398485	0.183543	0.655547	as334
615	as335	729173	729313	153.735	136.273	186.271	179.403	264.737	234.377	99.9782	141.956	121.937	115.961	115.045	98.6555	211.497	231.154	177.764	112.375	136.772	109.821	as335	1.16696	1.94269	1.25826	0.65033	1.0417	0.65462	0.754294	0.844222	0.529635	1.37573	1.69625	0.954331	0.730969	1.00366	0.589578	as335	0.510577	0.221051	-0.38838	0.355964	-0.53082	0.206839	0.381427	0.363543	-0.407951	0.333636	as335
616	as336	732871	733010	144.303	186.911	130.48	141.427	97.1641	98.4216	105.929	95.7777	138.511	247.917	149.652	127.266	60.6202	72.4283	62.394	86.0596	78.3128	108.928	as336	0.980069	0.519843	0.754306	0.734075	0.512425	1.06155	1.71803	0.800662	0.975368	0.420089	0.387502	0.47819	0.596381	0.418985	0.834831	as336	-0.454132	0.255978	-0.440478	0.27945	0.184928	0.645689	-1.24019	0.00246067	-0.756445	0.0621758	as336
617	U251	733340	733485	67.9073	91.5937	60.2906	62.8565	32.388	45.8745	60.7011	36.7718	82.8695	51.9826	57.0549	61.1664	57.926	47.0013	41.2036	14.2247	18.751	26.7857	U251	0.925621	0.353606	0.76089	0.893881	0.401466	1.3745	0.765492	0.622913	1.01453	0.853015	0.513151	0.683417	0.209472	0.204719	0.444276	U251	-0.639224	0.134135	-0.285398	0.511604	-0.368872	0.382778	-0.588875	0.165989	-1.87885	3.74703e-05	U251
618	U252	734465	734680	18.8632	18.6166	40.4937	36.6663	34.5003	35.8655	22.6141	41.9027	37.8832	49.9832	20.5772	25.6504	33.6779	30.8206	30.6084	29.1607	31.9869	37.4999	U252	1.9438	1.8532	0.885706	1.19885	2.25083	0.935535	2.64978	1.10531	0.633443	1.78538	1.65554	0.755881	1.54591	1.71819	0.926069	U252	0.456989	0.268892	0.393163	0.348986	0.303217	0.472703	0.286567	0.496545	0.339301	0.446017	U252
619	U253	734945	735079	302.754	288.185	494.023	445.233	587.209	523.803	512.983	653.341	619.154	481.838	595.803	470.587	844.642	614.87	578.027	395.447	445.611	364.285	U253	1.47061	2.03761	1.06028	1.69439	2.26709	1.25329	1.59152	2.06743	0.952561	2.78987	2.1336	1.17004	1.30617	1.54627	0.737385	U253	0.520426	0.321471	0.718667	0.170814	0.512975	0.328314	0.909184	0.0841406	0.151801	0.772358	U253
620	as337	735310	735420	51.8737	95.317	69.2891	47.1424	65.4802	60.0538	54.75	66.7023	88.7888	37.9873	58.9255	65.1127	25.5952	47.0013	31.7856	56.1876	41.9139	54.4642	as337	0.908792	0.686973	0.866713	1.05545	0.699795	1.28142	0.732303	0.618206	0.939724	0.493414	0.493106	0.458739	1.08316	0.439732	0.786042	as337	-0.326162	0.45035	-0.0421879	0.947543	-0.418012	0.339113	-1.05236	0.0184576	-0.504801	0.246252	as337
621	U254	736370	736525	71.68	86.381	87.2863	73.3326	95.7559	80.9059	91.6467	76.9642	69.8472	49.9832	95.4033	88.79	39.0664	64.7232	65.9257	109.53	147.802	141.964	U254	1.02305	1.10853	0.926902	1.27855	0.890985	0.800208	0.697311	1.10445	1.01723	0.545011	0.749275	0.755281	1.52805	1.71104	1.62642	U254	0.02707	0.957871	-0.0410899	0.94064	-0.0672293	0.879427	-0.531709	0.210282	0.702633	0.086006	U254
622	as338	736953	737230	68.8505	80.4237	83.6869	56.3089	83.7864	78.4036	84.5054	79.5297	80.5018	81.9725	88.856	97.669	57.926	50.8539	84.7617	145.803	122.433	104.464	as338	0.817843	1.04181	0.936869	1.22738	0.988883	0.961941	1.19059	1.10485	1.16708	0.84133	0.632325	1.01284	2.11768	1.52235	1.24827	as338	-0.0924624	0.825801	0.0699631	0.86269	0.204819	0.628863	-0.267446	0.531269	0.677927	0.102434	as338
623	as339	737310	737600	32.0674	40.2119	31.4951	32.7377	31.684	25.8565	45.2282	30.7857	35.5155	29.9899	38.3484	51.3009	35.025	42.3783	38.8491	66.8562	59.5619	41.0714	as339	1.02091	0.787926	0.82097	1.41041	0.765587	1.12765	0.935217	0.953658	1.62885	1.09223	1.05387	1.2335	2.08487	1.4812	1.30406	as339	-0.200999	0.693275	0.103976	0.796968	0.205241	0.640184	0.163811	0.706819	0.690621	0.0876404	as339
624	as340	737710	737806	75.4526	105.742	178.172	68.0945	80.9701	98.4216	55.9402	120.577	119.569	51.9826	99.1446	80.8975	47.1491	66.2642	94.1796	79.6584	58.4589	126.785	as340	0.902481	0.765731	0.552396	0.741395	1.14029	0.671087	0.688943	0.937606	0.454042	0.624883	0.626658	0.528588	1.05574	0.552843	0.71159	as340	-0.53811	0.229513	-0.27944	0.542969	-0.63118	0.160761	-0.791701	0.0779212	-0.439995	0.331176	as340
625	as341	738368	738570	41.4989	43.9352	57.591	57.6184	55.6229	50.0449	45.2282	60.7162	54.4571	57.9805	43.025	42.4219	37.7192	37.7552	42.3808	39.8292	40.8109	40.1785	as341	1.38843	1.26602	0.868971	1.08987	1.38195	0.945584	1.39716	0.979284	0.736606	0.908921	0.859338	0.735893	0.959765	0.928889	0.697653	as341	0.191135	0.656004	0.16542	0.717778	0.00405277	1	-0.279252	0.526979	-0.243425	0.589046	as341
626	U255	739586	739726	107.52	72.9771	110.683	106.07	92.9396	106.762	88.076	121.432	92.3403	189.936	100.08	107.535	56.5789	72.4283	68.2802	130.156	127.948	191.071	U255	0.986517	1.27355	0.964581	0.81916	1.66398	0.83428	1.76652	1.37139	0.971557	0.526217	0.99248	0.616901	1.21053	1.75326	1.7263	U255	0.0705478	0.878869	0.0519163	0.924553	0.449229	0.271163	-0.561611	0.165424	0.625368	0.122591	U255
627	U256	741950	742060	92.4294	37.2332	72.8886	69.404	102.797	70.8969	84.5054	137.68	72.2149	67.9772	57.9902	45.3815	36.3721	49.3129	51.7988	52.6315	41.9139	28.5714	U256	0.750887	2.76089	0.972675	0.914269	3.69779	0.990757	0.73545	1.55749	0.622615	0.393512	1.32443	0.710657	0.569423	1.12571	0.391987	U256	0.26325	0.543793	0.539494	0.203994	-0.241349	0.584867	-0.559025	0.201789	-0.71826	0.111771	U256
628	U257	742580	742710	54.7031	81.1684	51.292	30.1187	48.5821	67.5606	54.75	59.0059	79.318	33.9886	45.831	44.395	37.7192	39.2962	56.5078	28.4494	25.3689	20.5357	U257	0.550585	0.598534	1.31718	1.00086	0.726957	1.5464	0.621328	0.564641	0.865535	0.689526	0.484132	1.10169	0.52007	0.312547	0.400368	U257	-0.35575	0.41609	0.0448538	0.928619	-0.591464	0.165104	-0.487208	0.258658	-1.33182	0.00245633	U257
629	as342	742900	743200	41.4989	33.5099	42.2934	45.8328	49.9902	35.8655	40.4674	33.3512	39.0671	27.9906	44.8957	53.274	29.6366	29.2795	36.4946	50.4978	50.7379	22.3214	as342	1.10443	1.49181	0.848017	0.975142	0.995263	0.923716	0.67449	1.33977	1.25963	0.714152	0.873758	0.862892	1.21684	1.51412	0.527775	as342	0.1669	0.692718	-0.0553685	0.900533	0.105028	0.820279	-0.298007	0.484872	0.0749472	0.881673	as342
630	U258	744550	744800	58.4758	75.2111	62.9901	36.6663	55.6229	65.8924	55.9402	60.7162	50.9056	29.9899	69.2141	29.5967	25.5952	50.0834	45.9126	28.4494	22.0599	12.5	U258	0.627034	0.739558	1.04607	0.956639	0.807278	0.808152	0.512861	0.920265	0.469862	0.437706	0.665905	0.728885	0.486517	0.293307	0.198443	U258	-0.314246	0.475129	-0.231133	0.601559	-0.610687	0.153077	-0.69379	0.105909	-1.64219	0.000189396	U258
631	as343	744852	745097	66.021	67.7644	56.6911	78.5706	41.5412	45.8745	54.75	44.4682	37.8832	49.9832	92.5973	51.3009	55.2318	54.7065	47.0898	43.3854	38.6049	38.3928	as343	1.19008	0.613023	0.8092	0.829281	0.656218	0.668239	0.75708	1.36646	0.904919	0.836578	0.807304	0.830638	0.657145	0.569693	0.677228	as343	-0.19855	0.660413	-0.47437	0.272763	0.0255609	0.97621	-0.278591	0.516209	-0.661981	0.127095	as343
632	as344	745475	745723	95.2589	66.2751	68.3893	113.927	68.2965	50.0449	107.12	54.7301	43.8025	87.9705	88.856	89.7765	129.323	146.398	78.8754	71.8348	76.1068	69.6427	as344	1.19598	1.0305	0.731765	1.12451	0.825802	0.640487	0.923488	1.34071	1.31273	1.3576	2.20894	1.15333	0.754101	1.14835	1.01833	as344	0.0146424	0.978903	-0.160947	0.72385	0.21354	0.605698	0.625024	0.131963	-0.0795775	0.877713	as344
633	as345	745735	745880	49.9874	36.4885	53.9915	24.8807	33.7962	40.87	59.5108	47.0337	43.8025	35.9879	59.8609	58.2068	51.1904	70.1168	85.9389	31.2944	27.5749	24.1071	as345	0.49774	0.926215	0.75697	1.19052	1.289	0.811284	0.719941	1.64054	1.07807	1.02407	1.92161	1.59171	0.626046	0.755715	0.446498	as345	-0.496788	0.267072	0.0980603	0.814519	0.133215	0.764687	0.561109	0.182995	-0.759462	0.0875566	as345
634	U259	746130	746330	31.1242	23.0846	25.1961	48.4519	30.2758	40.87	38.0869	39.3373	24.8609	17.994	40.219	23.6773	40.4135	34.6731	58.8623	14.2247	23.1629	11.6071	U259	1.55673	1.31152	1.62208	1.22371	1.70405	0.986697	0.578134	1.74225	0.939724	1.29846	1.502	2.33617	0.457031	1.00339	0.460672	U259	0.59089	0.15688	0.365297	0.390269	0.044466	0.935719	0.754384	0.0647932	-0.696599	0.126473	U259
635	U260	749550	749700	21.6926	40.2119	20.6968	24.8807	26.7553	20.852	20.2337	21.3789	26.0447	13.9953	19.6418	24.6639	17.5125	21.5744	44.7353	22.0483	16.545	25	U260	1.14697	0.665359	1.0075	0.932745	0.531658	1.2584	0.645164	0.488459	1.19168	0.807302	0.536518	2.16146	1.0164	0.411445	1.20792	U260	-0.18842	0.690872	-0.287917	0.495387	-0.502642	0.271338	0.0211692	0.972644	-0.37729	0.407232	U260
636	U261	750910	751130	17.92	29.7866	23.3963	27.4997	21.1226	18.3498	26.1848	22.2341	33.1478	19.9933	32.7364	32.5563	22.901	34.6731	84.7617	22.0483	20.957	28.5714	U261	1.53458	0.709133	0.784302	1.4612	0.746447	1.4168	1.1157	1.09903	1.39151	1.27796	1.16405	3.62286	1.23038	0.703571	1.22119	U261	-0.0863474	0.886879	0.198072	0.776162	0.262401	0.668635	1.00132	0.0938158	0.0095808	0.999105	U261
637	U262	751302	751591	60.3621	72.2324	48.5924	70.7135	86.6028	56.7175	63.0815	44.4682	61.5602	67.9772	89.7913	85.8303	51.1904	110.183	213.081	49.0753	76.1068	95.5355	U262	1.17149	1.19895	1.16721	1.04505	0.615627	1.26687	1.12616	1.24309	1.76633	0.848056	1.5254	4.38508	0.813015	1.05364	1.96606	U262	0.240361	0.665844	-0.0995171	0.869279	0.427029	0.446589	1.04731	0.0614686	0.284724	0.611593	U262
638	as346	753591	753695	237.676	280.738	296.953	98.2132	218.267	269.408	195.196	287.333	222.564	119.96	198.289	100.629	83.5212	93.2322	87.1161	48.3641	35.2959	32.1428	as346	0.413224	0.777476	0.90724	0.821268	1.02349	0.749491	0.50472	0.706313	0.33887	0.351408	0.332096	0.293366	0.203488	0.125725	0.108242	as346	-0.476824	0.246783	-0.209638	0.610922	-0.960922	0.0215199	-1.62763	0.000139653	-2.81578	4.52568e-10	as346
639	as347	753921	754062	165.053	151.167	206.968	145.356	192.92	222.7	155.918	224.906	155.084	107.964	148.717	113.454	75.4385	95.5437	67.103	188.478	162.141	204.464	as347	0.880662	1.27621	1.07601	0.944659	1.4878	0.749317	0.654117	0.983793	0.548172	0.457057	0.632042	0.32422	1.14192	1.07259	0.987903	as347	0.100611	0.813869	0.0346624	0.93849	-0.499277	0.229867	-1.13585	0.00719712	0.0853746	0.843977	as347
640	as348	755200	755430	22.6358	14.1486	13.4979	20.9522	20.4185	19.1839	22.6141	29.9305	22.4932	13.9953	15.9005	18.7446	39.0664	23.1154	28.2539	45.5191	36.3989	24.1071	as348	0.925621	1.44315	1.42125	0.999043	2.11544	1.66642	0.618282	1.12382	1.3887	1.72587	1.63376	2.09321	2.01094	2.57261	1.78599	as348	0.268186	0.600819	0.577567	0.204135	-0.047895	0.995905	0.846842	0.0588831	1.07628	0.0137063	as348
641	U263	755510	755630	37.7263	32.7652	29.6953	53.6899	17.6022	34.1973	40.4674	34.2063	49.7217	41.9859	31.8011	34.5294	60.6202	73.9693	51.7988	27.7382	37.5019	27.6785	U263	1.42314	0.537222	1.15161	1.07266	1.04398	1.67439	1.11291	0.970575	1.16279	1.60684	2.25756	1.74434	0.735248	1.14456	0.932083	U263	0.074405	0.896676	0.31224	0.495587	0.112559	0.821801	0.895618	0.0320665	-0.108653	0.833957	U263
642	as349	756820	757120	17.92	11.9146	8.99859	15.7141	16.8981	19.1839	17.8533	26.5099	34.3317	5.99799	13.0946	9.86555	24.2481	27.7385	36.4946	41.2517	43.0169	33.0357	as349	0.876904	1.41827	2.13187	0.996276	2.22499	3.81523	0.334709	1.09903	1.09634	1.35313	2.32811	4.05559	2.30199	3.61043	3.6712	as349	0.415552	0.417602	1.01898	0.0292721	-0.423324	0.442027	1.18808	0.0111432	1.59489	0.000441798	as349
643	U264	761160	761306	24.5221	40.2119	37.7941	31.4282	35.9085	35.0314	38.0869	43.613	44.9863	25.9913	19.6418	31.5698	25.5952	33.1321	28.2539	71.8348	72.7978	78.5713	U264	1.28163	0.892982	0.926902	1.55317	1.08458	1.1903	1.05991	0.488459	0.83531	1.04376	0.823939	0.747574	2.92939	1.81036	2.07893	U264	-0.00225187	0.997027	0.305242	0.484774	-0.409291	0.362751	-0.237243	0.584065	1.12234	0.00623637	U264
644	as350	762358	762508	18.8632	28.2972	26.0959	26.1902	25.3472	26.6906	19.0435	34.2063	24.8609	21.9926	27.1245	20.7177	26.9423	35.4436	45.9126	33.4281	16.545	23.2142	as350	1.38843	0.895747	1.02279	1.00956	1.20882	0.952673	1.1659	0.958555	0.793905	1.4283	1.25255	1.75938	1.77214	0.584685	0.889574	as350	0.0947315	0.858936	0.0925664	0.857712	-0.0690077	0.919966	0.563989	0.185784	-0.00135939	1	as350
645	U265	763155	763378	137.701	165.315	164.674	174.165	109.838	160.144	97.5978	106.895	143.246	103.965	187.065	159.822	165.695	194.169	149.51	242.531	212.879	387.499	U265	1.2648	0.664413	0.972487	0.708766	0.646611	0.869875	0.755006	1.13157	0.970534	1.2033	1.17454	0.907915	1.76129	1.28771	2.35313	U265	-0.0745202	0.859921	-0.427552	0.315811	-0.0528995	0.900629	0.123173	0.778662	0.849823	0.0442387	U265
646	as351	763720	763920	21.6926	23.8292	25.1961	24.8807	24.6431	19.1839	24.9946	19.6686	17.7578	15.9946	19.6418	17.758	17.5125	15.4103	16.4814	44.0966	49.6349	82.1427	as351	1.14697	1.03415	0.761384	1.15221	0.825399	0.704783	0.73733	0.824275	0.704793	0.807302	0.646696	0.654128	2.03279	2.08294	3.26014	as351	-0.0416057	0.958537	-0.180046	0.723959	-0.405385	0.391288	-0.517442	0.243855	1.3144	0.00138441	as351
647	nc23	764117	764194	23.5789	29.7866	30.5952	36.6663	28.1635	35.8655	21.4239	34.2063	30.7801	35.9879	22.4478	24.6639	24.2481	32.3616	44.7353	77.5247	84.9308	50.8928	nc23	1.55504	0.945511	1.17226	0.908603	1.14838	1.00604	1.52627	0.753623	0.806136	1.02838	1.08645	1.46217	3.28788	2.85131	1.66342	nc23	0.26221	0.57808	0.0414895	1	-0.0148721	0.963088	0.271489	0.580176	1.34542	0.0011189	nc23
648	U266	767478	767748	26.4084	23.0846	25.1961	31.4282	35.2044	35.0314	21.4239	29.0754	40.2509	27.9906	22.4478	31.5698	30.9837	34.6731	44.7353	17.0697	17.648	19.6428	U266	1.19008	1.52502	1.39035	0.811253	1.25951	1.59751	1.05991	0.972416	1.25296	1.17325	1.502	1.77549	0.646372	0.764491	0.779599	U266	0.444841	0.296459	0.281004	0.525316	0.134872	0.760874	0.563668	0.167443	-0.458339	0.349577	U266
649	U267	768475	768615	55.6463	54.3605	53.0917	69.404	78.1537	70.8969	73.7934	43.613	111.282	43.9852	73.8908	47.3547	63.3145	99.3963	97.7114	34.1393	28.6779	41.9642	U267	1.24724	1.43769	1.33537	1.32612	0.802293	2.09603	0.790443	1.35927	0.891941	1.1378	1.82847	1.84043	0.613506	0.527551	0.79041	U267	0.421591	0.340637	0.48764	0.262395	0.0187384	0.988133	0.675109	0.122219	-0.638359	0.159628	U267
650	as352	768690	768771	133.928	124.359	183.571	61.547	138.705	206.852	90.4565	153.073	201.255	79.9732	74.8261	64.1261	68.7029	48.5424	87.1161	42.6742	19.854	25	as352	0.459551	1.11536	1.12682	0.675409	1.2309	1.09633	0.597134	0.601695	0.349325	0.512982	0.390341	0.474563	0.318634	0.15965	0.136187	as352	-0.118186	0.811937	0.00952146	0.99606	-1.01315	0.0376307	-1.11246	0.0232755	-2.33577	6.35078e-06	as352
651	U268	770785	770990	23.5789	28.2972	26.0959	24.8807	40.8371	59.2198	26.1848	38.4821	36.6994	19.9933	28.9951	10.8521	21.5539	28.509	41.2036	19.2034	17.648	15.1785	U268	1.05521	1.44315	2.26931	1.11052	1.35992	1.40633	0.84793	1.02466	0.415855	0.914115	1.00748	1.57893	0.814429	0.623664	0.581644	U268	0.680177	0.101923	0.378548	0.386535	-0.381835	0.40011	0.227127	0.597237	-0.583617	0.195297	U268
652	as353	771039	771315	165.996	188.4	151.176	191.188	171.093	200.179	160.679	164.19	174.026	151.949	195.483	155.876	133.364	230.384	198.954	132.29	138.978	174.107	as353	1.15177	0.908139	1.32415	0.967972	0.871498	1.15115	0.915379	1.0376	1.03109	0.803421	1.22284	1.31604	0.796948	0.737674	1.15168	as353	0.153837	0.720976	-0.0191787	0.971033	-0.0064753	0.990114	0.154456	0.723249	-0.182898	0.671306	as353
653	U269	771389	771528	60.3621	90.849	77.3879	57.6184	75.3374	95.0852	58.3206	97.488	79.318	29.9899	82.3087	53.274	55.2318	100.937	103.598	24.8933	31.9869	41.9642	U269	0.954547	0.829259	1.22868	0.96618	1.07308	1.02494	0.496834	0.905995	0.688402	0.915007	1.11104	1.33868	0.412399	0.352089	0.542258	U269	-0.00352518	1	0.0406189	0.942962	-0.465355	0.281976	0.184397	0.669162	-1.20959	0.00687142	U269
654	as354	772020	772190	23.5789	24.5739	41.3935	30.1187	31.684	24.1884	36.8967	36.7718	26.0447	27.9906	25.2538	31.5698	40.4135	43.9193	42.3808	17.0697	20.957	24.1071	as354	1.27736	1.28933	0.584351	1.56482	1.49637	0.629198	1.1871	1.02767	0.762674	1.71397	1.78723	1.02385	0.723937	0.852813	0.582388	as354	-0.0584487	0.901435	0.15515	0.737579	-0.0783293	0.867699	0.500865	0.241441	-0.527259	0.218994	as354
655	as355	773345	773420	16.9768	20.1059	29.6953	23.5712	66.1843	56.7175	38.0869	38.4821	35.5155	37.9873	24.3185	12.8252	33.6779	16.1808	23.5449	27.7382	30.8839	44.6428	as355	1.38843	3.29178	1.90998	2.24346	1.91397	1.196	2.23759	1.20952	0.431893	1.98376	0.804777	0.792882	1.63389	1.53606	1.50336	as355	1.13319	0.0117908	0.74714	0.105982	0.170032	0.759485	0.136475	0.79315	0.628903	0.169002	as355
656	as356	777401	777676	108.463	104.253	113.382	121.784	98.5723	121.776	141.636	111.171	81.6857	117.96	122.528	103.588	105.075	114.807	121.256	41.2517	47.4289	57.1428	as356	1.12282	0.945511	1.07403	1.30584	1.06635	0.720445	1.08756	1.17529	0.91362	0.968763	1.10123	1.06945	0.380329	0.454941	0.503983	as356	0.0692484	0.857403	0.0366647	0.923476	0.0774222	0.842482	0.0650479	0.876538	-1.16109	0.00518137	as356
657	as357	778415	778528	82.0547	117.657	54.8914	100.832	83.0824	90.9148	79.7445	73.5436	73.3987	53.9819	96.3386	67.0858	56.5789	80.904	76.5209	36.9843	35.2959	50.8928	as357	1.22884	0.706141	1.65627	0.971846	0.625068	1.33716	0.657877	0.81881	1.22215	0.689526	0.687626	1.39404	0.450727	0.29999	0.927154	as357	0.110287	0.807539	-0.167549	0.698736	-0.227856	0.58645	-0.250613	0.564191	-1.04756	0.0158458	as357
658	as358	778840	778990	46.2147	54.3605	63.89	44.5233	38.0207	59.2198	51.1793	56.4404	49.7217	33.9886	65.4728	48.3412	47.1491	43.9193	72.9892	16.3584	18.751	10.7143	as358	0.963402	0.699419	0.926902	1.10742	1.03826	0.77824	0.73545	1.20442	0.756632	1.02022	0.807927	1.14242	0.353966	0.344937	0.167699	as358	-0.214293	0.63049	-0.0638833	0.894558	-0.15411	0.716035	-0.00358021	1	-1.84362	6.15402e-05	as358
659	as359	780250	780435	45.2716	45.4245	47.6925	49.7614	54.9188	56.7175	41.6576	44.4682	52.0894	33.9886	38.3484	29.5967	64.6616	85.527	65.9257	74.6798	77.2098	85.7141	as359	1.09918	1.20901	1.18923	0.920171	0.978948	1.09219	0.750771	0.844222	0.620572	1.4283	1.88284	1.38231	1.6496	1.69974	1.79722	as359	0.221895	0.611533	-0.00180858	1	-0.441095	0.33526	0.64307	0.136024	0.779832	0.0700986	as359
660	nc24	783056	783318	29.2379	34.9992	28.7955	24.8807	29.5717	51.713	24.9946	28.2202	37.8832	23.992	28.9951	26.637	41.7606	30.05	34.1401	39.118	57.3559	32.1428	nc24	0.850974	0.844925	1.79587	0.854869	0.80631	1.3156	0.820577	0.828451	0.925041	1.4283	0.858592	1.18561	1.33792	1.63878	1.11624	nc24	0.190506	0.645937	-0.030317	0.967712	-0.224532	0.623785	0.187586	0.67269	0.467269	0.264421	nc24
661	as360	788670	788920	41.4989	37.2332	33.2948	43.2138	43.6534	36.6996	41.6576	37.6269	42.6186	29.9899	25.2538	29.5967	57.926	53.936	47.0898	34.1393	31.9869	16.9643	as360	1.04132	1.17243	1.10226	1.00382	1.01058	1.28004	0.722668	0.678261	0.888928	1.39584	1.4486	1.41433	0.822656	0.859097	0.509517	as360	0.141446	0.719778	0.12189	0.740347	-0.401022	0.370903	0.504744	0.209863	-0.43109	0.333095	as360
662	as361	789490	789680	48.101	51.3818	31.4951	45.8328	42.9494	46.7085	38.0869	41.0476	36.6994	39.9866	42.0897	36.5025	45.8019	43.1488	31.7856	40.5405	38.6049	39.2856	as361	0.952845	0.835886	1.48304	0.791811	0.798874	1.16524	0.831304	0.819155	1.15899	0.952203	0.839768	1.00923	0.842819	0.751334	1.24736	as361	0.0488707	0.897591	-0.177266	0.709837	-0.143477	0.774054	-0.117464	0.817828	-0.145277	0.779675	as361
663	as362	790920	791080	17.92	19.3613	21.5966	32.7377	21.8267	31.6951	26.1848	29.0754	24.8609	21.9926	23.3832	30.5832	18.8596	33.1321	41.2036	82.5034	65.0769	65.1785	as362	1.82688	1.12734	1.46759	1.4612	1.50173	1.15115	1.22727	1.20773	1.41611	1.05243	1.71126	1.90787	4.60398	3.36119	3.01799	as362	0.550959	0.206914	0.444455	0.330839	0.367495	0.42813	0.662532	0.135583	1.85342	8.18037e-06	as362
664	U270	791662	791923	108.463	128.082	89.9859	140.118	128.848	143.462	108.31	111.171	85.2372	93.9685	95.4033	79.911	105.075	207.268	170.701	253.2	309.942	241.964	U270	1.29185	1.00598	1.59427	0.998586	0.867962	0.947229	0.866363	0.74486	0.888039	0.968763	1.61824	1.89697	2.33443	2.41987	2.68891	U270	0.33692	0.41977	-0.0997487	0.814393	-0.278099	0.507948	0.564933	0.173148	1.30196	0.00166778	U270
665	as363	791973	792086	63.1916	67.7644	83.6869	72.023	80.266	94.2512	76.1739	123.998	60.3764	47.9839	74.8261	84.8438	59.2731	115.577	113.016	238.264	159.935	241.964	as363	1.13976	1.18449	1.12624	1.20544	1.82984	0.721456	0.75934	1.10421	1.01382	0.937991	1.70557	1.35046	3.7705	2.36016	2.8913	as363	0.199885	0.646871	0.279612	0.511153	-0.0477583	0.915706	0.423458	0.308861	1.5765	0.000117675	as363
666	as364	792575	792660	29.2379	39.4672	23.3963	27.4997	28.8676	27.5247	27.375	42.7579	29.5963	29.9899	28.9951	24.6639	37.7192	52.3949	45.9126	87.482	67.2828	87.4998	as364	0.940551	0.731433	1.17645	0.936285	1.08338	1.265	1.02572	0.734664	1.05418	1.29008	1.32756	1.96238	2.99208	1.70478	3.73989	as364	-0.13469	0.814462	0.114792	0.776947	-0.138876	0.813029	0.562595	0.176874	1.39529	0.000711365	as364
667	U271	793200	793550	34.8968	30.5312	27.8956	34.0473	32.388	30.861	35.7065	29.9305	24.8609	21.9926	36.4777	32.5563	33.6779	61.6411	60.0395	90.327	63.9739	89.2855	U271	0.975655	1.06082	1.1063	1.0232	0.980325	0.89121	0.630218	1.19477	1.16708	0.96507	2.01895	2.15229	2.5884	2.09536	3.2007	U271	0.0601416	0.94668	-0.0443591	0.940524	-0.0359539	0.937846	0.735286	0.087996	1.38412	0.00108376	U271
668	U272	794050	794217	91.4863	62.5518	51.292	112.618	70.4088	55.0493	88.076	43.613	63.9279	55.9812	67.3435	73.0051	75.4385	127.905	91.8251	162.162	154.42	130.357	U272	1.23098	1.12561	1.07325	0.962724	0.697231	1.24635	0.611908	1.0766	1.42332	0.824588	2.04479	1.79024	1.77253	2.46867	2.54147	U272	0.213478	0.616176	-0.0699127	0.888109	-0.0646654	0.885359	0.523596	0.210106	1.12213	0.00669407	U272
669	U273	794330	794460	69.7937	65.5304	45.8928	65.4755	46.4698	64.2242	71.413	54.7301	48.5379	53.9819	57.9902	85.8303	119.893	96.3142	102.42	68.9899	47.4289	67.857	U273	0.93813	0.709133	1.39944	1.0232	0.835186	1.05764	0.77345	0.884936	1.87023	1.71783	1.46976	2.23173	0.988484	0.723769	1.4786	U273	-0.0407531	0.907277	-0.052995	0.908487	0.126343	0.794345	0.814155	0.0612017	0.0241492	0.984087	U273
670	as365	794780	795000	57.5326	41.7012	50.3921	66.785	57.0311	50.8789	70.2228	70.1229	76.9503	65.9779	51.4429	50.3143	68.7029	57.7885	58.8623	66.145	41.9139	39.2856	as365	1.16082	1.36761	1.00966	1.22057	1.68156	1.52703	1.14679	1.23361	0.998456	1.19416	1.38578	1.16808	1.14969	1.0051	0.779599	as365	0.223479	0.62455	0.538302	0.224189	0.164825	0.740833	0.308921	0.489382	-0.0221667	0.965649	as365
671	as366	795062	795140	24.5221	23.0846	33.2948	23.5712	42.2453	66.7265	19.0435	47.8888	56.8248	13.9953	21.5125	26.637	25.5952	37.7552	40.0263	34.8506	8.82398	16.9643	as366	0.961222	1.83002	2.00411	0.776584	2.07449	1.70672	0.570722	0.931899	0.800035	1.04376	1.63551	1.20218	1.42119	0.382246	0.509517	as366	0.712222	0.182297	0.613274	0.25433	-0.380532	0.523432	0.353674	0.517051	-0.415925	0.473643	as366
672	as367	795980	796050	25.4653	14.8933	28.7955	24.8807	30.2758	35.8655	34.5163	37.6269	33.1478	33.9886	22.4478	25.6504	35.025	31.5911	50.6215	29.1607	19.854	22.3214	as367	0.977045	2.03285	1.24552	1.35543	2.52644	1.15115	1.3347	1.50725	0.89078	1.3754	2.12116	1.75797	1.14512	1.33308	0.77517	as367	0.396401	0.362696	0.606498	0.145286	0.247338	0.587988	0.761551	0.0659651	0.0448175	0.960019	as367
673	as368	800780	800970	32.0674	13.404	6.29901	15.7141	9.85723	9.17489	14.2826	13.6825	11.8385	25.9913	18.7065	35.516	48.4962	16.9513	16.4814	39.118	65.0769	134.821	as368	0.490035	0.735397	1.45656	0.445394	1.02078	1.87942	0.810521	1.3956	5.63834	1.51232	1.26465	2.61651	1.21987	4.85505	21.4035	as368	-0.575268	0.596458	-0.379225	0.73902	0.631725	0.497294	0.662247	0.497617	2.20691	0.0223244	as368
674	U274	801220	801329	42.4421	19.3613	64.7899	17.0236	42.2453	42.5381	54.75	85.5158	43.8025	43.9852	18.7065	28.6101	32.3308	33.9026	27.0766	69.7011	66.1798	56.2499	U274	0.401103	2.18195	0.656555	1.28999	4.41685	0.67607	1.03636	0.966183	0.441583	0.761762	1.75105	0.417915	1.64226	3.41816	0.86819	U274	-0.314363	0.489729	0.540041	0.189742	-0.471484	0.300974	-0.440096	0.317351	0.601889	0.14817	U274
675	as369	802410	802950	23.5789	17.1273	18.897	24.8807	17.6022	13.3453	17.8533	16.248	17.7578	21.9926	19.6418	26.637	25.5952	24.6564	16.4814	44.0966	28.6779	38.3928	as369	1.05521	1.02773	0.706211	0.757169	0.948662	0.939711	0.932723	1.14682	1.40959	1.08551	1.4396	0.87217	1.87017	1.6744	2.03168	as369	-0.0943975	0.864292	-0.200796	0.68606	0.195892	0.686279	0.163011	0.760814	0.89927	0.0404166	as369
676	U275	803150	803560	18.8632	10.4253	15.2976	22.2617	19.7145	15.0135	11.9022	11.1171	21.3093	15.9946	14.0299	18.7446	20.2067	20.0334	24.7221	25.6045	18.751	20.5357	U275	1.18017	1.89102	0.981426	0.630975	1.06635	1.39298	0.84793	1.34575	1.22533	1.07123	1.92161	1.61608	1.35738	1.7986	1.34241	U275	0.354106	0.469558	-0.00835692	1	0.129374	0.799926	0.543009	0.256159	0.541429	0.233378	U275
677	as370	806100	806320	15.0905	22.3399	26.0959	26.1902	11.9695	20.0179	22.6141	21.3789	23.677	17.994	20.5772	23.6773	17.5125	16.9513	35.3174	22.0483	29.7809	33.9285	as370	1.73554	0.535789	0.767091	1.49856	0.956984	0.907307	1.1924	0.921095	0.907319	1.1605	0.75879	1.35337	1.46107	1.33308	1.30015	as370	-0.12689	0.826821	0.0911628	0.841865	-0.0293168	1	0.135483	0.770193	0.432912	0.31708	as370
678	U276	806330	806441	35.84	56.5945	54.8914	28.8092	34.5003	32.5292	52.3695	93.2122	42.6186	39.9866	57.9902	46.3681	45.8019	26.968	38.8491	27.7382	26.4719	38.3928	U276	0.803829	0.609606	0.592609	1.4612	1.64702	0.776417	1.1157	1.02466	0.844724	1.27796	0.476513	0.707745	0.773946	0.467748	0.699432	U276	-0.620331	0.154504	0.353259	0.410463	-0.0294904	0.938044	-0.400428	0.345029	-0.669881	0.111064	U276
679	as371	807810	808100	29.2379	25.3186	28.7955	30.1187	30.9799	32.5292	26.1848	28.2202	39.0671	15.9946	27.1245	30.5832	20.2067	20.0334	23.5449	12.091	17.648	16.0714	as371	1.03013	1.2236	1.12966	0.895577	1.1146	1.35671	0.547052	1.07133	1.06208	0.691115	0.791252	0.817659	0.413539	0.697036	0.558122	as371	0.16772	0.695794	0.165319	0.722729	-0.177506	0.722256	-0.385999	0.400507	-0.863542	0.0601694	as371
680	U277	809226	809362	111.293	114.678	118.781	86.4277	134.481	108.431	95.2173	109.46	140.878	95.9678	95.4033	103.588	99.6866	80.1334	103.598	71.1236	76.1068	76.7856	U277	0.77658	1.17268	0.912858	0.855559	0.954498	1.18603	0.862302	0.831921	0.872092	0.895716	0.698768	0.87217	0.639069	0.663655	0.646444	U277	-0.0659867	0.860789	0.0033586	1	-0.225044	0.577084	-0.282631	0.487332	-0.621958	0.127443	U277
681	U278	810700	811115	343.309	452.756	366.243	314.282	401.33	445.399	332.07	389.097	419.083	267.91	329.235	336.415	261.34	259.663	293.134	99.573	81.6218	88.3927	U278	0.91545	0.886416	1.21613	0.967263	0.859397	1.14428	0.780375	0.72718	0.918559	0.761239	0.573517	0.800382	0.290039	0.180278	0.24135	U278	-0.00160948	0.995175	-0.0276414	0.95311	-0.316177	0.493507	-0.513647	0.268124	-2.10817	1.54932e-05	U278
682	U279	811120	811298	248.994	354.46	260.059	278.926	314.727	287.758	291.603	248.851	292.411	211.929	267.503	310.765	308.49	265.057	264.88	102.418	62.8709	63.3927	U279	1.12021	0.887906	1.10651	1.17113	0.702056	1.1244	0.851142	0.754678	1.19498	1.23895	0.747776	1.01854	0.411328	0.177371	0.243763	U279	0.0295969	0.949564	-0.0521349	0.910327	-0.128005	0.777216	-0.0425334	0.922236	-1.91688	4.04953e-05	U279
683	U280	813610	813700	7.54526	5.95731	7.19887	11.7856	12.6736	11.6771	9.52173	5.9861	21.3093	1.99933	2.80598	6.90589	9.42981	7.70514	9.41796	14.2247	14.339	8.92855	U280	1.56199	2.1274	1.62208	1.26195	1.00483	2.96009	0.264978	0.471014	0.959301	1.24977	1.29339	1.30826	1.88525	2.40695	1.24027	U280	0.803718	0.219639	0.830646	0.219241	-0.821843	0.31085	0.359139	0.704583	0.856861	0.218289	U280
684	as372	814390	814672	107.52	75.9557	102.584	133.57	123.215	127.614	129.734	98.3431	162.188	107.964	101.951	101.615	80.827	63.9527	48.2671	140.825	172.068	107.143	as372	1.24228	1.6222	1.244	1.2066	1.29474	1.58102	1.00413	1.34224	0.990557	0.751739	0.841973	0.470513	1.30975	2.26537	1.04444	as372	0.426292	0.296721	0.448136	0.27493	0.123053	0.777786	-0.567366	0.1626	0.554194	0.172699	as372
685	U281	817900	818180	68.8505	78.1897	65.6897	54.9994	48.5821	53.3812	61.8913	54.7301	50.9056	67.9772	69.2141	66.0992	86.2154	83.986	70.6347	46.9416	45.2229	48.2142	U281	0.798824	0.621336	0.812626	0.898923	0.699965	0.77494	0.987316	0.885208	1.00623	1.25221	1.07413	1.07528	0.68179	0.578374	0.733969	U281	-0.438602	0.314737	-0.34463	0.435271	-0.0654799	0.879517	0.179029	0.691305	-0.599699	0.16916	U281
686	as373	818650	819150	76.3958	90.1043	82.787	66.785	56.327	63.3902	70.2228	65.8471	74.5826	73.9752	86.05	97.669	107.769	101.708	96.5341	19.9146	20.957	17.8571	as373	0.874198	0.625131	0.765702	0.919197	0.730788	0.900897	0.968315	0.955004	1.17976	1.41067	1.12878	1.16605	0.260677	0.232585	0.215699	as373	-0.418616	0.327799	-0.242943	0.580814	0.0478515	0.91821	0.295776	0.483115	-2.08567	6.94031e-06	as373
687	U282	819750	820010	76.3958	93.083	71.9887	86.4277	76.7456	67.5606	94.0271	63.2817	61.5602	71.9759	82.3087	117.4	82.1741	83.986	87.1161	46.2303	37.5019	34.8214	U282	1.13131	0.824485	0.938488	1.23079	0.679841	0.855137	0.942145	0.884251	1.63081	1.07564	0.90227	1.21014	0.605143	0.402887	0.483706	U282	-0.0655996	0.892828	-0.141761	0.752354	0.170104	0.699956	0.0688828	0.883452	-1.02629	0.019701	U282
688	U283	820050	820360	49.0442	62.5518	44.993	53.6899	62.6638	49.2108	48.7989	40.1924	56.8248	41.9859	43.9603	54.2605	40.4135	47.7719	42.3808	22.0483	23.1629	20.5357	U283	1.09473	1.00179	1.09374	0.994998	0.642546	1.26297	0.856083	0.702783	1.20598	0.824022	0.763717	0.941944	0.44956	0.3703	0.45642	U283	0.0804113	0.865094	-0.102832	0.81618	-0.159426	0.703136	-0.262201	0.524106	-1.25199	0.00461739	U283
689	as374	820500	820715	77.3389	72.9771	49.4922	61.547	57.0311	56.7175	74.9837	51.3095	71.031	33.9886	49.5723	75.9648	71.3971	70.8873	74.1664	28.4494	31.9869	23.2142	as374	0.795808	0.781494	1.14599	0.969546	0.70309	1.4352	0.439476	0.679286	1.53488	0.923172	0.971364	1.49855	0.367854	0.438315	0.469048	as374	-0.188826	0.689762	-0.0180484	0.984699	-0.324828	0.472509	0.115424	0.798936	-1.25617	0.0051755	as374
690	U284	821363	821589	386.695	377.545	321.25	259.283	368.942	368.664	267.799	342.063	325.559	301.899	477.952	511.036	338.126	418.389	515.633	91.7495	81.6218	119.643	U284	0.670511	0.977214	1.14759	0.692533	0.90602	1.01341	0.780716	1.26595	1.59077	0.874401	1.10818	1.60509	0.237266	0.216191	0.372429	U284	-0.12284	0.79283	-0.214658	0.649448	0.250017	0.600869	0.228922	0.633637	-1.8893	0.000121992	U284
691	U285	821617	821820	103.747	104.998	66.5896	99.5228	109.838	100.09	110.69	62.4265	98.2596	83.9718	77.6321	153.903	137.406	107.101	121.256	35.5618	27.5749	33.0357	U285	0.95928	1.0461	1.50308	1.06692	0.594552	1.4756	0.809388	0.73937	2.31121	1.32443	1.02004	1.82095	0.342773	0.262624	0.496109	U285	0.168522	0.691531	-0.0208909	0.956907	0.196484	0.64322	0.409726	0.328611	-1.51749	0.000472898	U285
692	as375	822120	822300	26.4084	15.6379	19.7969	32.7377	26.0512	33.3632	23.8043	18.8135	22.4932	19.9933	21.5125	34.5294	29.6366	36.2142	28.2539	42.6742	70.5918	76.7856	as375	1.23967	1.6659	1.68528	0.901392	1.20307	1.1362	0.75708	1.37566	1.74418	1.12224	2.31579	1.42719	1.61593	4.51414	3.87867	as375	0.575403	0.192864	0.0742843	0.917964	0.298052	0.497595	0.605649	0.169102	1.6197	8.24759e-05	as375
693	U286	823310	823480	44.3284	52.1265	60.2906	44.5233	43.6534	49.2108	34.5163	58.1507	40.2509	39.9866	30.8658	29.5967	24.2481	41.6077	41.2036	32.7169	29.7809	24.1071	U286	1.0044	0.837452	0.816227	0.778649	1.11557	0.667616	0.902053	0.592132	0.4909	0.54701	0.798208	0.683417	0.738056	0.571321	0.399849	U286	-0.190172	0.67577	-0.237888	0.584232	-0.64196	0.132224	-0.550012	0.190349	-0.855903	0.0456417	U286
694	nc25	824072	824162	660.21	388.715	895.36	428.21	601.995	528.807	601.06	790.166	543.387	611.795	520.977	685.656	602.161	653.396	599.218	696.3	896.737	592.856	nc25	0.648596	1.54868	0.590609	0.910406	2.03277	0.606893	0.926666	1.34026	0.765788	0.912074	1.68091	0.669248	1.05466	2.30693	0.662143	nc25	-0.318607	0.559132	-0.0071947	0.98889	-0.0965481	0.858243	-0.0679957	0.897252	0.168983	0.756415	nc25
695	as376	824965	825082	109.406	90.1043	115.182	65.4755	111.246	83.4081	104.739	99.1983	138.511	83.9718	77.6321	110.494	126.629	116.348	70.6347	139.402	132.36	101.786	as376	0.598462	1.23463	0.724142	0.957341	1.10093	1.20254	0.767523	0.86158	0.959301	1.15742	1.29125	0.613245	1.27417	1.46896	0.883693	as376	-0.274713	0.495827	0.121941	0.760144	-0.209816	0.610997	-0.00496605	1	0.247349	0.54005	as376
696	as377	825155	825469	115.065	97.551	149.377	92.9752	88.011	53.3812	91.6467	86.3709	82.8695	71.9759	115.98	156.862	117.199	104.79	51.7988	120.91	119.124	133.035	as377	0.808022	0.902205	0.35736	0.796476	0.885393	0.554769	0.625522	1.18892	1.05011	1.01854	1.07421	0.346766	1.0508	1.22114	0.890604	as377	-0.627189	0.121087	-0.472535	0.244448	-0.0701234	0.865379	-0.402903	0.319111	0.0434827	0.920179	as377
697	U287	826506	826912	275.402	302.334	225.865	189.879	185.879	144.296	221.38	153.928	252.16	231.922	330.17	434.084	173.778	192.628	163.637	258.89	216.188	409.821	U287	0.689461	0.614815	0.638861	0.803844	0.509134	1.11642	0.842122	1.09207	1.92188	0.630997	0.637139	0.724492	0.940044	0.715063	1.81445	U287	-0.627816	0.162511	-0.356934	0.425549	0.309924	0.490564	-0.600367	0.182562	0.139033	0.754346	U287
698	U288	827690	827865	102.804	107.976	111.583	89.0467	151.379	111.767	129.734	81.24	121.937	147.95	117.851	225.921	179.166	215.744	157.751	89.6157	106.991	188.393	U288	0.866178	1.40196	1.00165	1.26195	0.752387	1.09279	1.43915	1.09145	2.0247	1.74279	1.99807	1.41376	0.871713	0.990873	1.68837	U288	0.127678	0.772246	0.0464472	0.924596	0.609159	0.140121	0.777709	0.059077	0.256169	0.540131	U288
699	U289	828610	828750	60.3621	97.551	56.6911	61.547	41.5412	39.2018	76.1739	49.5991	60.3764	55.9812	58.9255	84.8438	59.2731	41.6077	54.1533	39.8292	51.8409	51.7856	U289	1.01963	0.425841	0.691498	1.26195	0.508443	1.06501	0.927423	0.604049	1.4966	0.981959	0.426523	0.955234	0.659838	0.531424	0.91347	U289	-0.592844	0.178239	-0.205217	0.635202	-0.103479	0.815023	-0.469092	0.277949	-0.581073	0.187403	U289
700	as378	828880	829000	46.2147	55.8498	31.4951	40.5948	32.388	38.3677	61.8913	25.6547	72.2149	41.9859	42.0897	79.911	49.8433	52.3949	54.1533	50.4978	45.2229	40.1785	as378	0.878396	0.579913	1.21821	1.33921	0.459352	2.2929	0.908496	0.753623	2.53725	1.07852	0.93814	1.71942	1.09268	0.809724	1.27571	as378	-0.262374	0.559095	0.258431	0.544408	0.296094	0.491477	0.227679	0.607031	0.025053	0.978514	as378
701	as379	829235	829390	55.6463	54.3605	50.3921	74.6421	40.8371	32.5292	65.4619	31.6408	49.7217	61.9792	53.3136	117.4	96.9923	65.4937	58.8623	87.482	88.2398	79.4641	as379	1.34137	0.751228	0.645521	1.17639	0.582056	0.986697	1.11381	0.980742	2.32973	1.74302	1.2048	1.16808	1.57211	1.62323	1.57692	as379	-0.115986	0.827291	-0.127571	0.79396	0.536763	0.2213	0.464654	0.290127	0.669885	0.124466	as379
702	as380	829425	829500	99.9747	140.741	125.08	86.4277	92.2355	100.09	103.549	111.171	140.878	93.9685	75.7614	114.44	83.5212	81.6745	123.611	87.482	63.9739	68.7499	as380	0.864495	0.655354	0.800203	1.03575	0.789892	1.1263	0.939922	0.538302	0.914935	0.835423	0.580316	0.98825	0.875042	0.454549	0.549645	as380	-0.392055	0.327196	-0.0407961	0.926442	-0.364286	0.36503	-0.340939	0.405083	-0.732189	0.0723629	as380
703	as381	829675	829880	94.3158	65.5304	39.5938	94.2847	49.2861	46.7085	101.168	91.5019	158.636	123.958	52.3783	126.279	101.034	80.1334	61.2167	73.2573	83.8278	87.4998	as381	0.999671	0.752111	1.17969	1.07266	1.39633	4.00659	1.31429	0.799297	3.18937	1.07123	1.22284	1.54612	0.776724	1.27922	2.20994	as381	-0.0678353	0.870397	0.816775	0.0503655	0.601532	0.156514	0.281339	0.52224	0.294381	0.498332	as381
704	as382	829910	830050	87.7137	69.9984	61.1904	78.5706	65.4802	57.5516	86.8858	60.7162	65.1118	67.9772	60.7962	123.319	64.6616	80.1334	64.7485	72.5461	105.888	121.428	as382	0.895762	0.935452	0.940533	0.990562	0.867394	1.06408	0.77499	0.868537	2.01534	0.737189	1.14479	1.05815	0.827078	1.51272	1.98443	as382	-0.118776	0.79128	-0.0413746	0.934881	0.203667	0.642622	-0.0630386	0.8927	0.454011	0.281496	as382
705	U290	830600	831200	232.96	212.229	197.969	213.45	172.502	146.798	209.478	165.901	197.703	191.936	213.254	335.429	241.134	194.94	186.005	248.221	268.028	374.999	U290	0.916253	0.812808	0.741521	0.899203	0.781705	0.998657	0.8239	1.00483	1.69435	1.03509	0.918535	0.939565	1.06551	1.26292	1.89423	U290	-0.271715	0.5409	-0.166432	0.708434	0.203558	0.652138	-0.0480769	0.912365	0.470655	0.286079	U290
706	as383	831785	831935	165.053	198.081	173.673	161.07	153.491	130.951	192.815	184.714	164.555	151.949	192.677	229.867	270.77	191.858	315.502	98.1506	120.227	175.893	as383	0.975869	0.774892	0.754008	1.1682	0.93252	0.947501	0.92061	0.972721	1.32357	1.64051	0.968585	1.81664	0.594662	0.606959	1.01278	as383	-0.268938	0.526864	0.0141168	0.976613	0.0978901	0.825406	0.53561	0.210592	-0.445217	0.300068	as383
707	as384	832840	833091	448.943	540.626	395.938	446.543	422.453	349.48	442.761	337.787	440.392	635.787	562.131	667.898	467.449	374.47	367.3	268.136	340.826	445.535	as384	0.994654	0.781414	0.882663	0.986229	0.624808	1.11228	1.41619	1.03978	1.68688	1.04122	0.692659	0.927672	0.597261	0.630429	1.12526	as384	-0.185337	0.710302	-0.182421	0.716528	0.429392	0.397443	-0.196338	0.690933	-0.393859	0.436817	as384
708	U291	833551	833737	211.267	281.483	287.955	132.261	182.359	160.144	217.81	220.631	222.564	217.927	156.199	192.378	177.819	151.021	196.6	112.375	130.154	98.2141	U291	0.626034	0.64785	0.556141	1.03097	0.783815	0.772912	1.03152	0.554916	0.668085	0.841679	0.536518	0.682746	0.531911	0.462386	0.341075	U291	-0.717571	0.0935734	-0.240118	0.579297	-0.46269	0.27735	-0.571252	0.182507	-1.19609	0.00584177	U291
709	U292	834180	834520	56.5895	66.2751	41.3935	43.2138	40.133	41.7041	52.3695	35.0615	53.2733	75.9745	71.0848	103.588	60.6202	62.4116	78.8754	16.3584	19.854	17.8571	U292	0.763637	0.605552	1.0075	0.925429	0.529029	1.287	1.34256	1.07257	2.50253	1.07123	0.941706	1.9055	0.289072	0.299569	0.431399	U292	-0.393449	0.373887	-0.223298	0.608369	0.609696	0.151736	0.297729	0.493495	-1.60308	0.000540785	U292
710	U293	834680	834980	71.68	93.083	59.3907	57.6184	77.4497	51.713	89.2663	49.5991	62.7441	81.9725	70.1495	98.6555	87.5625	87.8386	88.2934	22.7596	28.6779	28.5714	U293	0.803829	0.83205	0.870726	1.24534	0.532849	1.05646	1.14359	0.753623	1.66113	1.22158	0.943659	1.48665	0.317516	0.30809	0.481075	U293	-0.263139	0.550481	-0.152925	0.736611	0.16192	0.713074	0.234379	0.589578	-1.48626	0.00115908	U293
711	U294	835160	835450	50.9305	54.3605	42.2934	52.3804	46.4698	39.2018	58.3206	39.3373	56.8248	75.9745	59.8609	76.9513	79.4798	73.1988	80.0527	19.9146	24.2659	24.1071	U294	1.02847	0.854845	0.926902	1.1451	0.723637	1.34359	1.49173	1.10118	1.81947	1.56055	1.34655	1.89279	0.391015	0.44639	0.569997	U294	-0.096328	0.829458	0.0659056	0.895214	0.527868	0.21847	0.657126	0.128142	-1.11184	0.0150772	U294
712	as385	836500	836680	64.1347	74.4664	55.7913	61.547	45.0616	49.2108	84.5054	48.744	61.5602	169.943	68.2788	105.561	79.4798	64.7232	91.8251	21.3371	20.957	25.8928	as385	0.959651	0.605127	0.882052	1.31762	0.654577	1.1034	2.64978	0.916908	1.89208	1.23926	0.869159	1.64587	0.332692	0.281428	0.464102	as385	-0.319097	0.475901	0.0030933	0.987893	0.822528	0.0540754	0.279987	0.521723	-1.51141	0.000990275	as385
713	U295	838100	838450	68.8505	85.6364	44.0931	57.6184	60.5516	47.5426	76.1739	42.7579	59.1925	73.9752	79.5027	130.225	83.5212	77.8219	94.1796	17.7809	26.4719	24.1071	U295	0.836863	0.707078	1.07823	1.10637	0.499296	1.34244	1.07443	0.928376	2.95342	1.21308	0.908748	2.13593	0.258254	0.30912	0.546732	U295	-0.261037	0.567127	-0.156836	0.719909	0.514663	0.235434	0.363732	0.40571	-1.5385	0.000749973	U295
714	U296	839556	839799	185.802	78.9344	52.1918	62.8565	81.6742	54.2153	121.402	82.9503	183.497	149.95	98.2092	174.62	161.654	101.708	110.661	17.0697	31.9869	26.7857	U296	0.338298	1.03471	1.03877	0.653395	1.05088	3.51582	0.80704	1.24419	3.34574	0.870033	1.28851	2.12028	0.0918702	0.405234	0.513216	U296	-0.673231	0.185821	0.29134	0.570005	0.415748	0.410304	0.23897	0.636428	-2.06308	0.00011969	U296
715	U297	839855	840200	71.68	78.1897	44.993	68.0945	54.2148	40.87	65.4619	47.0337	65.1118	65.9779	87.9207	164.755	101.034	87.8386	97.7114	12.091	18.751	25.8928	U297	0.94998	0.693375	0.908364	0.913253	0.601533	1.44716	0.92045	1.12445	3.66179	1.40951	1.1234	2.1717	0.16868	0.239814	0.575486	U297	-0.256	0.558493	-0.133766	0.757067	0.70953	0.0984206	0.556499	0.196771	-1.78015	0.000140966	U297
716	as386	841315	841408	72.6231	116.168	73.7884	49.7614	55.6229	48.3767	91.6467	52.1646	84.0534	65.9779	73.8908	140.091	88.9097	65.4937	89.4706	15.6472	7.72098	18.75	as386	0.6852	0.478816	0.655614	1.26195	0.449046	1.13911	0.908496	0.636071	1.89855	1.22426	0.563786	1.21253	0.215457	0.0664642	0.254104	as386	-0.772063	0.0744345	-0.204575	0.634537	0.0924658	0.84419	-0.106617	0.792177	-2.64024	4.77882e-08	as386
717	as387	841500	841720	97.1452	79.679	75.5882	66.785	45.0616	49.2108	65.4619	57.2956	65.1118	103.965	92.5973	174.62	136.059	65.4937	94.1796	17.0697	24.2659	36.6071	as387	0.687476	0.565539	0.651038	0.673856	0.71908	0.861402	1.0702	1.16213	2.31015	1.40057	0.821969	1.24596	0.175713	0.304546	0.484296	as387	-0.648208	0.128198	-0.426054	0.308031	0.556347	0.186764	0.228507	0.608612	-1.6953	0.000154138	as387
718	U298	841740	841960	204.665	72.9771	94.4852	149.284	137.297	119.274	145.206	84.6606	143.246	113.962	130.01	220.988	218.233	99.3963	83.5844	19.2034	31.9869	27.6785	U298	0.729407	1.88137	1.26235	0.709483	1.1601	1.51607	0.55682	1.78152	2.33887	1.06629	1.36202	0.88463	0.0938282	0.438315	0.29294	U298	0.125167	0.818193	0.00381572	1	0.321311	0.535556	0.108573	0.842051	-2.23827	4.88079e-05	U298
719	as388	842266	842453	579.099	437.118	323.049	695.35	367.534	243.552	433.239	237.734	350.42	713.761	573.355	945.12	916.039	537.048	357.883	137.98	176.48	226.785	as388	1.20074	0.840812	0.753915	0.748126	0.543867	1.08473	1.23254	1.31167	2.92562	1.58184	1.22861	1.10783	0.238266	0.403735	0.702014	as388	-0.0358067	0.944406	-0.390905	0.441949	0.737047	0.149351	0.43532	0.39486	-1.30709	0.011639	as388
720	nc26	842648	842758	1322.31	2052.29	2201.06	1588.44	1303.97	1407.93	1125.95	1559.81	1438.38	991.667	1668.62	1077.32	2854.54	3168.35	3762.48	775.959	462.156	359.821	nc26	1.20126	0.635372	0.639661	0.851501	0.760031	0.653495	0.749952	0.813052	0.489455	2.15876	1.54381	1.7094	0.586822	0.22519	0.163476	nc26	-0.374692	0.594318	-0.435051	0.537385	-0.577026	0.413142	0.811484	0.254168	-1.80293	0.0131675	nc26
721	nc27	842775	842855	112.236	93.8277	107.083	98.2132	69.7047	40.87	91.6467	44.4682	94.708	79.9732	91.662	144.037	198.026	153.332	155.396	42.6742	25.3689	38.3928	nc27	0.875062	0.742901	0.381665	0.816555	0.473935	0.884434	0.712546	0.976918	1.34509	1.76438	1.63419	1.45117	0.380219	0.270378	0.358532	nc27	-0.5848	0.156928	-0.440052	0.286674	0.0115889	0.986504	0.694449	0.087671	-1.55685	0.000258451	nc27
722	as389	843850	843990	9.43158	8.93597	11.6982	7.85706	10.5613	15.8475	8.33152	9.40673	8.28695	127.957	20.5772	12.8252	17.5125	23.8859	24.7221	44.8079	33.0899	50.8928	as389	0.833059	1.18189	1.3547	0.883364	1.05268	0.708398	13.5669	2.30274	1.09634	1.8568	2.67301	2.11334	4.75084	3.703	4.35049	as389	0.188655	0.89592	-0.208209	0.876358	2.42409	0.0827716	1.13698	0.405198	2.09884	0.130328	as389
723	U299	844031	844203	25.4653	30.5312	30.5952	34.0473	36.6126	26.6906	28.5652	30.7857	39.0671	185.938	27.1245	24.6639	88.9097	59.3296	69.4575	89.6157	118.021	114.286	U299	1.33701	1.19918	0.872378	1.12173	1.00833	1.2769	7.30162	0.888417	0.806136	3.49141	1.94324	2.27021	3.51914	3.86558	3.73541	U299	0.168959	0.847583	0.184693	0.832611	1.457	0.0754671	1.33002	0.106197	1.89441	0.0214799	U299
724	as390	844250	844350	22.6358	23.8292	31.4951	28.8092	23.939	21.6861	14.2826	25.6547	21.3093	85.9712	23.3832	30.5832	57.926	60.1001	60.0395	51.209	70.5918	45.5356	as390	1.27273	1.00461	0.688556	0.630975	1.07661	0.676592	3.79802	0.98128	0.971048	2.55905	2.52211	1.90631	2.2623	2.9624	1.4458	as390	-0.066768	0.935905	-0.348105	0.499165	0.843975	0.0823132	1.1916	0.0132943	1.10194	0.0211513	as390
725	U300	845215	845445	35.84	33.5099	35.0945	39.2853	33.7962	37.5336	28.5652	36.7718	35.5155	37.9873	20.5772	26.637	56.5789	39.2962	38.8491	41.2517	37.5019	26.7857	U300	1.09613	1.00854	1.0695	0.79702	1.09734	1.012	1.05991	0.614063	0.759008	1.57865	1.17268	1.10699	1.151	1.11913	0.763244	U300	0.0828144	0.872144	-0.0504878	0.943692	-0.293785	0.504494	0.367274	0.38654	0.0150452	0.998677	U300
726	U301	845885	845980	26.4084	33.5099	77.3879	17.0236	33.0921	44.2063	32.1359	51.3095	66.2956	45.9846	30.8658	57.2202	30.9837	32.3616	74.1664	17.7809	18.751	17.8571	U301	0.644629	0.987534	0.57123	1.21688	1.53117	0.856667	1.74128	0.921095	0.739395	1.17325	0.965733	0.958373	0.673304	0.559565	0.230748	U301	-0.541729	0.338009	0.125072	0.840414	-0.0344041	0.965609	0.00215789	1	-1.33601	0.0235321	U301
727	as391	849300	849500	66.9642	59.5731	70.189	52.3804	56.327	49.2108	46.4185	59.0059	54.4571	77.9738	63.6022	61.1664	82.1741	70.1168	68.2802	96.7281	71.6948	93.7498	as391	0.782215	0.945511	0.701118	0.693183	0.990478	0.775864	1.16441	1.06763	0.871453	1.22713	1.17699	0.972805	1.44448	1.20348	1.33568	as391	-0.317012	0.45707	-0.299187	0.483733	0.0434583	0.937128	0.165054	0.725952	0.414328	0.333574	as391
728	U302	850483	850645	63.1916	81.913	69.2891	68.0945	77.4497	72.5651	72.6032	77.8194	93.5242	61.9792	62.6669	79.911	82.1741	104.019	115.37	59.0326	49.6349	64.2856	U302	1.07759	0.945511	1.04728	1.14894	0.950024	1.34977	0.980815	0.765041	1.1533	1.3004	1.26988	1.66505	0.934185	0.605946	0.927787	U302	0.024788	0.965	0.186304	0.6545	-0.0677595	0.891695	0.492199	0.248095	-0.309882	0.481607	U302
729	U303	851480	851780	29.2379	23.0846	28.7955	23.5712	35.2044	35.8655	34.5163	27.365	31.964	19.9933	16.8359	36.5025	24.2481	27.7385	38.8491	32.0056	40.8109	32.1428	U303	0.806186	1.52502	1.24552	1.18053	1.18543	1.11003	0.683815	0.729312	1.26765	0.829338	1.2016	1.34914	1.09466	1.76789	1.11624	U303	0.222445	0.605312	0.210263	0.630787	-0.145584	0.78475	0.163238	0.718481	0.371737	0.378028	U303
730	U304	853390	853800	105.634	101.274	80.0875	91.6657	100.685	78.4036	91.6467	80.3848	93.5242	121.959	89.7913	82.8707	109.116	80.904	74.1664	71.8348	70.5918	74.9999	U304	0.86777	0.994177	0.978975	0.86759	0.793734	1.16778	1.15455	0.886615	1.03475	1.03297	0.79886	0.926068	0.680037	0.697036	0.936475	U304	-0.0840457	0.846096	-0.112013	0.796297	0.0378329	0.936622	-0.119469	0.772227	-0.4005	0.341715	U304
731	as392	854380	854540	73.5663	79.679	54.8914	75.9516	73.2251	47.5426	88.076	60.7162	81.6857	75.9745	68.2788	88.79	75.4385	82.445	72.9892	36.9843	46.3259	62.4999	as392	1.03242	0.919001	0.866121	1.19723	0.76201	1.48813	1.03274	0.856923	1.61756	1.02545	1.03471	1.3297	0.502734	0.581406	1.13861	as392	-0.0813929	0.851539	0.147097	0.74694	0.163066	0.727308	0.149566	0.761652	-0.513441	0.229345	as392
732	as393	854740	854840	66.9642	62.5518	44.993	48.4519	49.2861	50.8789	41.6576	54.7301	62.7441	51.9826	32.7364	39.4622	49.8433	43.9193	41.2036	30.5832	36.3989	41.0714	as393	0.723549	0.787926	1.13082	0.622088	0.874957	1.39453	0.776274	0.523349	0.877075	0.744328	0.702127	0.915779	0.456709	0.581901	0.91284	as393	-0.231702	0.574813	-0.133079	0.770321	-0.490854	0.245378	-0.370703	0.38065	-0.691556	0.106814	as393
733	as394	854937	855064	157.507	146.699	143.078	133.57	161.236	125.112	160.679	142.811	119.569	217.927	151.523	176.593	118.546	87.8386	104.775	125.889	122.433	108.928	as394	0.848024	1.0991	0.874436	1.02014	0.9735	0.835693	1.3836	1.03288	1.23425	0.752639	0.598768	0.732294	0.799257	0.834586	0.761324	as394	-0.0910816	0.822337	-0.0803295	0.849795	0.287825	0.4857	-0.523535	0.203658	-0.324257	0.428368	as394
734	as395	855535	855718	81.1116	88.615	65.6897	113.927	97.8682	63.3902	92.8369	85.5158	85.2372	97.9671	86.05	99.6421	79.4798	83.986	102.42	51.9202	57.3559	83.9284	as395	1.40458	1.10442	0.964994	1.14456	0.965026	1.29757	1.20781	0.971055	1.51686	0.979883	0.947763	1.55915	0.640109	0.647248	1.27765	as395	0.225192	0.604656	0.163081	0.707011	0.268945	0.529309	0.175595	0.700631	-0.285085	0.496968	as395
735	as396	855986	856200	76.3958	76.7004	62.9901	61.547	60.5516	52.5471	65.4619	62.4265	65.1118	81.9725	71.0848	75.9648	59.2731	56.2475	69.4575	33.4281	39.7079	38.3928	as396	0.805633	0.789456	0.834212	0.856879	0.813901	1.03368	1.073	0.926785	1.20598	0.775869	0.733341	1.10267	0.437565	0.517702	0.609505	as396	-0.307177	0.499915	-0.163005	0.702012	0.083879	0.859303	-0.224253	0.59649	-0.954191	0.030516	as396
736	as397	856400	856805	237.676	325.418	251.961	242.259	268.962	247.722	236.853	272.795	219.012	225.924	257.215	257.491	176.472	188.776	167.169	126.6	129.051	137.5	as397	1.01929	0.826511	0.983178	0.996539	0.838292	0.869233	0.950557	0.790413	1.02195	0.742491	0.580103	0.663472	0.532659	0.396569	0.545719	as397	-0.102905	0.815171	-0.161649	0.715257	-0.138144	0.749802	-0.61434	0.162425	-1.05181	0.0184767	as397
737	U305	857356	857704	42.4421	56.5945	39.5938	39.2853	60.5516	50.0449	45.2282	45.3234	46.1702	43.9852	62.6669	65.1127	37.7192	51.6244	65.9257	19.9146	26.4719	45.5356	U305	0.925621	1.06992	1.26396	1.06565	0.800844	1.1661	1.03636	1.1073	1.64452	0.888723	0.912182	1.66505	0.469218	0.467748	1.15007	U305	0.112581	0.815108	-0.0200001	0.958655	0.309191	0.479972	0.16353	0.714097	-0.592758	0.177404	U305
738	as398	858160	858260	79.2252	60.3178	68.3893	51.0709	52.8066	48.3767	55.9402	44.4682	52.0894	41.9859	46.7663	56.2337	52.5375	35.4436	50.6215	36.9843	34.1929	33.0357	as398	0.644629	0.875473	0.707372	0.706091	0.737232	0.761661	0.529956	0.775332	0.822258	0.663141	0.587615	0.740197	0.466824	0.56688	0.483053	as398	-0.449632	0.297104	-0.447325	0.297825	-0.520202	0.229007	-0.585159	0.178538	-0.996581	0.0223656	as398
739	as399	858588	858816	100.918	146.699	101.684	82.4991	107.021	103.426	126.163	152.218	116.017	83.9718	101.951	92.7362	72.7443	80.1334	95.3569	62.5888	48.5319	53.5713	as399	0.817488	0.729531	1.01713	1.25016	1.03762	1.14096	0.832081	0.694965	0.912003	0.720826	0.546245	0.937776	0.620195	0.330827	0.526841	as399	-0.253832	0.520899	0.175184	0.678132	-0.325971	0.420357	-0.492766	0.221313	-1.0847	0.00947485	as399
740	as400	859800	859990	50.9305	64.7858	40.4937	54.9994	59.1434	57.5516	88.076	64.992	60.3764	71.9759	49.5723	66.0992	48.4962	58.5591	75.3437	53.3427	41.9139	41.0714	as400	1.07989	0.912907	1.42125	1.72934	1.00318	1.49101	1.41322	0.765173	1.63233	0.952203	0.903888	1.86063	1.04736	0.646962	1.01427	as400	0.136357	0.762982	0.450374	0.306218	0.264538	0.549418	0.223611	0.625282	-0.196405	0.667758	as400
741	as401	860002	860147	70.7368	69.9984	59.3907	136.189	121.807	80.0718	97.5978	78.6745	108.914	77.9738	73.8908	105.561	63.3145	120.2	77.6982	75.391	62.8709	77.6784	as401	1.92529	1.74014	1.34822	1.37973	1.12395	1.83386	1.10231	1.05561	1.77741	0.895071	1.71718	1.30826	1.0658	0.898176	1.30792	as401	0.756405	0.0691602	0.510998	0.217835	0.36325	0.385948	0.384317	0.364726	0.109724	0.800819	as401
742	as402	860250	860480	54.7031	55.1051	47.6925	86.4277	67.5924	63.3902	59.5108	56.4404	69.8472	53.9819	57.9902	85.8303	75.4385	67.0347	81.2299	57.6101	56.2529	61.607	as402	1.57994	1.22661	1.32914	1.08789	1.02423	1.46453	0.986815	1.05236	1.79966	1.37905	1.21649	1.7032	1.05314	1.02083	1.29175	as402	0.465061	0.298137	0.238379	0.60114	0.328701	0.465576	0.506226	0.258668	0.155865	0.733123	as402
743	U306	860615	860910	68.8505	52.8711	62.9901	87.7372	74.6333	81.7399	63.0815	56.4404	85.2372	53.9819	72.9554	95.6959	84.8683	78.5924	81.2299	61.1663	55.1499	91.9641	U306	1.27431	1.41161	1.29766	0.91621	1.06751	1.35318	0.784045	1.37987	1.51922	1.23265	1.48649	1.28957	0.888393	1.0431	1.45998	U306	0.402258	0.348925	0.148652	0.755037	0.269393	0.540101	0.405683	0.350473	0.17325	0.702522	U306
744	as403	861238	861358	114.122	68.5091	83.6869	112.618	112.654	129.283	74.9837	89.7916	149.165	67.9772	57.9902	84.8438	103.728	85.527	85.9389	76.1023	73.9008	80.357	as403	0.986819	1.64437	1.54484	0.657048	1.31065	1.78242	0.595653	0.84646	1.01382	0.908921	1.2484	1.02691	0.66685	1.0787	0.96021	as403	0.412857	0.317944	0.237341	0.574211	-0.337199	0.412734	0.0472981	0.9223	-0.209259	0.609706	as403
745	as404	861420	861620	280.118	255.42	241.162	246.188	214.043	197.677	189.244	185.569	262.815	235.921	189.871	307.805	258.646	275.073	221.322	197.012	197.437	190.178	as404	0.878873	0.838004	0.819686	0.675589	0.726527	1.08978	0.84222	0.743369	1.27634	0.923348	1.07695	0.917731	0.70332	0.772989	0.78859	as404	-0.239472	0.591331	-0.284641	0.524956	-0.0823686	0.855033	-0.0408005	0.926889	-0.40984	0.358196	as404
746	as405	861625	861702	1296.84	1827.41	3874.79	1148.44	2499.51	3643.27	1273.53	4968.47	2747.72	1275.57	804.381	293.007	544.235	478.489	652.194	487.908	466.568	300.892	as405	0.885567	1.36779	0.940248	0.982026	2.71886	0.709126	0.983599	0.440176	0.0756187	0.419662	0.261841	0.168317	0.376228	0.255317	0.0776538	as405	0.0590028	0.944746	0.361118	0.663047	-1.56047	0.0643669	-2.06307	0.0160523	-2.47905	0.00446467	as405
747	U307	861740	862270	215.983	236.058	225.865	222.617	224.604	193.507	173.772	165.045	189.416	179.94	246.926	292.02	284.241	299.73	238.981	142.958	166.553	264.285	U307	1.03071	0.951476	0.856738	0.804561	0.699172	0.838627	0.833119	1.04604	1.2929	1.31604	1.26973	1.05807	0.661896	0.705557	1.1701	U307	-0.0813747	0.8589	-0.359911	0.414795	0.0846777	0.85482	0.279723	0.530974	-0.240547	0.589637	U307
748	as406	862438	862593	97.1452	75.2111	103.484	69.404	124.624	122.61	69.0326	114.591	69.8472	65.9779	75.7614	76.9513	118.546	100.937	113.016	96.0169	73.9008	73.2141	as406	0.714436	1.65698	1.18482	0.710612	1.52359	0.674958	0.679167	1.00732	0.743607	1.2203	1.34205	1.09211	0.988385	0.982579	0.707494	as406	0.199	0.624517	-0.122012	0.787226	-0.334941	0.427559	0.269518	0.507874	-0.182093	0.67311	as406
749	as407	865133	865290	15.0905	15.6379	8.99859	22.2617	15.4899	11.6771	15.4728	15.3928	17.7578	15.9946	13.0946	20.7177	16.1654	21.5744	22.3677	51.9202	19.854	32.1428	as407	1.47521	0.990535	1.29766	1.02533	0.984326	1.97339	1.05991	0.837359	2.30232	1.07123	1.37962	2.48568	3.44059	1.2696	3.57198	as407	0.315228	0.589936	0.291529	0.633602	0.326223	0.548612	0.597422	0.240978	1.38724	0.00286561	as407
750	as408	865330	865500	28.2947	31.2759	28.7955	47.1424	31.684	21.6861	21.4239	35.9166	26.0447	23.992	32.7364	39.4622	21.5539	25.427	20.0132	41.9629	59.5619	51.7856	as408	1.66612	1.01305	0.753108	0.757169	1.14838	0.904472	0.84793	1.0467	1.37043	0.761762	0.812989	0.695011	1.48307	1.9044	1.79839	as408	0.185809	0.65515	-0.083701	0.868368	0.122403	0.792521	-0.399462	0.36899	0.794891	0.046221	as408
751	as409	866050	866230	34.8968	21.5953	24.2962	51.0709	23.939	26.6906	26.1848	25.6547	20.1255	21.9926	28.0598	37.4891	20.2067	30.8206	27.0766	71.1236	63.9739	69.6427	as409	1.46348	1.10853	1.09855	0.750348	1.18798	0.828338	0.630218	1.29935	1.543	0.579042	1.42719	1.11444	2.03811	2.9624	2.8664	as409	0.332108	0.44505	-0.166851	0.719368	0.115821	0.841131	-0.0487508	0.9258	1.34158	0.000948853	as409
752	U308	866262	866412	22.6358	11.17	26.0959	28.8092	38.0207	28.3588	21.4239	31.6408	16.5739	25.9913	28.9951	38.4757	21.5539	18.4923	32.9629	64.0112	65.0769	74.107	U308	1.27273	3.40384	1.08671	0.946462	2.83267	0.635115	1.14824	2.59581	1.47439	0.952203	1.65554	1.26314	2.82788	5.82606	2.83979	U308	0.668195	0.12858	0.217292	0.644568	0.641785	0.149062	0.28548	0.548444	1.7622	2.14274e-05	U308
753	U309	866663	867180	24.5221	23.0846	28.7955	27.4997	26.7553	21.6861	22.6141	23.0893	16.5739	23.992	23.3832	18.7446	20.2067	25.427	20.0132	43.3854	54.0469	62.4999	U309	1.12143	1.15901	0.753108	0.922194	1.0002	0.575573	0.978381	1.01293	0.650954	0.824022	1.10147	0.695011	1.76924	2.34125	2.17047	U309	-0.0087317	0.997036	-0.294908	0.526788	-0.208534	0.62985	-0.218887	0.593412	1.06577	0.0102824	U309
754	U310	869571	869700	17.92	29.0419	20.6968	26.1902	14.0818	23.3543	21.4239	24.7996	29.5963	21.9926	25.2538	29.5967	22.901	26.1975	29.4311	34.1393	45.2229	46.4285	U310	1.46151	0.484877	1.1284	1.19553	0.853924	1.43	1.22727	0.869565	1.43001	1.27796	0.902058	1.42202	1.9051	1.55716	2.24327	U310	-0.0886528	0.835171	0.164299	0.74241	0.183641	0.711115	0.214962	0.679004	0.894679	0.0360727	U310
755	as410	870200	870620	26.4084	23.8292	19.7969	27.4997	18.3063	28.3588	35.7065	23.9444	17.7578	29.9899	32.7364	28.6101	14.8183	11.5577	18.8359	55.4764	38.6049	27.6785	as410	1.04132	0.768228	1.43248	1.35209	1.00483	0.896997	1.13562	1.37379	1.44518	0.56112	0.485022	0.951458	2.10071	1.62006	1.39812	as410	0.0826666	0.927257	0.144428	0.748282	0.383124	0.371011	-0.631364	0.189169	0.7979	0.0559983	as410
756	U311	873280	873600	20.7495	17.1273	17.0973	32.7377	29.5717	31.6951	35.7065	40.1924	20.1255	23.992	20.5772	25.6504	20.2067	20.8039	35.3174	84.6371	75.0038	74.107	U311	1.57776	1.72658	1.8538	1.72084	2.34669	1.17711	1.15627	1.20143	1.50026	0.973844	1.21466	2.06567	4.079	4.37921	4.33442	U311	0.773979	0.0738625	0.80465	0.0679159	0.353122	0.433346	0.473461	0.310752	2.08813	6.37343e-07	U311
757	as411	874151	874362	71.68	64.7858	69.2891	53.6899	132.369	104.26	141.636	159.914	117.201	69.9765	57.9902	46.3681	52.5375	43.1488	82.4072	246.088	201.849	129.464	as411	0.749022	2.04317	1.50471	1.97595	2.46836	1.69148	0.976235	0.895108	0.669197	0.732946	0.666023	1.18932	3.43314	3.11563	1.86846	as411	0.49671	0.232145	1.02517	0.0121835	-0.239066	0.5631	-0.208292	0.616719	1.48865	0.000280163	as411
758	U312	874650	874885	31.1242	52.1265	51.292	43.2138	43.6534	60.8879	53.5598	49.5991	59.1925	39.9866	38.3484	30.5832	41.7606	44.6898	36.4946	24.182	29.7809	25	U312	1.38843	0.837452	1.18708	1.72084	0.951515	1.15403	1.28474	0.735679	0.596257	1.34174	0.857334	0.711507	0.776953	0.571321	0.487405	U312	0.135145	0.747963	0.271057	0.504985	-0.304819	0.487969	-0.13005	0.780317	-0.768816	0.0785566	U312
759	U313	875200	875500	36.7831	43.1905	40.4937	47.1424	30.9799	35.8655	40.4674	29.0754	33.1478	33.9886	34.6071	49.3278	25.5952	40.8372	35.3174	34.8506	37.5019	32.1428	U313	1.28163	0.717284	0.885706	1.10016	0.673189	0.818593	0.924026	0.801266	1.21816	0.695841	0.945514	0.87217	0.94746	0.868291	0.793774	U313	-0.0797635	0.875546	-0.230338	0.584362	-0.0307913	0.971345	-0.243616	0.581101	-0.205204	0.658831	U313
760	as412	875538	875650	66.9642	77.445	75.5882	108.689	66.1843	79.2377	103.549	86.3709	113.65	73.9752	87.9207	114.44	130.67	104.019	88.2934	69.7011	69.4888	57.1428	as412	1.6231	0.854596	1.04828	1.54633	1.11525	1.50354	1.1047	1.13527	1.514	1.95135	1.34314	1.16808	1.04087	0.897266	0.755975	as412	0.207974	0.627956	0.46454	0.262813	0.328938	0.43816	0.553972	0.183815	-0.164186	0.701524	as412
761	as413	876783	877090	42.4421	48.4032	49.4922	79.8801	59.1434	49.2108	64.2717	46.1785	54.4571	67.9772	85.1147	93.7228	94.2981	111.725	57.685	81.7921	69.4888	57.1428	as413	1.8821	1.22189	0.994313	1.51434	0.954039	1.10032	1.60165	1.75845	1.89369	2.22181	2.30821	1.16554	1.92715	1.43563	1.15458	as413	0.423629	0.327182	0.232755	0.600326	0.814527	0.0579967	0.910039	0.0341557	0.570619	0.185287	as413
762	U314	877220	877420	26.4084	37.9779	40.4937	41.9043	84.4905	66.7265	63.0815	47.0337	44.9863	53.9819	46.7663	40.4488	29.6366	45.4603	34.1401	52.6315	36.3989	33.0357	U314	1.58678	2.22473	1.64783	2.38869	1.23845	1.11095	2.04412	1.23141	0.998892	1.12224	1.19702	0.843098	1.99298	0.958425	0.815823	U314	0.880769	0.0368769	0.564474	0.18388	0.42897	0.317815	0.0587227	0.904935	0.218923	0.61004	U314
763	as414	878621	878735	72.6231	90.849	74.6883	82.4991	54.9188	96.7534	82.125	83.8055	85.2372	93.9685	93.5326	78.9244	68.7029	54.7065	38.8491	86.0596	110.3	68.7499	as414	1.13599	0.604507	1.29543	1.13084	0.92247	1.14124	1.29392	1.02954	1.05672	0.94602	0.602169	0.52015	1.18502	1.2141	0.920491	as414	-0.024369	0.950356	0.076717	0.878012	0.161799	0.71503	-0.55364	0.194846	0.154653	0.729208	as414
764	U315	879367	879509	448.943	474.351	449.93	348.33	417.524	379.507	303.505	280.492	256.896	553.814	511.623	508.076	468.796	602.542	487.38	253.911	357.371	392.856	U315	0.775888	0.880201	0.843481	0.676044	0.591317	0.570968	1.2336	1.07858	1.12923	1.04422	1.27024	1.08324	0.565576	0.75339	0.873151	U315	-0.261765	0.598887	-0.707573	0.156817	0.196423	0.695917	0.182793	0.717354	-0.451608	0.365919	U315
765	as415	879820	880000	34.8968	59.5731	40.4937	41.9043	36.6126	26.6906	29.7554	29.9305	42.6186	79.9732	50.5076	33.5429	33.6779	83.986	70.6347	20.6258	26.4719	42.8571	as415	1.20081	0.614582	0.65913	0.852668	0.502417	1.05248	2.2917	0.847826	0.828349	0.96507	1.4098	1.74434	0.591052	0.444361	1.05836	as415	-0.359333	0.45333	-0.3997	0.401743	0.281334	0.531295	0.480452	0.283803	-0.585297	0.209922	as415
766	U316	880053	880150	151.848	165.315	131.379	136.189	148.563	82.574	152.348	82.0951	113.65	115.961	115.98	135.158	76.7856	201.875	176.587	28.4494	20.957	16.0714	U316	0.896875	0.898661	0.628516	1.00329	0.496597	0.865049	0.763664	0.701571	1.02876	0.505673	1.22115	1.3441	0.187354	0.12677	0.122328	U316	-0.288188	0.478625	-0.365776	0.363883	-0.289075	0.471333	0.0214027	0.960711	-2.77617	4.00939e-10	U316
767	as416	882560	882650	16.0337	9.68063	17.0973	17.0236	14.7858	12.5112	20.2337	18.8135	17.7578	15.9946	10.2886	12.8252	29.6366	15.4103	27.0766	56.8989	43.0169	40.1785	as416	1.06174	1.52736	0.731765	1.26195	1.94341	1.03863	0.997565	1.0628	0.75013	1.84839	1.59187	1.58368	3.54871	4.44361	2.34999	as416	0.0499775	0.947368	0.408013	0.415441	-0.130523	0.822241	0.752466	0.115125	1.71032	0.000120781	as416
768	as417	882659	882900	26.4084	21.5953	28.7955	22.2617	45.0616	38.3677	45.2282	34.2063	27.2286	39.9866	16.8359	38.4757	51.1904	31.5911	43.5581	154.338	82.7248	66.9642	as417	0.842976	2.08664	1.33242	1.71265	1.58397	0.945584	1.51416	0.77961	1.33617	1.93841	1.46287	1.51267	5.84428	3.83069	2.32551	as417	0.46069	0.447727	0.473899	0.432554	0.311357	0.617071	0.718144	0.211788	1.98504	0.000514892	as417
769	as418	882910	883090	25.4653	27.5526	18.897	17.0236	26.0512	21.6861	40.4674	39.3373	20.1255	19.9933	23.3832	17.758	29.6366	14.6398	29.4311	132.29	71.6948	74.9999	as418	0.668504	0.945511	1.14759	1.58912	1.42772	1.06501	0.78512	0.848674	0.939724	1.1638	0.531339	1.55745	5.19492	2.60211	3.96887	as418	-0.151165	0.80647	0.474629	0.388819	-0.234304	0.675332	0.0355204	0.973965	1.95582	0.000132064	as418
770	U317	883125	883280	21.6926	14.1486	16.1975	24.8807	17.6022	25.8565	26.1848	23.0893	20.1255	25.9913	18.7065	29.5967	20.2067	25.427	50.6215	94.5944	50.7379	98.2141	U317	1.14697	1.24409	1.59633	1.20708	1.63191	1.24251	1.19816	1.32215	1.82724	0.931503	1.79713	3.12528	4.36067	3.58607	6.06355	U317	0.393133	0.441082	0.41534	0.440298	0.51367	0.308711	0.88728	0.0778012	2.22654	4.25696e-06	U317
771	as419	884290	884450	33.0105	20.8506	29.6953	28.8092	25.3472	30.861	39.2772	42.7579	27.2286	19.9933	29.9304	25.6504	32.3308	33.9026	55.3305	74.6798	35.2959	55.357	as419	0.872729	1.21566	1.03925	1.18984	2.05068	0.91693	0.605664	1.43547	0.863786	0.979409	1.62598	1.86327	2.2623	1.6928	1.86417	as419	0.0250065	1	0.38699	0.381873	-0.144858	0.760135	0.540892	0.213366	0.984549	0.017356	as419
772	as420	884742	884920	30.181	30.5312	41.3935	47.1424	24.6431	25.0224	38.0869	29.9305	27.2286	25.9913	22.4478	35.516	52.5375	54.7065	61.2167	46.2303	38.6049	56.2499	as420	1.56199	0.807143	0.604501	1.26195	0.980325	0.657798	0.861179	0.735242	0.858009	1.74075	1.79182	1.4789	1.53177	1.26444	1.35891	as420	-0.0768684	0.885845	-0.100334	0.830726	-0.282375	0.524185	0.722348	0.0772542	0.466502	0.262795	as420
773	U318	885550	885900	26.4084	25.3186	23.3963	22.2617	29.5717	36.6996	27.375	29.9305	34.3317	23.992	26.1891	32.5563	48.4962	37.7552	37.6718	56.1876	58.4589	54.4642	U318	0.842976	1.16798	1.5686	1.0366	1.18216	1.4674	0.908496	1.03438	1.39151	1.83639	1.4912	1.61016	2.12764	2.30893	2.32789	U318	0.236953	0.556148	0.286672	0.50414	0.139279	0.73119	0.722114	0.07764	1.17064	0.00406907	U318
774	as421	886200	886400	4.71579	7.44664	9.89845	7.85706	32.388	21.6861	21.4239	13.6825	15.3901	19.9933	14.0299	6.90589	18.8596	35.4436	23.5449	73.9686	69.4888	123.214	as421	1.66612	4.34935	2.19086	4.54302	1.83741	1.55479	4.23965	1.88406	0.697674	3.99925	4.75968	2.37865	15.6853	9.33157	12.4478	as421	1.48918	0.0239266	1.19469	0.0792193	0.891636	0.196518	1.81917	0.00519635	3.5955	3.01209e-08	as421
775	as422	886700	886950	6.6021	4.46798	7.19887	10.4761	33.0921	15.8475	10.712	11.1171	16.5739	39.9866	6.54728	8.879	24.2481	33.1321	16.4814	74.6798	97.0638	116.964	as422	1.58678	7.4065	2.20139	1.62251	2.48816	2.30229	6.05664	1.46538	1.23339	3.67278	7.41545	2.28945	11.3115	21.7243	16.2476	as422	1.70145	0.00621347	1.07182	0.0900366	1.60083	0.00925636	2.01543	0.00105241	3.98214	3.15506e-11	as422
776	as423	887609	887702	99.0315	67.0198	94.4852	91.6657	103.501	100.09	69.0326	93.2122	87.6049	111.962	68.2788	60.1799	312.531	198.022	277.83	211.237	606.649	545.535	as423	0.925621	1.54433	1.05932	0.697077	1.39082	0.927182	1.13057	1.01879	0.636924	3.15587	2.95468	2.94046	2.13303	9.05179	5.77376	as423	0.180482	0.77073	-0.060425	0.933348	-0.115922	0.85659	1.59741	0.011166	2.38767	0.000206188	as423
777	U319	890558	890658	34.8968	30.5312	48.5924	58.9279	58.4393	38.3677	61.8913	64.992	49.7217	95.9678	36.4777	46.3681	43.1077	36.9847	48.2671	46.9416	76.1068	99.107	U319	1.68863	1.91408	0.789583	1.77355	2.12871	1.02324	2.75004	1.19477	0.954226	1.23529	1.21137	0.993305	1.34515	2.49275	2.03956	U319	0.4498	0.338079	0.631234	0.160225	0.649164	0.155632	0.170897	0.750455	0.962276	0.0300863	U319
778	as424	892200	892430	18.8632	22.3399	17.0973	19.6426	14.7858	11.6771	20.2337	34.2063	53.2733	23.992	15.9005	14.7983	25.5952	10.7872	17.6587	11.3798	15.442	10.7143	as424	1.04132	0.661858	0.68298	1.07266	1.53117	3.11588	1.2719	0.711755	0.865535	1.35689	0.482866	1.03283	0.603281	0.691227	0.626663	as424	-0.338563	0.567304	0.885619	0.0596178	-0.0922067	0.911008	-0.109449	0.910203	-0.63523	0.214454	as424
779	as425	893004	893200	37.7263	38.7225	41.3935	27.4997	37.3167	34.1973	39.2772	30.7857	37.8832	31.9893	22.4478	27.6236	28.2894	18.4923	25.8994	27.027	36.3989	22.3214	as425	0.728927	0.963694	0.826152	1.04111	0.795033	0.915197	0.84793	0.57971	0.66734	0.74986	0.47756	0.625687	0.716396	0.939993	0.539248	as425	-0.251158	0.521483	-0.126548	0.770322	-0.522096	0.205245	-0.697205	0.0872154	-0.458695	0.256341	as425
780	as426	894202	894350	15.0905	23.0846	26.0959	30.1187	17.6022	16.6816	32.1359	17.1032	29.5963	37.9873	44.8957	30.5832	47.1491	25.427	31.7856	14.2247	12.133	16.0714	as426	1.99587	0.762509	0.639243	2.12954	0.740891	1.13413	2.51729	1.94483	1.17195	3.12442	1.10147	1.21803	0.942626	0.525588	0.615859	as426	0.00294943	1	0.294673	0.507593	0.820022	0.0510618	0.699351	0.104693	-0.599114	0.200721	as426
781	nc28	900778	900990	28.2947	37.9779	31.4951	5.23804	8.44905	15.0135	10.712	14.5377	16.5739	33.9886	20.5772	12.8252	20.2067	23.8859	15.3042	62.5888	65.0769	71.4284	nc28	0.185124	0.222473	0.476692	0.378585	0.382794	0.526238	1.20123	0.54182	0.407214	0.714152	0.628944	0.485923	2.21203	1.71355	2.26792	nc28	-1.76828	0.000129344	-1.22504	0.00838528	-0.536801	0.23337	-0.718971	0.0971526	1.02602	0.00903793	nc28
782	nc29	901012	901128	138.644	437.118	334.748	30.1187	93.6437	116.771	82.125	201.817	181.129	135.954	130.946	71.032	64.6616	107.101	110.661	268.847	215.085	326.785	nc29	0.217238	0.21423	0.348834	0.592343	0.4617	0.541092	0.980599	0.299566	0.212196	0.466385	0.245017	0.330581	1.93912	0.492052	0.976214	nc29	-1.92043	0.000477392	-0.969222	0.0689959	-1.42994	0.00802502	-1.68881	0.00193577	-0.167476	0.753441	nc29
783	U320	902225	902485	13.2042	81.1684	53.0917	7.85706	12.6736	20.0179	20.2337	22.2341	28.4124	37.9873	40.219	8.879	5.38846	23.8859	35.3174	16.3584	25.3689	69.6427	U320	0.595042	0.156139	0.377045	1.53237	0.273926	0.535158	2.87691	0.495501	0.167239	0.408087	0.294276	0.665214	1.23888	0.312547	1.31174	U320	-1.86264	0.0418722	-1.05691	0.224781	-0.759865	0.387344	-1.19094	0.174411	-0.405003	0.646373	U320
784	as427	902922	903036	58.4758	62.5518	81.8872	70.7135	45.7657	59.2198	57.1304	63.2817	69.8472	87.9705	55.1842	76.9513	239.787	161.037	169.523	135.846	185.304	218.75	as427	1.20928	0.731645	0.723187	0.976993	1.01167	0.852969	1.50439	0.882217	0.939724	4.10062	2.57447	2.07021	2.32312	2.9624	2.67135	as427	-0.207768	0.627431	-0.0929068	0.828316	0.117325	0.793772	1.49097	0.000272461	1.41182	0.000551417	as427
785	U321	903496	903615	382.922	389.459	299.653	398.091	318.248	286.924	258.277	261.678	262.815	213.928	248.797	218.029	406.829	580.197	533.292	334.281	269.131	359.821	U321	1.03961	0.817153	0.95752	0.67449	0.671902	0.877064	0.558673	0.638826	0.727604	1.06243	1.48975	1.7797	0.872974	0.691039	1.20079	U321	-0.0956518	0.838874	-0.45369	0.340077	-0.655146	0.168446	0.504022	0.290857	-0.154394	0.746986	U321
786	nc30	903630	903795	282.004	280.738	278.956	318.211	357.677	326.96	268.989	231.748	230.851	207.93	285.274	252.558	370.457	493.899	463.835	300.142	261.41	364.285	nc30	1.12839	1.27406	1.17208	0.953848	0.825494	0.827552	0.73733	1.01616	0.905368	1.31366	1.75929	1.66275	1.06432	0.931153	1.30589	nc30	0.252726	0.592632	-0.202273	0.666639	-0.174587	0.707348	0.658087	0.161924	0.137454	0.772565	nc30
787	nc31	903806	903960	343.309	441.586	413.935	345.711	461.178	471.256	359.445	394.228	363.442	313.895	327.364	393.636	595.425	675.741	649.839	600.994	624.297	660.713	nc31	1.00699	1.04437	1.13848	1.047	0.892755	0.878017	0.91432	0.741338	0.95096	1.73437	1.53026	1.56991	1.75059	1.41376	1.59618	nc31	0.0924229	0.860962	-0.101849	0.839811	-0.212144	0.676206	0.680234	0.186312	0.653705	0.201644	nc31
788	as428	906130	906380	53.76	48.4032	49.4922	70.7135	47.878	52.5471	55.9402	59.861	49.7217	69.9765	69.2141	58.2068	102.381	57.018	48.2671	125.178	130.154	91.0713	as428	1.31536	0.98915	1.06172	1.04055	1.23672	1.00464	1.30165	1.42995	1.17608	1.90441	1.17798	0.975245	2.32845	2.68895	1.84011	as428	0.174369	0.681882	0.126235	0.77003	0.380306	0.387082	0.453468	0.302545	1.19165	0.00556852	as428
789	U322	907600	907905	35.84	53.6158	33.2948	61.547	47.1739	41.7041	41.6576	33.3512	41.4348	39.9866	50.5076	35.516	33.6779	37.7552	23.5449	22.0483	34.1929	38.3928	U322	1.71727	0.87985	1.25257	1.16232	0.62204	1.24448	1.1157	0.942028	1.06671	0.939674	0.70418	0.707165	0.615188	0.63774	1.15312	U322	0.293314	0.482381	-0.0760996	0.857636	0.0378106	0.936787	-0.370065	0.401446	-0.375299	0.366862	U322
790	U323	908868	909176	194.29	224.144	242.962	179.403	240.094	299.435	259.467	343.773	272.286	175.941	266.568	260.451	237.092	271.221	293.134	569.7	368.401	459.821	U323	0.923375	1.07116	1.23244	1.33546	1.53372	1.12069	0.905556	1.18927	1.07198	1.2203	1.21003	1.2065	2.93221	1.64359	1.89256	U323	0.12034	0.801466	0.404636	0.382488	0.0879268	0.854437	0.277093	0.55382	1.0797	0.0197853	U323
791	as429	910100	910380	37.7263	43.9352	38.6939	37.9758	40.133	37.5336	40.4674	41.0476	37.8832	39.9866	31.8011	54.2605	41.7606	42.3783	38.8491	53.3427	50.7379	38.3928	as429	1.00661	0.91346	0.970014	1.07266	0.934276	0.979048	1.05991	0.723818	1.4023	1.10694	0.964563	1.00401	1.41394	1.15484	0.992217	as429	-0.0576301	0.903579	-0.0115204	0.975118	0.0666747	0.914453	0.0312159	0.982656	0.243391	0.591521	as429
792	as430	910707	910890	57.5326	58.8285	68.3893	52.3804	42.9494	62.5561	57.1304	72.6884	41.4348	79.9732	76.6967	64.1261	49.8433	63.9527	71.812	80.3697	89.3428	130.357	as430	0.910447	0.730078	0.914706	0.993009	1.2356	0.605866	1.39005	1.30374	0.937663	0.866348	1.0871	1.05005	1.39694	1.5187	1.9061	as430	-0.226695	0.608958	-0.109443	0.804791	0.257137	0.562974	0.00668098	1	0.699719	0.106246	as430
793	U324	913260	913378	120.724	137.763	111.583	193.807	133.777	140.96	194.005	81.24	120.753	111.962	165.553	173.634	109.116	115.577	97.7114	138.691	94.8578	98.2141	U324	1.60537	0.971065	1.26328	1.60701	0.589709	1.08218	0.927423	1.20172	1.5561	0.903849	0.838957	0.875687	1.14883	0.688559	0.880193	U324	0.340388	0.408977	0.0976971	0.824902	0.285807	0.489318	-0.198923	0.624594	-0.157644	0.701437	U324
794	as431	913481	913732	168.825	170.528	112.482	200.355	154.195	155.973	182.103	111.171	137.327	159.946	178.647	190.405	92.951	130.217	151.865	221.194	148.905	179.464	as431	1.18676	0.904222	1.38665	1.07865	0.651919	1.22087	0.947408	1.04761	1.69276	0.550575	0.76361	1.35012	1.3102	0.873198	1.59548	as431	0.176179	0.682658	-0.0694486	0.867005	0.227466	0.593068	-0.268783	0.519048	0.282487	0.502213	as431
795	as432	914160	914370	40.5558	33.5099	35.0945	32.7377	33.0921	40.87	39.2772	37.6269	52.0894	33.9886	46.7663	53.274	36.3721	47.7719	50.6215	51.9202	61.7679	84.8213	as432	0.807228	0.987534	1.16457	0.968473	1.12286	1.48426	0.83807	1.3956	1.51802	0.896842	1.42561	1.44244	1.28022	1.84327	2.41694	as432	-0.0328883	0.947546	0.240852	0.609109	0.296098	0.52293	0.304005	0.507123	0.862761	0.0432701	as432
796	as433	915322	915423	74.5095	121.38	134.979	51.0709	187.991	108.431	97.5978	129.129	54.4571	91.9691	68.2788	85.8303	70.05	83.986	51.7988	128.734	91.5488	78.5713	as433	0.685428	1.54878	0.803315	1.30987	1.06384	0.403449	1.23433	0.56252	0.63588	0.94015	0.691925	0.383755	1.72775	0.754232	0.582101	as433	0.0707253	0.892089	-0.234745	0.614065	-0.427141	0.357668	-0.684771	0.143075	-0.146818	0.766601	as433
797	as434	915477	915598	46.2147	95.317	45.8928	60.2375	64.7761	39.2018	70.2228	47.0337	43.8025	107.964	71.0848	64.1261	156.265	60.1001	36.4946	163.584	123.536	125	as434	1.30343	0.679586	0.854204	1.51949	0.493445	0.954452	2.33613	0.745773	1.3973	3.38129	0.630529	0.795214	3.53966	1.29605	2.72373	as434	-0.190721	0.711158	-0.218721	0.672609	0.375683	0.451121	0.43203	0.38963	1.13675	0.0201974	as434
798	as435	915751	915920	68.8505	110.21	48.5924	61.547	79.5619	45.8745	76.1739	39.3373	29.5963	145.951	76.6967	54.2605	127.976	62.4116	62.394	129.445	101.476	77.6784	as435	0.893922	0.72191	0.944067	1.10637	0.356929	0.609072	2.11983	0.695913	1.11665	1.85875	0.566296	1.28403	1.88009	0.920747	1.59857	as435	-0.283928	0.581572	-0.649716	0.196206	0.282571	0.578945	0.151054	0.782973	0.438897	0.382316	as435
799	as436	916809	916977	64.1347	107.976	62.9901	86.4277	123.215	76.7355	85.6956	51.3095	66.2956	713.761	115.98	89.7765	158.96	86.2976	67.103	235.419	226.114	238.392	as436	1.3476	1.14113	1.21821	1.33618	0.475192	1.05248	11.1291	1.07413	1.42525	2.47853	0.799227	1.06529	3.6707	2.09411	3.7846	as436	0.284642	0.82102	-0.209666	0.866459	1.9676	0.119012	0.409929	0.742912	1.57392	0.207522	as436
800	U325	917250	917350	28.2947	53.6158	35.0945	43.2138	54.2148	25.0224	48.7989	19.6686	36.6994	1335.55	137.493	51.3009	83.5212	36.2142	40.0263	116.643	162.141	173.214	U325	1.52727	1.01117	0.713001	1.72466	0.366844	1.04573	47.2014	2.56441	1.46179	2.95183	0.675438	1.14053	4.12242	3.02412	4.93564	U325	0.0656342	0.987579	-0.15389	0.965372	3.70355	0.257522	0.449351	0.884121	1.94974	0.52849	U325
801	as437	917910	918090	6.6021	17.8719	17.9972	28.8092	16.194	17.5157	17.8533	18.8135	16.5739	15.9946	14.9652	21.7042	30.9837	39.2962	23.5449	32.0056	34.1929	31.2499	as437	4.36364	0.906115	0.973247	2.70418	1.05268	0.920917	2.42266	0.837359	1.20598	4.693	2.19877	1.30826	4.84779	1.91322	1.73638	as437	0.557808	0.25412	0.326042	0.520793	0.310334	0.562437	1.14348	0.013194	1.19815	0.00949937	as437
802	as438	919547	919785	126.383	114.678	123.281	206.903	292.901	328.628	158.299	149.653	179.945	77.9738	141.234	219.015	121.24	139.463	160.105	399.715	301.118	251.785	as438	1.63711	2.55411	2.66569	1.25253	1.30498	1.45964	0.616964	1.23157	1.77656	0.959309	1.21612	1.29871	3.16272	2.62577	2.04237	as438	1.18509	0.00667478	0.421282	0.334474	0.266373	0.547454	0.207871	0.645069	1.3866	0.00153404	as438
803	U326	920280	920510	19.8063	22.3399	26.0959	14.4046	19.0104	15.0135	20.2337	17.9583	14.2062	21.9926	20.5772	24.6639	24.2481	27.7385	22.3677	37.6955	46.3259	54.4642	U326	0.727274	0.85096	0.575318	1.02158	0.803867	0.544384	1.11038	0.921095	0.945124	1.22426	1.24166	0.857133	1.90321	2.07368	2.08708	U326	-0.494808	0.282059	-0.381145	0.410034	-0.0214787	1	0.123752	0.817273	1.021	0.0147058	U326
804	as439	921950	922100	64.1347	29.7866	35.0945	60.2375	59.1434	71.731	74.9837	88.0812	97.0757	79.9732	33.6717	44.395	84.8683	36.9847	27.0766	52.6315	58.4589	35.7142	as439	0.939233	1.98557	2.04394	1.16916	2.95708	2.76612	1.24696	1.13043	1.26501	1.32328	1.24166	0.771535	0.820639	1.96259	1.01766	as439	0.566869	0.20152	1.01174	0.0207285	0.292741	0.521487	0.207083	0.656479	0.186349	0.683343	as439
805	U327	922700	922880	71.68	52.8711	38.6939	44.5233	49.9902	44.2063	59.5108	41.9027	46.1702	67.9772	33.6717	85.8303	79.4798	67.0347	68.2802	7.11236	9.92698	11.6071	U327	0.621141	0.945511	1.14246	0.83023	0.792544	1.19321	0.948343	0.636864	2.21819	1.10882	1.26789	1.76462	0.0992238	0.187758	0.299973	U327	-0.234865	0.58605	-0.145505	0.740722	0.199692	0.656103	0.39592	0.37105	-2.51061	3.39095e-07	U327
806	as440	923550	923695	94.3158	88.615	63.89	72.023	48.5821	46.7085	82.125	52.1646	63.9279	161.946	57.9902	98.6555	114.505	77.0514	75.3437	17.0697	27.5749	33.9285	as440	0.763637	0.548237	0.731078	0.870745	0.588666	1.00059	1.71706	0.654406	1.54415	1.21406	0.869507	1.17927	0.180984	0.311177	0.531046	as440	-0.560909	0.203442	-0.316379	0.466191	0.368244	0.395456	0.112835	0.807609	-1.65136	0.000318504	as440
807	U328	923890	924210	373.49	409.565	299.653	350.949	394.993	361.157	327.31	352.325	306.617	231.922	301.175	374.891	444.548	437.652	437.935	194.167	180.892	141.964	U328	0.939646	0.964421	1.20525	0.876354	0.860242	1.02324	0.620959	0.735353	1.25108	1.19025	1.06858	1.46147	0.519873	0.441667	0.473761	U328	0.0321392	0.951317	-0.134617	0.774684	-0.2539	0.588462	0.286041	0.54847	-1.06634	0.0259988	U328
808	as441	924693	924783	159.394	189.145	183.571	85.1181	128.144	149.301	120.212	142.811	146.797	81.9725	105.692	108.521	149.53	98.6258	175.41	94.5944	37.5019	28.5714	as441	0.534012	0.677492	0.813311	0.754183	0.755038	0.799676	0.514277	0.558789	0.591166	0.938117	0.52143	0.955539	0.593464	0.198271	0.155642	as441	-0.553493	0.166284	-0.37673	0.348608	-0.845222	0.0371233	-0.329139	0.411415	-1.72764	3.96546e-05	as441
809	U329	925237	925358	85.8273	96.0616	98.9845	100.832	79.5619	65.0583	82.125	82.0951	110.098	85.9712	98.2092	129.239	129.323	127.905	134.206	51.9202	63.9739	87.4998	U329	1.17483	0.828238	0.657258	0.956862	0.854609	1.11228	1.00168	1.02236	1.30565	1.50678	1.33149	1.35583	0.604938	0.665967	0.883975	U329	-0.194477	0.643658	-0.03407	0.936863	0.158173	0.71346	0.47885	0.244144	-0.465644	0.258383	U329
810	U330	925868	926158	290.493	277.015	370.742	192.498	199.257	160.978	194.005	244.575	202.438	203.932	270.309	323.59	324.655	280.467	343.756	120.199	175.377	253.571	U330	0.662661	0.7193	0.434204	0.66785	0.882895	0.546036	0.70202	0.975793	0.872818	1.1176	1.01246	0.92721	0.413776	0.633094	0.683955	U330	-0.76339	0.089045	-0.549605	0.220827	-0.233888	0.600091	0.0162504	0.977684	-0.772781	0.0867582	U330
811	U331	926210	926380	80.1684	117.657	104.384	94.2847	62.6638	71.731	108.31	94.9225	94.708	79.9732	93.5326	125.293	118.546	105.56	117.725	63.3	54.0469	67.857	U331	1.17608	0.532598	0.687186	1.35103	0.806774	0.907307	0.997565	0.794961	1.20031	1.47871	0.897188	1.12781	0.789588	0.45936	0.650073	U331	-0.402219	0.332689	-0.0205232	0.969806	-0.0163743	0.976456	0.177737	0.662401	-0.706432	0.0889131	U331
812	U332	926472	926602	255.596	303.823	260.059	204.284	187.287	224.368	263.038	242.01	243.873	197.934	207.642	240.72	301.754	305.123	347.287	155.761	170.965	217.857	U332	0.799245	0.616436	0.862756	1.02912	0.796548	0.93776	0.774401	0.683432	0.925633	1.18059	1.00428	1.33542	0.609403	0.562711	0.83772	U332	-0.411918	0.352797	-0.129892	0.770586	-0.342511	0.442633	0.219533	0.63019	-0.589556	0.189808	U332
813	t9	926670	926740	238.619	261.377	492.223	212.141	276.002	246.054	211.859	288.188	295.963	1567.47	755.744	274.262	313.878	247.335	261.348	334.281	522.821	660.713	t9	0.889035	1.05596	0.499883	0.887853	1.10258	0.601278	6.56894	2.89139	0.557191	1.31539	0.946276	0.530955	1.4009	2.00026	1.3423	t9	-0.434491	0.596529	-0.317873	0.699117	1.38838	0.096166	-0.270535	0.739557	0.613266	0.455165	t9
814	U333	926751	926921	148.076	148.188	116.982	227.855	149.971	95.0852	157.109	72.6884	143.246	97.9671	143.105	194.351	117.199	197.252	133.029	93.8832	103.682	112.5	U333	1.53877	1.01203	0.812822	1.061	0.490514	1.22452	0.661601	0.965698	1.66138	0.791481	1.33109	1.13718	0.634021	0.699663	0.961687	U333	0.194568	0.637588	-0.147658	0.722875	0.0754198	0.864669	0.114822	0.79005	-0.41443	0.31652	U333
815	U334	927062	927244	120.724	98.2956	142.178	107.38	126.032	137.623	96.4076	123.143	129.04	113.962	113.174	182.513	191.29	164.119	193.068	103.129	168.759	203.571	U334	0.889464	1.28217	0.967967	0.798577	1.25278	0.907594	0.943985	1.15137	1.28369	1.58452	1.66965	1.35794	0.854255	1.71685	1.43181	U334	0.0387668	0.933919	-0.0512569	0.903337	0.1816	0.663913	0.602646	0.144087	0.396533	0.331703	U334
816	as442	929045	929309	66.021	68.5091	66.5896	92.9752	84.4905	79.2377	79.7445	69.2678	54.4571	93.9685	114.11	153.903	177.819	153.332	140.092	142.247	98.1668	128.571	as442	1.40827	1.23327	1.18994	1.20787	1.01107	0.817803	1.42331	1.66562	2.31121	2.69337	2.23813	2.10382	2.15457	1.4329	1.9308	as442	0.352048	0.412735	0.0167578	1	0.847859	0.0401452	1.22842	0.00285862	0.875509	0.0333594	as442
817	U335	930007	930190	74.5095	58.0838	59.3907	111.308	70.4088	58.3857	71.413	73.5436	78.1341	49.9832	57.9902	85.8303	107.769	87.8386	69.4575	103.84	61.7679	53.5713	U335	1.49388	1.21219	0.983078	0.958442	1.26616	1.3156	0.670831	0.998389	1.44518	1.44638	1.51227	1.1695	1.39365	1.06343	0.902015	U335	0.322667	0.466649	0.216645	0.622945	0.0136111	0.990368	0.465362	0.28013	0.191128	0.653448	U335
818	U336	931901	931975	37.7263	26.8079	35.0945	54.9994	40.133	41.7041	34.5163	47.8888	75.7664	33.9886	47.7016	38.4757	71.3971	45.4603	32.9629	15.6472	27.5749	17.8571	U336	1.45785	1.49706	1.18834	0.914913	1.78637	2.15893	0.900926	1.77939	1.09634	1.8925	1.69578	0.93926	0.414756	1.02861	0.508829	U336	0.457819	0.286894	0.666857	0.110322	0.270394	0.551701	0.5886	0.173716	-0.705879	0.123333	U336
819	U337	932060	932250	47.1579	38.7225	35.9944	35.3568	45.0616	45.8745	57.1304	62.4265	67.4795	41.9859	26.1891	45.3815	47.1491	57.018	57.685	80.3697	69.4888	57.1428	U337	0.749753	1.16371	1.27449	1.21147	1.61215	1.87472	0.890327	0.676328	1.2608	0.999813	1.47248	1.60261	1.70427	1.79453	1.58755	U337	0.0513735	0.93871	0.61792	0.162723	-0.101988	0.817469	0.409277	0.356852	0.76424	0.0804671	U337
820	U338	933000	933130	17.92	21.5953	23.3963	20.9522	28.8676	29.1928	16.663	22.2341	14.2062	7.99732	17.7712	23.6773	16.1654	10.7872	17.6587	36.9843	35.2959	25	U338	1.16921	1.33676	1.24775	0.929857	1.02958	0.607198	0.446279	0.822921	1.01201	0.902087	0.499517	0.754763	2.06386	1.63443	1.06854	U338	0.328757	0.484069	-0.244523	0.616491	-0.347476	0.493138	-0.495918	0.31337	0.62882	0.159084	U338
821	U339	934210	934470	18.8632	19.3613	25.1961	19.6426	26.7553	20.0179	26.1848	23.0893	27.2286	23.992	21.5125	27.6236	20.2067	21.5744	20.0132	51.9202	43.0169	45.5356	U339	1.04132	1.3819	0.794487	1.38814	1.19255	1.08067	1.2719	1.11111	1.09634	1.07123	1.11431	0.794298	2.75247	2.2218	1.80725	U339	0.0665808	0.880265	0.27056	0.560418	0.205475	0.626129	-0.0374749	0.994797	1.14727	0.00546073	U339
822	U340	935100	935280	15.0905	17.8719	20.6968	17.0236	29.5717	18.3498	21.4239	11.9722	21.3093	9.99665	24.3185	15.7849	20.2067	22.3449	41.2036	15.6472	18.751	25.8928	U340	1.1281	1.65464	0.886602	1.41969	0.669889	1.0296	0.662445	1.36071	0.762674	1.33904	1.25028	1.99082	1.03689	1.04918	1.25106	U340	0.275395	0.592264	0.0278579	1	-0.099015	0.852887	0.642353	0.178879	0.168116	0.738469	U340
823	as443	937075	937362	54.7031	81.913	55.7913	82.4991	84.4905	65.8924	66.6521	52.1646	71.031	65.9779	75.7614	63.1395	47.1491	65.4937	168.346	54.7652	67.2828	74.107	as443	1.50812	1.03147	1.18105	1.21843	0.636829	1.27316	1.20611	0.924901	1.13171	0.861908	0.799551	3.01743	1.00113	0.821394	1.32829	as443	0.275435	0.581709	-0.0193213	0.972821	0.0906064	0.86856	0.546348	0.257264	0.0278298	0.973581	as443
824	as444	939720	939902	22.6358	16.3826	26.0959	24.8807	26.0512	20.0179	16.663	22.2341	20.1255	29.9899	33.6717	30.5832	39.0664	40.8372	34.1401	22.7596	31.9869	28.5714	as444	1.09918	1.59018	0.767091	0.736137	1.35718	0.771211	1.32489	2.05533	1.17195	1.72587	2.49272	1.30826	1.00547	1.95249	1.09486	as444	0.123826	0.807105	-0.141707	0.787519	0.53344	0.209302	0.80854	0.0568758	0.355651	0.4065	as444
825	U341	940500	940850	28.2947	35.7439	29.6953	32.7377	30.2758	30.0269	27.375	33.3512	21.3093	37.9873	26.1891	19.7311	39.0664	36.2142	31.7856	34.1393	33.0899	27.6785	U341	1.15703	0.84702	1.01117	0.967494	0.933059	0.717598	1.34256	0.732689	0.664451	1.38069	1.01316	1.07039	1.20656	0.925751	0.932083	U341	-0.0107137	0.996941	-0.192324	0.627591	-0.159772	0.716944	0.191859	0.673518	0.0179547	0.998674	U341
826	U342	941593	941833	7284.01	6470.38	8157.22	7091	6749.39	6161.36	6077.25	7164.51	5475.31	14943	6580.95	6709.56	6309.89	5060.74	5023.31	2199.14	1903.77	2127.67	U342	0.973502	1.04312	0.755325	0.834328	1.10728	0.671222	2.05148	1.01709	0.82253	0.866267	0.782138	0.615811	0.301914	0.294229	0.260833	U342	-0.13157	0.901409	-0.227341	0.831865	0.365713	0.735429	-0.418534	0.695393	-1.81425	0.10124	U342
827	as445	942206	942365	9479.68	5695.19	2768.87	6433.62	4868.77	3037.72	6924.68	4017.53	4573.21	4884.36	3443.87	3980.75	6000.05	5865.92	4587.72	620.198	389.358	319.642	as445	0.678675	0.854891	1.0971	0.730477	0.705425	1.65166	0.515246	0.604698	1.43768	0.632939	1.02998	1.6569	0.0654239	0.0683661	0.115442	as445	-0.323424	0.735327	-0.209777	0.826445	-0.543768	0.570573	-0.125068	0.894089	-3.75485	0.000442861	as445
828	as446	942568	942863	1432.66	1951.02	835.069	1665.7	1167.38	900.808	1527.05	802.993	953	1233.59	1522.71	1637.68	1348.46	1846.15	1863.58	265.291	153.317	141.071	as446	1.16266	0.598342	1.07872	1.06589	0.411576	1.14122	0.861048	0.780469	1.96113	0.941233	0.946249	2.23165	0.185174	0.0785828	0.168934	as446	-0.176138	0.782548	-0.361781	0.573227	0.0587141	0.93019	0.261808	0.687534	-2.91414	2.50819e-05	as446
829	as447	943013	943285	539.486	511.584	309.552	395.472	374.575	278.583	379.679	304.436	336.214	371.875	536.877	562.337	335.432	558.623	572.141	84.6371	52.9439	65.1785	as447	0.733053	0.732186	0.899957	0.703779	0.595085	1.08613	0.689314	1.04944	1.81662	0.621762	1.09195	1.84829	0.156885	0.10349	0.210558	as447	-0.375761	0.435462	-0.415232	0.388683	0.112618	0.821085	0.107811	0.829825	-2.74643	1.26715e-07	as447
830	as448	943322	943576	352.741	490.734	222.265	392.853	287.972	214.359	440.38	256.547	286.492	315.894	376.936	472.56	332.738	456.144	482.671	69.7011	41.9139	57.1428	as448	1.11372	0.586819	0.964428	1.24845	0.522783	1.28896	0.895541	0.768108	2.12611	0.943292	0.929515	2.1716	0.197599	0.0854107	0.257093	as448	-0.251599	0.587549	-0.115976	0.802181	0.128958	0.786619	0.254736	0.58918	-2.65883	1.18447e-07	as448
831	U343	943831	944032	2258.86	2163.25	1699.83	2417.36	2101	1719.04	2535.16	1818.92	1836.15	1967.34	1663.01	1617.95	1446.8	1973.29	1830.62	470.838	336.414	294.642	U343	1.07016	0.971224	1.0113	1.12232	0.840828	1.0802	0.870943	0.768756	0.951829	0.640501	0.912186	1.07694	0.20844	0.155513	0.173336	U343	0.0269534	0.971937	0.016004	0.983422	-0.22214	0.752951	-0.221479	0.753312	-2.474	0.00101128	U343
832	U344	944164	944590	3656.62	4835.85	2282.04	3823.77	2604.42	2042.66	3581.36	2308.07	2141.59	3046.98	3695.47	3809.09	2911.12	3721.58	3615.32	600.994	420.242	483.035	U344	1.04571	0.538566	0.895104	0.979418	0.477284	0.938451	0.833277	0.764183	1.66916	0.796122	0.769582	1.58425	0.164358	0.0869014	0.211668	U344	-0.347043	0.676365	-0.423968	0.611092	-0.0301687	0.968889	-0.0722774	0.928295	-2.84049	0.00146723	U344
833	as449	944950	945085	401.785	605.412	237.563	413.805	298.533	191.839	388.011	255.692	285.308	381.872	338.588	514.982	327.349	436.111	393.2	57.6101	26.4719	41.0714	as449	1.02992	0.493108	0.807528	0.965717	0.422344	1.20098	0.950438	0.559269	2.16777	0.814737	0.720354	1.65514	0.143385	0.0437255	0.172886	as449	-0.46119	0.32354	-0.4221	0.365319	-0.0108401	0.979996	-0.105903	0.815236	-3.3141	1.53286e-10	as449
834	as450	945130	945225	257.482	266.59	136.779	218.688	204.89	145.13	226.141	129.129	156.268	217.927	196.418	251.572	169.737	272.762	274.298	52.6315	27.5749	19.6428	as450	0.849334	0.768558	1.06106	0.87828	0.484373	1.14249	0.846377	0.736782	1.83926	0.659217	1.02315	2.00542	0.204408	0.103436	0.14361	as450	-0.216636	0.610398	-0.369481	0.382795	0.0110189	0.987996	0.11724	0.789872	-2.7265	4.99502e-09	as450
835	as451	945480	946080	1613.74	1749.22	944.852	1758.67	1251.87	1013.41	1679.4	1181.83	1349.59	1417.52	1623.73	1751.14	1468.36	1875.43	1728.2	205.547	141.184	178.571	as451	1.08981	0.715674	1.07256	1.04068	0.675633	1.42836	0.878408	0.92826	1.85334	0.909907	1.07216	1.82907	0.127373	0.0807126	0.188994	as451	-0.0983429	0.879433	-0.0328557	0.959405	0.15379	0.817829	0.235595	0.723792	-3.03574	1.96346e-05	as451
836	as452	946130	946281	666.812	834.768	418.434	658.684	493.566	351.148	728.413	413.041	471.173	601.798	608.897	782.338	635.839	812.892	894.706	81.7921	59.5619	69.6427	as452	0.987809	0.591261	0.839195	1.09238	0.494797	1.12604	0.9025	0.729421	1.86968	0.95355	0.973794	2.13822	0.122661	0.0713514	0.166436	as452	-0.352891	0.501556	-0.251705	0.630694	0.0538485	0.922893	0.287508	0.587774	-3.18583	3.27608e-08	as452
837	U345	946333	946446	1434.54	779.663	801.774	1292.49	1219.48	781.534	1422.31	772.207	854.74	847.716	923.167	1114.81	913.345	1442.4	1471.56	96.7281	77.2098	66.9642	U345	0.900974	1.56411	0.974755	0.991472	0.990437	1.06606	0.590931	1.18406	1.39043	0.63668	1.85003	1.83537	0.0674278	0.0990297	0.08352	U345	0.126995	0.835399	0.0158306	0.98153	-0.0637106	0.912262	0.343701	0.570224	-3.64611	4.73156e-08	U345
838	U346	949170	949400	15.0905	7.44664	11.6982	17.0236	26.7553	17.5157	10.712	9.40673	11.8385	7.99732	20.5772	16.7714	10.7769	59.3296	38.8491	45.5191	26.4719	30.3571	U346	1.1281	3.59294	1.4973	0.709846	1.26322	1.012	0.529956	2.76328	1.43368	0.714152	7.96729	3.32096	3.0164	3.55488	2.59503	U346	0.840276	0.208649	-0.0993452	0.94807	0.405487	0.553653	1.67018	0.011939	1.57993	0.0176777	U346
839	as453	950600	950720	22.6358	16.3826	19.7969	3.92853	12.6736	15.0135	8.33152	16.248	20.1255	7.99732	19.6418	11.8387	16.1654	14.6398	29.4311	13.5135	7.72098	4.46428	as453	0.173554	0.7736	0.758374	0.368068	0.991783	1.0166	0.353304	1.19895	0.598006	0.714152	0.893616	1.48665	0.596997	0.471291	0.225504	as453	-0.895556	0.09726	-0.395756	0.425069	-0.575148	0.286955	0.0344416	1	-1.19449	0.029617	as453
840	U347	954392	954542	75.4526	153.401	110.683	102.142	153.491	171.821	121.402	138.536	150.349	73.9752	146.846	84.8438	56.5789	81.6745	116.547	54.7652	31.9869	31.2499	U347	1.35372	1.00059	1.55237	1.60899	0.903096	1.35838	0.980419	0.957272	0.76655	0.74986	0.532425	1.05299	0.725822	0.208519	0.282338	U347	0.332203	0.410916	0.273068	0.498803	-0.151613	0.716197	-0.414196	0.316815	-1.52475	0.000305325	U347
841	U348	955200	955448	80.1684	59.5731	46.7927	87.7372	57.7352	56.7175	82.125	51.3095	66.2956	55.9812	54.2489	63.1395	84.8683	69.3462	43.5581	24.8933	33.0899	40.1785	U348	1.09441	0.969149	1.2121	1.02441	0.861286	1.4168	0.698295	0.910628	1.34935	1.05863	1.16405	0.930874	0.310512	0.555451	0.858649	U348	0.116271	0.798234	0.0986114	0.849424	-0.105588	0.804378	0.0844027	0.866335	-0.926208	0.0376163	U348
842	U349	956588	956775	1694.85	2231.76	2026.48	1833.31	1870.06	2104.39	1381.84	1361.41	1607.67	1173.61	1489.04	1227.27	712.624	602.542	652.194	412.517	409.212	424.999	U349	1.08169	0.83793	1.03844	0.815316	0.610017	0.79333	0.692453	0.667205	0.605618	0.420464	0.269985	0.321835	0.243394	0.183359	0.209723	U349	-0.0356586	0.955042	-0.452319	0.492668	-0.613899	0.351663	-1.59738	0.0178363	-2.25549	0.00108765	U349
843	nc32	957888	957999	82.0547	125.848	115.182	94.2847	118.991	79.2377	157.109	109.46	145.614	131.956	128.14	146.01	212.844	322.845	286.071	132.29	179.789	234.821	nc32	1.14905	0.945511	0.687935	1.91468	0.86978	1.26421	1.60814	1.01821	1.26765	2.59393	2.56535	2.48364	1.61222	1.42861	2.0387	nc32	-0.143411	0.734269	0.35137	0.406806	0.329942	0.438213	1.3468	0.00140155	0.759363	0.0696842	nc32
844	U350	958037	958232	163.166	229.356	192.57	145.356	147.858	84.2422	190.435	145.377	159.82	151.949	177.712	138.118	144.141	200.334	198.954	162.162	152.214	141.964	U350	0.890844	0.644666	0.437463	1.16712	0.633847	0.829932	0.931253	0.774829	0.717235	0.883402	0.873459	1.03315	0.993844	0.663655	0.737208	U350	-0.632356	0.131074	-0.239398	0.56525	-0.322839	0.440106	-0.106572	0.795314	-0.358557	0.392999	U350
845	as454	958245	958630	356.514	443.82	354.544	348.33	308.39	263.57	377.299	329.236	335.03	359.879	348.877	318.657	265.382	400.667	372.009	330.014	248.174	291.964	as454	0.977045	0.694855	0.743404	1.0583	0.741823	0.944958	1.00944	0.786077	0.89878	0.744381	0.90277	1.04926	0.925669	0.559179	0.82349	as454	-0.32758	0.486743	-0.148988	0.750051	-0.168723	0.718936	-0.153852	0.740314	-0.408401	0.389731	as454
846	as455	958643	959169	469.692	536.903	560.612	510.709	447.8	356.153	471.326	376.269	409.612	713.761	544.36	437.044	316.572	502.375	364.946	524.181	486.422	644.642	as455	1.08733	0.834043	0.635292	1.00348	0.700815	0.730652	1.51963	1.01389	0.779584	0.673999	0.935691	0.650978	1.11601	0.905978	1.14989	as455	-0.253505	0.6201	-0.317973	0.534681	0.113229	0.831419	-0.404657	0.428343	0.0788483	0.879547	as455
847	as456	959311	959851	718.686	843.704	806.274	712.373	679.445	542.153	747.456	607.162	606.132	1047.65	700.559	573.189	443.201	655.707	628.649	645.091	536.057	551.785	as456	0.991216	0.805312	0.672418	1.04003	0.719638	0.751769	1.45773	0.830338	0.710911	0.616683	0.777177	0.779697	0.897598	0.635361	0.684364	as456	-0.292508	0.595588	-0.272668	0.621617	-0.0290806	0.955882	-0.45534	0.410225	-0.450858	0.41809	as456
848	U351	959928	960112	1212.9	660.517	1303.9	1068.56	1130.06	972.538	1084.29	942.384	841.718	1505.49	1342.19	1110.86	809.617	1222.03	964.164	995.019	688.27	795.534	U351	0.880996	1.71087	0.745871	0.893962	1.42674	0.645541	1.24124	2.03203	0.851956	0.667505	1.85012	0.739449	0.820363	1.04202	0.610121	U351	-0.00279691	0.995072	-0.147567	0.810744	0.317164	0.612892	-0.0848586	0.887837	-0.358152	0.56509	U351
849	as457	960300	960445	49.9874	53.6158	53.9915	40.5948	28.1635	43.3722	44.038	33.3512	75.7664	19.9933	37.413	37.4891	32.3308	26.1975	43.5581	34.8506	43.0169	23.2142	as457	0.812102	0.525284	0.803315	0.880983	0.62204	1.4033	0.399967	0.697799	0.694351	0.646779	0.488615	0.806757	0.697188	0.802318	0.429961	as457	-0.49104	0.231746	-0.0412208	0.924415	-0.731808	0.0727005	-0.626429	0.128575	-0.640697	0.122411	as457
850	as458	961856	961996	82.0547	99.785	85.4866	113.927	97.8682	108.431	107.12	96.6328	125.488	59.9799	95.4033	70.0454	56.5789	65.4937	75.3437	113.798	165.45	141.071	as458	1.38843	0.980791	1.26839	1.30546	0.968411	1.46793	0.730974	0.956089	0.819373	0.689526	0.656348	0.881351	1.38685	1.65806	1.65021	as458	0.260489	0.527905	0.30054	0.463905	-0.245931	0.54983	-0.437361	0.287279	0.652881	0.106589	as458
851	U352	962320	962800	33.9537	43.9352	38.6939	32.7377	42.2453	45.8745	54.75	53.0198	49.7217	35.9879	42.0897	46.3681	21.5539	28.509	32.9629	46.9416	52.9439	53.5713	U352	0.964189	0.961536	1.18557	1.61249	1.20677	1.285	1.05991	0.957995	1.19833	0.634802	0.648888	0.851887	1.38252	1.20505	1.38449	U352	0.0519519	0.933346	0.433919	0.305499	0.0941617	0.86724	-0.489724	0.273292	0.396478	0.348487	U352
852	as459	963420	963645	17.92	17.8719	20.6968	26.1902	26.7553	20.852	26.1848	26.5099	13.0224	21.9926	23.3832	31.5698	37.7192	21.5744	31.7856	52.6315	50.7379	58.0356	as459	1.46151	1.49706	1.0075	1.4612	1.48333	0.629198	1.22727	1.30837	1.52535	2.10487	1.20717	1.53578	2.93702	2.83897	2.80409	as459	0.385611	0.412874	0.218305	0.667034	0.445876	0.3401	0.689161	0.115467	1.51465	0.000308204	as459
853	as460	963655	963820	16.0337	21.5953	13.4979	15.7141	30.2758	17.5157	20.2337	17.9583	5.91925	11.996	15.9005	23.6773	12.124	13.0987	7.06347	28.4494	35.2959	43.7499	as460	0.980069	1.40196	1.29766	1.26195	0.831586	0.438532	0.748174	0.736298	1.75415	0.756161	0.606556	0.523302	1.77436	1.63443	3.24124	as460	0.312803	0.510758	-0.212934	0.698377	0.0125595	1	-0.66316	0.192791	1.07212	0.0177292	as460
854	as461	964360	964520	16.0337	6.70198	10.7983	15.7141	16.194	21.6861	13.0924	13.6825	20.1255	9.99665	18.7065	35.516	22.901	23.1154	17.6587	73.2573	48.5319	31.2499	as461	0.980069	2.41631	2.00829	0.816555	2.04157	1.86376	0.623478	2.7912	3.28903	1.4283	3.44905	1.63532	4.56896	7.24143	2.89397	as461	0.676455	0.274747	0.483976	0.461182	0.937381	0.115805	0.925106	0.125695	2.19021	0.000136966	as461
855	U353	965860	966000	23.5789	15.6379	31.4951	54.9994	24.6431	16.6816	33.3261	33.3512	21.3093	21.9926	30.8658	49.3278	47.1491	31.5911	25.8994	61.8775	41.9139	33.9285	U353	2.33257	1.57585	0.529658	1.41338	2.13271	0.676592	0.932723	1.97377	1.56621	1.99963	2.02016	0.822332	2.62427	2.68027	1.07726	U353	0.445943	0.362107	0.315329	0.564636	0.531174	0.286367	0.565402	0.247871	0.961712	0.0433186	U353
856	as462	966533	966647	101.861	151.167	222.265	116.546	118.991	122.61	145.206	117.157	171.658	87.9705	117.851	138.118	127.976	116.348	145.978	95.3056	100.373	103.571	as462	1.14417	0.787149	0.551638	1.42554	0.775016	0.772313	0.863632	0.77961	0.62141	1.25638	0.769664	0.656776	0.935644	0.663987	0.46598	as462	-0.408265	0.318262	-0.131051	0.749689	-0.466663	0.24962	-0.284226	0.479948	-0.667468	0.101596	as462
857	U354	968220	968420	12.261	13.404	9.89845	20.9522	17.6022	20.0179	20.2337	19.6686	11.8385	15.9946	12.1592	14.7983	14.8183	14.6398	17.6587	39.8292	45.2229	49.1071	U354	1.70884	1.31321	2.02233	1.65024	1.46738	1.196	1.30451	0.907139	1.49502	1.20857	1.0922	1.78398	3.24843	3.37385	4.96109	U354	0.719823	0.130189	0.540908	0.264892	0.272337	0.599538	0.405844	0.389021	1.91548	2.41097e-05	U354
858	U355	969247	969361	154.678	119.891	132.279	217.379	165.461	142.628	174.962	233.458	204.806	125.958	143.105	211.123	145.489	125.594	118.902	1088.19	790.849	913.391	U355	1.40536	1.38009	1.07823	1.13114	1.94725	1.54829	0.814323	1.19363	1.59604	0.940591	1.04757	0.898869	7.03521	6.59641	6.90502	U355	0.369111	0.43531	0.591929	0.206821	0.239102	0.617152	-0.0610749	0.896198	2.77896	1.45296e-08	U355
859	as463	969800	970000	33.9537	23.0846	28.7955	48.4519	40.133	27.5247	23.8043	32.496	22.4932	43.9852	61.7315	64.1261	29.6366	32.3616	40.0263	61.1663	35.2959	44.6428	as463	1.427	1.73852	0.955868	0.701083	1.40769	0.781135	1.29545	2.67415	2.22695	0.872853	1.40187	1.39002	1.80146	1.52898	1.55034	as463	0.43587	0.317787	-0.123468	0.770937	0.984584	0.0181978	0.249298	0.586426	0.717152	0.089439	as463
860	U356	970795	970910	54.7031	110.21	63.89	43.2138	28.8676	42.5381	45.2282	35.9166	42.6186	63.9785	64.5375	50.3143	22.901	50.0834	45.9126	24.8933	23.1629	16.0714	U356	0.78997	0.261932	0.665803	0.826794	0.325892	0.667063	1.16956	0.585585	0.787515	0.418641	0.454435	0.718619	0.455061	0.210171	0.251548	U356	-0.997255	0.0185041	-0.886523	0.0352919	-0.355517	0.391335	-0.944397	0.0247121	-1.83509	3.13611e-05	U356
861	as464	971000	971230	74.5095	87.1257	49.4922	73.3326	46.4698	43.3722	64.2717	39.3373	41.4348	61.9792	64.5375	45.3815	33.6779	51.6244	42.3808	31.2944	23.1629	22.3214	as464	0.984205	0.533365	0.876344	0.862598	0.4515	0.837197	0.83183	0.74074	0.916943	0.451995	0.592528	0.856312	0.420006	0.265857	0.451008	as464	-0.371697	0.370812	-0.541626	0.196822	-0.296559	0.488374	-0.725545	0.0916536	-1.45934	0.000890462	as464
862	U357	972175	972350	26.4084	33.5099	31.4951	23.5712	19.7145	14.1794	13.0924	20.5238	5.91925	11.996	18.7065	16.7714	35.025	26.968	28.2539	12.091	14.339	13.3928	U357	0.892563	0.588318	0.450209	0.495766	0.61247	0.187942	0.454248	0.558239	0.53251	1.32628	0.804777	0.897089	0.457847	0.427903	0.425236	U357	-0.669721	0.149279	-1.20926	0.0106327	-0.945269	0.0429119	-0.0185278	0.994653	-1.19881	0.00871671	U357
863	U358	973677	974190	448	261.377	438.231	399.401	203.481	168.484	345.163	454.089	192.968	617.793	414.349	318.657	619.673	318.222	153.042	449.501	532.748	338.392	U358	0.891519	0.778498	0.384464	0.770453	1.73729	0.440333	1.379	1.58526	0.727144	1.3832	1.21748	0.349226	1.00335	2.03823	0.772177	U358	-0.573142	0.236565	-0.209899	0.665756	0.235183	0.630229	-0.0730619	0.878741	0.202608	0.674037	U358
864	U359	983120	983345	86.7705	101.274	112.482	120.475	258.4	196.843	99.9782	141.956	107.73	119.96	63.6022	89.7765	630.45	406.831	293.134	566.855	480.907	853.57	U359	1.38843	2.55149	1.74999	1.15221	1.4017	0.957754	1.38249	0.628019	0.798139	7.26572	4.01712	2.60604	6.53281	4.74856	7.58848	U359	0.937868	0.0673641	0.218477	0.669837	-0.136807	0.801879	2.14631	4.31404e-05	2.66144	5.94549e-07	U359
865	U360	983485	983625	50.9305	38.7225	57.591	51.0709	92.2355	62.5561	54.75	42.7579	54.4571	49.9832	37.413	73.0051	300.407	154.103	104.775	167.14	176.48	262.5	U360	1.00276	2.38196	1.08621	1.07499	1.10421	0.945584	0.981401	0.966183	1.26765	5.89837	3.97967	1.81929	3.28174	4.55754	4.558	U360	0.483472	0.415435	0.04553	0.961283	0.123478	0.860983	1.92537	0.00106837	2.04139	0.000533931	U360
866	as465	983905	984080	177.314	164.571	92.6855	138.808	99.2764	95.0852	146.397	106.895	119.569	157.947	165.553	134.172	160.307	185.694	177.764	141.536	95.9608	116.071	as465	0.782839	0.603244	1.02589	0.825637	0.649537	1.29005	0.890778	1.00597	1.4476	0.904086	1.12835	1.91793	0.798224	0.583098	1.25231	as465	-0.383331	0.347808	-0.220953	0.590307	0.0747237	0.865405	0.269331	0.516718	-0.2976	0.472324	as465
867	as466	984206	984370	88.6568	116.168	88.1862	102.142	66.8883	50.0449	111.88	70.1229	60.3764	83.9718	103.821	114.44	117.199	166.431	170.701	69.7011	47.4289	55.357	as466	1.1521	0.575792	0.567491	1.26195	0.603636	0.684647	0.947156	0.893719	1.29771	1.32194	1.43268	1.93568	0.78619	0.40828	0.627729	as466	-0.419528	0.308407	-0.273684	0.50475	0.0447106	0.928196	0.63279	0.120787	-0.764465	0.0649481	as466
868	U361	984450	984850	98.0884	98.2956	71.9887	86.4277	66.8883	54.2153	73.7934	64.992	54.4571	67.9772	89.7913	79.911	71.3971	82.445	89.4706	51.9202	46.3259	37.4999	U361	0.88112	0.680481	0.753108	0.752316	0.661189	0.756467	0.69302	0.913482	1.11005	0.727886	0.838745	1.24284	0.529321	0.471291	0.520914	U361	-0.370909	0.383425	-0.473825	0.268784	-0.175221	0.689562	-0.141426	0.731092	-0.983328	0.022775	U361
869	as467	984910	985135	252.766	150.422	171.873	167.617	143.634	122.61	139.255	142.811	95.8919	153.948	181.453	184.486	229.01	211.121	236.626	274.537	243.762	216.071	as467	0.663132	0.954872	0.713375	0.550926	0.949404	0.557923	0.609054	1.20629	1.07338	0.906014	1.40352	1.37675	1.08613	1.62052	1.25715	as467	-0.406483	0.348062	-0.605488	0.160018	-0.145517	0.729182	0.234921	0.587787	0.352792	0.406835	as467
870	U362	985212	985422	181.086	106.487	130.48	141.427	100.685	110.933	124.973	91.5019	112.466	95.9678	155.264	101.615	156.265	160.267	215.436	110.953	93.7548	62.4999	U362	0.780993	0.945511	0.850193	0.690128	0.859278	0.861942	0.529956	1.45806	0.778783	0.862934	1.50504	1.65111	0.612707	0.880435	0.479001	U362	-0.243835	0.55366	-0.345859	0.400125	-0.244642	0.552346	0.347655	0.391317	-0.645725	0.115608	U362
871	t10	986289	986375	170.712	145.209	268.158	108.689	186.583	100.09	311.837	350.615	646.382	1297.56	302.11	137.131	175.125	155.644	140.092	87.482	122.433	79.4641	t10	0.636684	1.28492	0.373249	1.82669	2.41454	2.41045	7.60092	2.08051	0.511382	1.02585	1.07186	0.522424	0.512455	0.843146	0.296333	t10	-0.562988	0.65475	1.16405	0.356631	1.5722	0.217672	-0.310862	0.803503	-1.0132	0.419918	t10
872	U363	986380	986460	93.3726	48.4032	212.367	102.142	172.502	119.274	226.141	382.256	330.294	149.95	60.7962	71.032	79.4798	53.1655	58.8623	29.1607	26.4719	21.4285	U363	1.09392	3.56385	0.56164	2.42192	7.89733	1.5553	1.60593	1.25604	0.334478	0.851212	1.09839	0.277173	0.312304	0.546905	0.100903	U363	0.153561	0.766857	1.40632	0.00707538	-0.329772	0.535155	-0.886929	0.0925338	-2.20025	6.92162e-05	U363
873	U364	987688	987946	122.61	122.125	109.783	134.88	117.583	126.78	101.168	114.591	131.407	91.9691	84.1794	115.427	110.464	123.282	121.256	91.0382	121.33	107.143	U364	1.10007	0.962807	1.15483	0.825121	0.938311	1.19698	0.750092	0.689289	1.05141	0.90093	1.00948	1.10451	0.742499	0.993489	0.975951	U364	0.0972611	0.816175	-0.0302299	0.940772	-0.28199	0.477886	0.00196747	0.99434	-0.149996	0.70904	U364
874	as468	989052	989193	94.3158	81.913	89.086	89.0467	97.8682	79.2377	85.6956	143.666	93.5242	101.966	85.1147	101.615	117.199	87.0681	97.7114	83.9259	112.506	99.9998	as468	0.944134	1.19478	0.889451	0.908603	1.75389	1.04982	1.08111	1.03909	1.14064	1.24262	1.06293	1.09682	0.889839	1.37348	1.12251	as468	0.00454819	1	0.283321	0.481647	0.121844	0.771483	0.18674	0.655045	0.159993	0.692372	as468
875	as469	989970	990100	27.3516	51.3818	44.993	31.4282	37.3167	47.5426	38.0869	42.7579	42.6186	33.9886	36.4777	25.6504	33.6779	40.0667	28.2539	22.7596	28.6779	40.1785	as469	1.14905	0.726262	1.05667	1.3925	0.83216	0.947229	1.24266	0.709935	0.570099	1.2313	0.779784	0.627962	0.832111	0.558134	0.892995	as469	-0.0894564	0.853845	-0.00306863	1	-0.364293	0.393938	-0.278605	0.520771	-0.433481	0.320996	as469
876	as470	991200	991530	48.101	59.5731	44.993	47.1424	41.5412	29.1928	42.8478	47.8888	48.5379	61.9792	41.1544	50.3143	59.2731	60.8706	55.3305	40.5405	38.6049	48.2142	as470	0.980069	0.697314	0.648831	0.890788	0.803867	1.07879	1.28852	0.690821	1.11827	1.23226	1.02178	1.22976	0.842819	0.648026	1.07159	as470	-0.373115	0.391105	-0.132458	0.778034	0.00735949	1	0.20087	0.663852	-0.261482	0.561573	as470
877	U365	992770	993130	52.8168	63.2964	58.4908	58.9279	71.1129	69.2287	65.4619	63.2817	65.1118	55.9812	54.2489	47.3547	55.2318	77.8219	60.0395	64.0112	51.8409	49.9999	U365	1.1157	1.12349	1.18358	1.23941	0.999767	1.1132	1.05991	0.857061	0.809608	1.04572	1.22948	1.02648	1.21195	0.819017	0.854833	U365	0.190634	0.668122	0.150893	0.743658	-0.147959	0.743212	0.14521	0.747054	-0.0741907	0.891936	U365
878	U366	994318	994493	132.042	154.89	196.169	201.665	205.594	272.745	194.005	217.21	252.16	173.942	154.329	165.741	273.465	276.614	253.108	169.985	201.849	258.035	U366	1.52727	1.32735	1.39035	1.46927	1.40235	1.28542	1.31732	0.996376	0.844889	2.07104	1.78588	1.29025	1.28736	1.30317	1.31537	U366	0.493214	0.260619	0.4575	0.299263	0.0322193	0.950435	0.733409	0.0960449	0.382726	0.382677	U366
879	U367	994880	995028	63.1916	75.2111	61.1904	53.6899	78.8578	73.3991	48.7989	69.2678	69.8472	51.9826	57.0549	57.2202	60.6202	107.101	108.307	41.2517	28.6779	32.1428	U367	0.849637	1.04849	1.19952	0.772237	0.920979	1.14147	0.822619	0.758597	0.935117	0.959309	1.42401	1.76999	0.652804	0.381299	0.525291	U367	0.0452109	0.92332	-0.0869899	0.860384	-0.26364	0.552575	0.467754	0.276749	-0.967468	0.0310456	U367
880	U368	996755	997000	33.0105	34.2545	36.8942	27.4997	35.2044	43.3722	34.5163	36.7718	26.0447	19.9933	34.6071	44.395	33.6779	25.427	27.0766	8.53483	4.41199	7.14284	U368	0.833059	1.02773	1.17558	1.04561	1.07349	0.705929	0.605664	1.01029	1.2033	1.02022	0.742295	0.733899	0.258549	0.1288	0.193603	U368	0.0263112	1	-0.0977936	0.857548	-0.0733586	0.883112	-0.273341	0.519906	-2.37427	1.12525e-06	U368
881	U369	997853	998008	122.61	153.401	148.477	166.308	211.226	300.269	155.918	161.625	194.151	113.962	119.722	124.306	79.4798	70.8873	75.3437	66.8562	62.8709	45.5356	U369	1.35639	1.37696	2.02233	1.27166	1.05361	1.30762	0.929462	0.780451	0.837208	0.64823	0.462105	0.507444	0.545273	0.409847	0.306685	U369	0.675143	0.0958074	0.26956	0.505622	-0.245807	0.548786	-0.911248	0.0266189	-1.2762	0.00244799	U369
882	as471	998135	998210	23.5789	28.2972	47.6925	24.8807	42.2453	50.8789	46.4185	56.4404	65.1118	23.992	39.2837	19.7311	24.2481	9.24617	15.3042	4.26742	6.61798	6.24999	as471	1.05521	1.49291	1.06681	1.96864	1.99456	1.36524	1.01752	1.38825	0.413715	1.02838	0.326752	0.320893	0.180984	0.233874	0.131048	as471	0.245083	0.574599	0.754445	0.0640813	-0.262463	0.531718	-1.02886	0.0154346	-2.53871	3.48317e-07	as471
883	U370	1001542	1001668	111.293	142.975	110.683	62.8565	153.491	159.309	122.592	121.432	102.995	143.952	139.364	214.083	32.3308	70.8873	67.103	49.7865	39.7079	67.857	U370	0.564786	1.07355	1.43934	1.10153	0.849323	0.930543	1.29345	0.974738	1.9342	0.290503	0.4958	0.606265	0.447348	0.277725	0.613077	U370	0.0417146	0.932858	-0.072684	0.860995	0.446698	0.268124	-1.09945	0.00730202	-1.21371	0.0035096	U370
884	as472	1003650	1003780	39.6126	57.3391	92.6855	45.8328	49.9902	85.0763	33.3261	67.5575	60.3764	45.9846	42.0897	33.5429	37.7192	21.5744	32.9629	96.7281	226.114	187.5	as472	1.15703	0.871835	0.917903	0.841299	1.17821	0.651411	1.16086	0.734048	0.3619	0.952203	0.376259	0.355642	2.44185	3.94346	2.02297	as472	-0.068055	0.906029	-0.233854	0.669124	-0.640896	0.248107	-1.03952	0.0651168	1.42822	0.00879521	as472
885	nc33	1004885	1005121	83.941	189.145	115.182	134.88	154.195	147.632	189.244	146.232	134.959	103.965	171.165	90.7631	386.622	386.027	442.644	264.58	694.888	524.999	nc33	1.60684	0.815224	1.28173	2.25449	0.773122	1.1717	1.23855	0.904941	0.787998	4.60588	2.04091	3.843	3.15197	3.67385	4.558	nc33	0.169615	0.721313	0.276945	0.559506	-0.08563	0.859603	1.64618	0.000531096	1.93482	5.14996e-05	nc33
886	as473	1006402	1006850	13.2042	32.0205	16.1975	14.4046	19.0104	17.5157	30.9456	23.9444	24.8609	13.9953	25.2538	17.758	41.7606	32.3616	70.6347	50.4978	134.566	64.2856	as473	1.09091	0.593693	1.08139	2.34362	0.747783	1.53486	1.05991	0.788675	1.09634	3.16267	1.01065	4.36085	3.82437	4.20248	3.96887	as473	-0.270226	0.747378	0.37674	0.605871	-0.107619	0.916594	1.2368	0.0851266	2.02133	0.00528177	as473
887	U371	1007800	1008280	15.0905	29.7866	20.6968	19.6426	26.7553	26.6906	39.2772	41.9027	34.3317	19.9933	21.5125	24.6639	75.4385	43.1488	97.7114	96.7281	189.716	99.9998	U371	1.30165	0.898235	1.2896	2.60277	1.40677	1.65879	1.32489	0.722222	1.19168	4.99906	1.4486	4.72109	6.40986	6.36917	4.83167	U371	0.156526	0.811034	0.816845	0.184872	0.01305	1	1.72183	0.00418657	2.55907	2.38096e-05	U371
888	as474	1010075	1010338	29.2379	41.7012	39.5938	28.8092	49.9902	59.2198	103.549	124.853	117.201	25.9913	40.219	73.9917	146.836	105.56	206.018	583.925	729.081	599.999	as474	0.985339	1.19877	1.49568	3.5416	2.99399	2.96009	0.888959	0.964458	1.86877	5.0221	2.53135	5.20329	19.9715	17.4835	15.1539	as474	0.320394	0.504882	1.64464	0.000269262	0.343031	0.476717	2.05218	6.02376e-06	4.11329	1.23779e-17	as474
889	U372	1010480	1010626	18.8632	10.4253	12.598	20.9522	33.0921	18.3498	29.7554	45.3234	44.9863	11.996	20.5772	24.6639	37.7192	43.1488	63.5712	192.745	291.191	432.142	U372	1.11075	3.17421	1.45656	1.57744	4.34744	3.5709	0.635948	1.97377	1.95776	1.99963	4.13885	5.04613	10.2181	27.9312	34.3024	U372	0.789387	0.370067	1.51926	0.0751091	0.450465	0.604728	1.78591	0.0360085	4.45091	1.3643e-06	U372
890	nc34	1011801	1011950	22.6358	22.3399	20.6968	36.6663	11.2654	12.5112	20.2337	16.248	24.8609	21.9926	22.4478	27.6236	32.3308	25.427	21.1904	32.7169	47.4289	60.7142	nc34	1.61984	0.504272	0.604501	0.893881	0.727308	1.2012	0.971587	1.00483	1.33468	1.4283	1.13818	1.02385	1.44536	2.12306	2.93351	nc34	-0.119716	0.831196	-0.0984004	0.832377	0.13399	0.811056	0.265617	0.607966	1.1009	0.0086106	nc34
891	as475	1013230	1013400	52.8168	55.1051	75.5882	61.547	71.817	65.0583	74.9837	70.9781	105.363	41.9859	59.8609	89.7765	64.6616	63.9527	98.8886	104.552	99.2698	95.5355	as475	1.16529	1.30327	0.860695	1.41969	1.28805	1.3939	0.794934	1.0863	1.18771	1.22426	1.16056	1.30826	1.97952	1.80146	1.2639	as475	0.112714	0.806414	0.453691	0.296951	0.0624136	0.90371	0.310025	0.478899	0.706007	0.0968402	as475
892	as476	1013470	1013556	248.05	277.015	324.849	206.903	241.502	182.664	202.337	206.093	263.999	155.948	266.568	397.582	1045.36	1020.16	1064.23	262.446	400.388	388.392	as476	0.834115	0.871802	0.562303	0.815709	0.743978	0.812681	0.628693	0.962287	1.2239	4.21431	3.68269	3.27607	1.05804	1.44537	1.19561	as476	-0.429521	0.387303	-0.337937	0.493456	-0.0515224	0.917996	1.88066	0.000209723	0.306684	0.536898	as476
893	as477	1015100	1015200	72.6231	68.5091	54.8914	96.9037	52.8066	50.8789	61.8913	48.744	52.0894	47.9839	58.9255	52.2874	88.9097	82.445	74.1664	54.0539	62.8709	57.1428	as477	1.33434	0.770797	0.926902	0.852225	0.711497	0.948954	0.660725	0.860113	0.952561	1.22426	1.20342	1.35115	0.744307	0.917701	1.04101	as477	0.0332169	0.962403	-0.268594	0.537269	-0.300215	0.482403	0.324819	0.474242	-0.17138	0.691734	as477
894	U373	1015291	1015478	167.882	160.103	166.474	136.189	137.297	164.314	133.304	128.274	152.717	167.944	147.782	131.212	144.141	111.725	121.256	151.493	126.845	125.893	U373	0.811219	0.857556	0.987025	0.794035	0.801196	0.917361	1.00037	0.923042	0.788183	0.858587	0.69783	0.72838	0.902379	0.792271	0.75623	U373	-0.175578	0.667261	-0.255193	0.536126	-0.145778	0.724807	-0.390818	0.34123	-0.290671	0.483454	U373
895	as478	1015950	1016150	94.3158	78.9344	85.4866	127.022	114.062	88.4126	164.25	103.474	181.129	149.95	68.2788	44.395	105.075	133.299	64.7485	90.327	104.785	86.607	as478	1.34678	1.44503	1.03423	1.74149	1.31089	2.1188	1.58987	0.865007	0.519321	1.11408	1.68873	0.757411	0.957708	1.32749	1.01311	as478	0.348782	0.392476	0.794759	0.0490913	0.021511	0.971777	0.228416	0.578393	0.12277	0.759279	as478
896	as479	1016568	1016744	340.48	409.565	317.65	505.471	460.473	294.431	439.19	289.898	340.949	927.689	392.837	256.504	369.11	626.428	359.06	675.674	826.145	1055.36	as479	1.48458	1.1243	0.926902	1.28991	0.70782	1.07335	2.72465	0.959156	0.807506	1.08409	1.52949	1.13036	1.98448	2.01713	3.32238	as479	0.239353	0.649911	0.00316131	0.999307	0.56271	0.279657	0.343364	0.512884	1.26005	0.0161233	as479
897	U374	1018250	1018510	35.84	30.5312	22.4965	32.7377	33.7962	25.0224	28.5652	28.2202	26.0447	51.9826	32.7364	43.4084	71.3971	75.5104	75.3437	36.9843	27.5749	45.5356	U374	0.913442	1.10694	1.11228	0.79702	0.924306	1.15772	1.45041	1.07223	1.92957	1.99211	2.47322	3.34913	1.03193	0.903172	2.02412	U374	0.0430017	0.943097	-0.101503	0.842854	0.527848	0.223461	1.32246	0.00151883	0.309016	0.468369	U374
898	as480	1018800	1018950	63.1916	52.1265	53.0917	66.785	46.4698	51.713	89.2663	59.861	41.4348	65.9779	63.6022	68.0723	47.1491	47.0013	47.0898	72.5461	34.1929	27.6785	as480	1.05687	0.891482	0.974032	1.41263	1.14838	0.780438	1.04409	1.22015	1.28217	0.746129	0.901679	0.886953	1.14803	0.655961	0.521334	as480	-0.0297907	0.964961	0.178286	0.693754	0.23099	0.595885	-0.253825	0.569267	-0.325254	0.481324	as480
899	nc35	1019660	1019730	26.4084	15.6379	17.0973	13.0951	21.1226	25.8565	21.4239	22.2341	21.3093	49.9832	28.0598	22.6908	21.5539	22.3449	30.6084	39.118	34.1929	88.3927	nc35	0.495868	1.35073	1.51231	0.811253	1.4218	1.24635	1.8927	1.79434	1.32715	0.816174	1.42889	1.79024	1.48127	2.18654	5.16997	nc35	0.0225227	1	0.13549	0.876719	0.768252	0.201711	0.333155	0.589183	1.45106	0.0149745	nc35
900	as481	1020173	1020531	518.737	500.414	647.899	704.516	732.955	960.027	586.777	769.642	865.395	881.704	473.275	685.656	634.492	611.788	456.771	1209.1	1583.9	1786.6	as481	1.35814	1.4647	1.48176	1.13117	1.53801	1.33569	1.69971	0.945767	1.05828	1.22315	1.22256	0.705004	2.33086	3.16519	2.75754	as481	0.524233	0.370642	0.414441	0.478653	0.291721	0.619905	0.0308246	0.962822	1.45793	0.0139563	as481
901	as482	1022911	1023035	87.7137	122.87	101.684	100.832	92.9396	106.762	105.929	107.75	147.981	175.941	121.592	102.602	74.0914	94.7732	87.1161	179.231	240.453	218.75	as482	1.14956	0.756409	1.04994	1.20767	0.876945	1.4553	2.00586	0.989606	1.00902	0.844696	0.771332	0.856733	2.04337	1.95698	2.15127	as482	-0.0552521	0.895586	0.211855	0.612898	0.357706	0.384973	-0.286746	0.480163	1.03176	0.011319	as482
902	as483	1024100	1024300	22.6358	25.3186	31.4951	30.1187	20.4185	26.6906	22.6141	31.6408	20.1255	27.9906	25.2538	35.516	44.4548	34.6731	17.6587	49.0753	34.1929	33.9285	as483	1.33058	0.806465	0.847453	0.999043	1.24971	0.639004	1.23656	0.997442	1.12767	1.96392	1.36947	0.560681	2.16804	1.35051	1.07726	as483	-0.0409152	0.961674	-0.0951139	0.891363	0.15988	0.712085	0.284771	0.500211	0.560824	0.17403	as483
903	U375	1025130	1025400	20.7495	23.0846	20.6968	30.1187	25.3472	22.5202	32.1359	25.6547	22.4932	17.994	25.2538	22.6908	32.3308	24.6564	25.8994	28.4494	29.7809	36.6071	U375	1.45154	1.09801	1.0881	1.54876	1.11134	1.0868	0.867201	1.09397	1.09634	1.55815	1.06809	1.25137	1.37109	1.29008	1.76873	U375	0.273229	0.571557	0.31512	0.512611	0.0311339	1	0.361151	0.436614	0.555469	0.207934	U375
904	as484	1026080	1026380	40.5558	41.7012	35.0945	54.9994	41.5412	36.6996	45.2282	34.2063	54.4571	49.9832	41.1544	38.4757	66.0087	58.5591	41.2036	38.4067	31.9869	32.1428	as484	1.35614	0.996163	1.04574	1.11521	0.820272	1.55173	1.23246	0.986887	1.09634	1.6276	1.40425	1.17408	0.947011	0.767051	0.915893	as484	0.183193	0.683121	0.19023	0.701224	0.143377	0.784149	0.498359	0.247304	-0.194699	0.642708	as484
905	U376	1027400	1027750	33.9537	28.2972	35.9944	31.4282	30.9799	31.6951	33.3261	46.1785	28.4124	25.9913	26.1891	24.6639	35.025	31.5911	28.2539	22.0483	22.0599	22.3214	U376	0.925621	1.0948	0.880557	0.981516	1.63191	0.789357	0.765492	0.925502	0.685215	1.03155	1.1164	0.784953	0.649365	0.77958	0.620136	U376	-0.0621444	0.908309	0.135462	0.780819	-0.35445	0.417047	-0.0504364	0.935535	-0.56456	0.185445	U376
906	as485	1029902	1030075	92.4294	99.0403	175.473	133.57	204.89	171.821	96.4076	261.678	192.968	129.956	82.3087	74.9782	125.282	137.151	136.56	135.846	153.317	106.25	as485	1.4451	2.06875	0.979189	1.04304	2.64214	1.0997	1.40601	0.831063	0.427293	1.35543	1.3848	0.778244	1.46973	1.54802	0.605507	as485	0.475737	0.242499	0.586639	0.150657	-0.35328	0.396589	0.120813	0.772779	0.107806	0.793589	as485
907	U377	1030820	1030990	35.84	23.0846	12.598	36.6663	42.2453	40.0359	26.1848	35.9166	40.2509	19.9933	28.0598	28.6101	32.3308	30.8206	35.3174	43.3854	39.7079	50.8928	U377	1.02305	1.83002	3.17795	0.730602	1.55587	3.19502	0.557849	1.21552	2.271	0.902087	1.33511	2.8034	1.21053	1.72011	4.03974	U377	0.733853	0.0851958	0.517073	0.242241	0.100135	0.858822	0.461266	0.306652	0.905612	0.0310236	U377
908	as486	1031311	1031405	66.021	43.1905	54.8914	43.2138	48.5821	41.7041	67.8424	54.7301	34.3317	43.9852	43.025	26.637	80.827	97.8553	76.5209	28.4494	26.4719	10.7143	as486	0.654546	1.12483	0.759756	1.02759	1.26718	0.625447	0.666231	0.996168	0.485267	1.22426	2.26567	1.39404	0.430915	0.612911	0.19519	as486	-0.297762	0.505159	-0.0647179	0.896648	-0.530038	0.22835	0.637045	0.129376	-1.32205	0.00310459	as486
909	as487	1031995	1032160	91.4863	53.6158	73.7884	41.9043	59.8475	65.0583	63.0815	67.5575	47.354	55.9812	62.6669	77.9379	30.9837	42.3783	48.2671	51.209	24.2659	17.8571	as487	0.458039	1.11623	0.881687	0.689519	1.26003	0.641754	0.611908	1.16881	1.05623	0.33867	0.790406	0.654128	0.559745	0.452589	0.242004	as487	-0.392003	0.365329	-0.298389	0.490381	-0.155049	0.726043	-0.847723	0.0493423	-1.22977	0.00536369	as487
910	as488	1033008	1033119	115.065	114.678	109.783	89.0467	123.919	155.973	136.875	116.301	116.017	111.962	130.01	122.333	141.447	181.841	244.867	63.3	54.0469	54.4642	as488	0.77388	1.08058	1.42074	1.18954	1.01415	1.05679	0.973034	1.1337	1.11432	1.22928	1.58566	2.23047	0.550123	0.471291	0.496109	as488	0.11986	0.779432	0.120855	0.778178	0.101626	0.818903	0.742762	0.0669469	-0.9827	0.0169152	as488
911	as489	1033480	1033720	65.0779	42.4458	30.5952	41.9043	39.4289	35.8655	42.8478	36.7718	26.0447	47.9839	43.9603	49.3278	37.7192	50.0834	57.685	37.6955	20.957	19.6428	as489	0.64391	0.928923	1.17226	0.658408	0.866322	0.851268	0.73733	1.03568	1.61227	0.579602	1.17994	1.88543	0.579237	0.493734	0.642023	as489	-0.236954	0.576957	-0.386423	0.369449	0.0325645	0.963935	0.0749858	0.866039	-0.818914	0.060175	as489
912	as490	1034398	1034626	71.68	80.4237	61.1904	77.2611	59.8475	75.0673	71.413	88.0812	76.9503	79.9732	63.6022	59.1933	134.712	101.708	115.37	53.3427	39.7079	37.4999	as490	1.07786	0.744152	1.22678	0.996276	1.09521	1.25755	1.1157	0.790839	0.967363	1.87935	1.26465	1.88543	0.744179	0.493734	0.61284	as490	-0.00758362	0.997055	0.148658	0.738269	-0.0730093	0.878116	0.721868	0.0870547	-0.708236	0.102499	as490
913	as491	1034701	1034860	66.021	63.2964	63.89	61.547	73.9292	60.8879	73.7934	60.7162	65.1118	57.9805	64.5375	89.7765	138.753	114.807	127.142	39.118	41.9139	33.9285	as491	0.932233	1.16798	0.953012	1.11773	0.959236	1.01912	0.878213	1.01961	1.40517	2.10165	1.81379	1.99002	0.592508	0.662184	0.531046	as491	0.0233804	0.961317	0.0471158	0.919188	0.135917	0.754514	0.978511	0.0212284	-0.749014	0.0909273	as491
914	as492	1035160	1035420	25.4653	33.5099	26.9958	32.7377	27.4594	25.0224	34.5163	30.7857	34.3317	25.9913	30.8658	36.5025	59.2731	50.8539	38.8491	25.6045	24.2659	19.6428	as492	1.28558	0.819443	0.926902	1.35543	0.918705	1.27174	1.02066	0.921095	1.35216	2.32761	1.51758	1.43908	1.00547	0.724143	0.727626	as492	-0.0126631	0.996987	0.212784	0.621991	0.11895	0.788388	0.793161	0.0519886	-0.30656	0.507288	as492
915	U378	1035560	1035800	16.9768	34.2545	21.5966	14.4046	18.3063	21.6861	19.0435	20.5238	28.4124	19.9933	26.1891	29.5967	29.6366	30.05	49.4443	10.6685	7.72098	14.2857	U378	0.848486	0.534419	1.00414	1.12173	0.599155	1.3156	1.17768	0.764545	1.37043	1.74571	0.877257	2.28945	0.628417	0.2254	0.661478	U378	-0.420966	0.347953	-0.0993898	0.847837	0.0573066	0.932199	0.583494	0.18083	-1.1563	0.0166422	U378
916	U379	1037030	1037280	16.9768	15.6379	15.2976	18.3331	19.0104	17.5157	17.8533	23.9444	18.9416	11.996	12.1592	32.5563	49.8433	45.4603	44.7353	19.9146	18.751	20.5357	U379	1.07989	1.21566	1.145	1.05162	1.53117	1.23821	0.706608	0.777547	2.1282	2.93596	2.90705	2.92433	1.17305	1.19907	1.34241	U379	0.195335	0.714428	0.342231	0.480963	0.243244	0.631291	1.54736	0.000392577	0.305229	0.513109	U379
917	as493	1039200	1039460	47.1579	64.0411	36.8942	36.6663	42.2453	44.2063	28.5652	37.6269	41.4348	89.9698	43.9603	18.7446	12.124	16.9513	10.5952	29.1607	28.6779	19.6428	as493	0.777522	0.659659	1.19819	0.605736	0.587544	1.12307	1.90784	0.686439	0.508062	0.257095	0.264694	0.287178	0.618363	0.447805	0.532409	as493	-0.266466	0.623362	-0.460466	0.400073	0.0439556	0.944961	-1.90036	0.000926433	-0.934583	0.09	as493
918	U380	1039729	1039927	109.406	177.23	80.0875	86.4277	92.9396	105.928	79.7445	74.3987	85.2372	145.951	95.4033	55.2471	44.4548	50.8539	47.0898	73.9686	83.8278	58.9285	U380	0.78997	0.524401	1.32266	0.728884	0.419786	1.0643	1.33403	0.538302	0.689835	0.406328	0.286937	0.58798	0.676091	0.472989	0.735801	U380	-0.362237	0.379585	-0.615388	0.136147	-0.306168	0.454746	-1.36476	0.00121164	-0.758829	0.0689848	U380
919	as494	1040800	1040920	62.2484	49.1478	40.4937	66.785	51.3984	74.2332	58.3206	54.7301	53.2733	87.9705	51.4429	56.2337	47.1491	36.9847	62.394	72.5461	76.1068	102.678	as494	1.07288	1.04579	1.83321	0.936902	1.11358	1.3156	1.41322	1.0467	1.3887	0.757434	0.752519	1.54083	1.16543	1.54853	2.53567	as494	0.341208	0.437089	0.130971	0.770857	0.365228	0.408019	-0.0518521	0.92393	0.726565	0.0895311	as494
920	U381	1042102	1042347	92.4294	114.678	80.0875	119.165	129.552	115.937	126.163	82.0951	113.65	107.964	115.98	115.427	59.2731	77.0514	104.775	133.001	138.978	102.678	U381	1.28926	1.1297	1.44763	1.36497	0.715874	1.41907	1.16807	1.01136	1.44126	0.641279	0.671892	1.30826	1.43895	1.21189	1.28208	U381	0.3445	0.394842	0.164616	0.6894	0.240833	0.560696	-0.252404	0.537152	0.38354	0.339997	U381
921	as495	1042355	1042476	66.021	109.466	118.781	106.07	101.389	101.758	88.076	123.143	118.385	111.962	112.239	96.6824	75.4385	97.0847	141.269	103.129	110.3	108.036	as495	1.60661	0.926215	0.856682	1.33406	1.12494	0.996663	1.69586	1.02534	0.813953	1.14264	0.886897	1.18932	1.56207	1.00762	0.909532	as495	0.0714881	0.870484	0.163602	0.695879	0.124921	0.765366	0.0926808	0.836619	0.127529	0.759625	as495
922	as496	1043925	1044026	138.644	261.377	142.178	155.832	185.175	101.758	233.283	141.956	246.241	201.932	118.786	128.252	156.265	207.268	155.396	224.039	186.407	299.999	as496	1.12397	0.70846	0.715709	1.6826	0.543109	1.73192	1.45648	0.454464	0.902055	1.1271	0.792986	1.09297	1.61593	0.713171	2.11003	as496	-0.292282	0.497176	0.196885	0.649716	-0.2722	0.525099	-0.0632822	0.877734	0.389901	0.361095	as496
923	U382	1044420	1044640	64.1347	42.4458	87.2863	60.2375	34.5003	37.5336	55.9402	53.8749	33.1478	59.9799	72.0201	52.2874	59.2731	67.8052	64.7485	47.6528	40.8109	60.7142	U382	0.939233	0.812808	0.430006	0.872229	1.26926	0.37976	0.935217	1.69675	0.599034	0.924197	1.59745	0.741794	0.743011	0.961482	0.695575	U382	-0.551565	0.220389	-0.439425	0.324014	-0.0731088	0.881459	-0.0152621	0.994694	-0.378033	0.409491	U382
924	U383	1044760	1044950	24.5221	27.5526	35.0945	26.1902	24.6431	33.3632	30.9456	28.2202	30.7801	19.9933	54.2489	52.2874	36.3721	28.509	37.6718	26.3157	29.7809	25.8928	U383	1.06802	0.894402	0.950669	1.26195	1.02423	0.877064	0.815317	1.96892	1.4899	1.48324	1.03471	1.07344	1.07314	1.08088	0.737802	U383	-0.0500574	0.899669	0.0452405	0.97018	0.537586	0.211471	0.23448	0.606557	-0.0883792	0.838151	U383
925	as497	1047740	1047900	49.0442	81.913	39.5938	39.2853	42.2453	35.0314	46.4185	46.1785	41.4348	33.9886	35.5424	54.2605	61.9673	69.3462	95.3569	39.8292	19.854	15.1785	as497	0.801018	0.515733	0.88477	0.946462	0.563751	1.0465	0.69302	0.433904	1.37043	1.2635	0.846584	2.40838	0.812109	0.242378	0.383357	as497	-0.549106	0.192188	-0.347629	0.398904	-0.462291	0.278724	0.410393	0.340962	-1.1879	0.00697566	as497
926	U384	1048286	1048439	144.303	205.527	188.97	195.117	182.359	181.83	177.342	144.522	157.452	157.947	212.319	248.612	175.125	206.498	261.348	100.284	109.197	105.357	U384	1.35213	0.887273	0.962212	1.22896	0.703175	0.833211	1.09455	1.03305	1.31561	1.21359	1.00472	1.38301	0.694956	0.531301	0.557531	U384	0.0538844	0.908661	-0.168775	0.690357	0.199903	0.643861	0.255002	0.557707	-0.775142	0.0695787	U384
927	U385	1048465	1048852	212.21	194.357	173.673	227.855	239.39	211.023	210.668	160.77	177.578	179.94	245.991	283.141	254.605	325.157	347.287	148.648	123.536	172.321	U385	1.07372	1.2317	1.21506	0.992733	0.827186	1.02248	0.84793	1.26566	1.63032	1.19978	1.67299	1.99966	0.700476	0.635611	0.992217	U385	0.225202	0.613473	-0.0798039	0.864377	0.289281	0.515276	0.675995	0.125908	-0.384451	0.389886	U385
928	U386	1050909	1051088	643.233	603.178	721.687	467.495	523.137	619.722	605.82	785.035	786.077	489.836	479.822	420.273	375.845	312.058	383.782	380.511	484.216	344.642	U386	0.726789	0.867302	0.858713	0.941836	1.3015	1.08922	0.761521	0.795491	0.582347	0.584306	0.517357	0.531784	0.59156	0.802775	0.477551	U386	-0.289424	0.578655	0.145494	0.782752	-0.501789	0.336972	-0.876921	0.0956015	-0.702547	0.182677	U386
929	U387	1052420	1052807	181.086	172.762	156.575	200.355	331.625	295.265	164.25	199.252	172.842	147.95	170.229	114.44	94.2981	133.299	125.965	22.0483	14.339	18.75	U387	1.10641	1.91955	1.88577	0.907026	1.15333	1.10389	0.817016	0.98534	0.730896	0.520736	0.771575	0.804502	0.121756	0.0829984	0.11975	U387	0.696619	0.092264	0.0714627	0.873635	-0.238595	0.557299	-0.529731	0.197571	-3.2106	8.48181e-12	U387
930	U388	1052827	1053250	93.3726	139.997	107.983	102.142	100.685	105.094	84.5054	107.75	79.318	71.9759	89.7913	71.032	44.4548	73.1988	71.812	14.936	13.236	10.7143	U388	1.09392	0.719192	0.973247	0.905034	0.769659	0.734541	0.770846	0.641381	0.657807	0.476101	0.522861	0.66503	0.159961	0.0945448	0.0992217	U388	-0.148704	0.727155	-0.329921	0.43615	-0.552177	0.188903	-0.849326	0.0432617	-3.13393	6.91173e-11	U388
931	U389	1053920	1054120	57.5326	40.2119	42.2934	39.2853	31.684	25.8565	40.4674	41.0476	26.0447	27.9906	58.9255	43.4084	52.5375	125.594	91.8251	28.4494	22.0599	23.2142	U389	0.682835	0.787926	0.611361	0.703381	1.02078	0.615811	0.486517	1.46538	1.02636	0.913178	3.1233	2.17115	0.494492	0.548593	0.548886	U389	-0.532354	0.258241	-0.38068	0.408637	-0.103707	0.827368	0.94691	0.034219	-0.925618	0.047924	U389
932	as498	1054930	1055150	80.1684	58.8285	45.8928	72.023	46.4698	37.5336	53.5598	52.1646	40.2509	69.9765	62.6669	48.3412	79.4798	83.986	75.3437	56.8989	39.7079	34.8214	as498	0.898397	0.78992	0.817855	0.668091	0.886724	0.877064	0.872869	1.06525	1.05335	0.991411	1.42764	1.64173	0.709742	0.674978	0.758754	as498	-0.244874	0.579633	-0.34094	0.440682	-0.0307977	0.951697	0.369196	0.406722	-0.49239	0.272556	as498
933	U390	1056002	1056189	76.3958	69.9984	37.7941	85.1181	64.072	30.861	47.6087	48.744	28.4124	77.9738	83.244	67.0858	90.2568	148.709	104.775	103.129	82.7248	91.0713	U390	1.11417	0.915335	0.816556	0.623185	0.696359	0.751769	1.02066	1.18923	1.77503	1.18144	2.12447	2.77225	1.34993	1.18181	2.40967	U390	-0.0327744	0.952577	-0.561967	0.204522	0.309773	0.478755	0.90014	0.0340579	0.588316	0.166325	U390
934	U391	1058410	1058522	66.021	40.9565	45.8928	62.8565	58.4393	45.8745	64.2717	79.5297	76.9503	65.9779	30.8658	30.5832	57.926	51.6244	60.0395	49.7865	19.854	25.8928	U391	0.952068	1.42686	0.9996	0.973504	1.94181	1.67674	0.999346	0.753623	0.666405	0.877387	1.26047	1.30826	0.754101	0.484757	0.564202	U391	0.129009	0.786238	0.530116	0.218299	-0.262639	0.563094	0.149742	0.742326	-0.678233	0.132279	U391
935	as499	1058932	1059043	374.434	163.081	65.6897	199.046	107.725	113.435	188.054	267.664	114.834	289.903	269.374	296.953	169.737	204.186	196.6	699.856	1941.28	1097.32	as499	0.531591	0.660562	1.72683	0.502237	1.64129	1.74812	0.774243	1.65178	4.52054	0.453316	1.25205	2.99286	1.86911	11.9037	16.7046	as499	-0.521551	0.548197	-0.0802889	0.928865	0.50535	0.562418	-0.0803633	0.927088	2.63172	0.00397504	as499
936	U392	1061185	1061423	134.872	148.933	130.48	121.784	150.675	99.2556	84.5054	108.605	59.1925	85.9712	112.239	74.9782	61.9673	98.6258	85.9389	41.2517	26.4719	21.4285	U392	0.902966	1.0117	0.760699	0.626562	0.729222	0.453654	0.63743	0.753623	0.574636	0.459454	0.662217	0.658639	0.305859	0.177744	0.164229	U392	-0.156423	0.704381	-0.715463	0.0816038	-0.600723	0.139056	-0.748845	0.0673167	-2.21628	2.95375e-07	U392
937	as500	1061870	1062080	115.065	116.912	101.684	128.332	93.6437	58.3857	95.2173	59.861	50.9056	103.965	132.816	83.8572	75.4385	114.036	78.8754	46.2303	27.5749	30.3571	as500	1.1153	0.800974	0.574187	0.827508	0.512017	0.500625	0.903532	1.13603	0.824684	0.655615	0.975399	0.775691	0.401775	0.23586	0.298543	as500	-0.251098	0.539079	-0.695853	0.0940174	-0.0574371	0.892271	-0.31427	0.440971	-1.67955	0.000101286	as500
938	U393	1062090	1062252	255.596	209.995	176.372	217.379	183.063	187.668	216.619	183.859	204.806	145.951	222.608	230.854	138.753	229.613	241.335	98.8618	91.5488	83.0356	U393	0.850479	0.871748	1.06405	0.847508	0.875539	1.16121	0.571023	1.06006	1.3089	0.542861	1.09342	1.36833	0.38679	0.435957	0.470797	U393	-0.126406	0.766995	-0.0848774	0.847279	-0.0989414	0.818307	-0.0743881	0.861211	-1.23123	0.00489742	U393
939	as501	1062451	1062833	58.4758	49.8925	45.8928	52.3804	47.878	31.6951	47.6087	43.613	33.1478	43.9852	52.3783	52.2874	40.4135	44.6898	41.2036	41.2517	35.2959	25	as501	0.895762	0.959623	0.690633	0.814161	0.874141	0.722288	0.752196	1.04982	1.13934	0.691115	0.895722	0.897822	0.705449	0.70744	0.544747	as501	-0.225345	0.604936	-0.310741	0.481895	-0.0534454	0.902967	-0.288441	0.496145	-0.603218	0.155421	as501
940	U394	1065380	1065500	32.0674	26.0632	29.6953	37.9758	32.388	29.1928	26.1848	30.7857	41.4348	61.9792	38.3484	23.6773	39.0664	29.2795	31.7856	37.6955	28.6779	39.2856	U394	1.18425	1.24267	0.983078	0.816555	1.18119	1.39533	1.93278	1.47136	0.797341	1.21826	1.1234	1.07039	1.17551	1.10032	1.32296	U394	0.180871	0.709098	0.164088	0.734965	0.497678	0.237127	0.189177	0.684912	0.266698	0.533423	U394
941	U395	1065550	1065830	18.8632	21.5953	14.3977	15.7141	17.6022	17.5157	20.2337	16.248	20.1255	21.9926	22.4478	21.7042	20.2067	19.2628	17.6587	24.8933	17.648	15.1785	U395	0.833059	0.815096	1.21656	1.07266	0.752387	1.39782	1.1659	1.03948	1.50747	1.07123	0.891994	1.22649	1.31968	0.817215	1.05423	U395	-0.109916	0.904707	0.0453307	1	0.269971	0.602265	0.0585513	0.960225	0.073412	0.910242	U395
942	as502	1068280	1068480	32.0674	22.3399	22.4965	35.3568	32.388	28.3588	28.5652	20.5238	9.4708	23.992	17.7712	21.7042	56.5789	41.6077	28.2539	68.2787	62.8709	39.2856	as502	1.10258	1.44978	1.26059	0.890788	0.918705	0.420991	0.748174	0.795491	0.964783	1.76438	1.86248	1.25592	2.12923	2.81428	1.7463	as502	0.321536	0.463302	-0.393144	0.422403	-0.277039	0.590243	0.717333	0.0757275	1.1481	0.00433915	as502
943	U396	1069170	1069380	26.4084	15.6379	26.9958	19.6426	11.9695	20.852	26.1848	23.0893	26.0447	21.9926	20.5772	28.6101	13.4712	19.2628	16.4814	34.1393	41.9139	43.7499	U396	0.743803	0.765414	0.772418	0.991531	1.47649	0.96477	0.832788	1.31585	1.0598	0.510109	1.2318	0.610519	1.29274	2.68027	1.62062	U396	-0.396144	0.416458	0.125532	0.816303	0.0439931	0.928334	-0.488366	0.260419	0.795117	0.0594634	U396
944	as503	1069390	1069540	24.5221	20.1059	15.2976	22.2617	16.194	25.0224	22.6141	26.5099	43.8025	43.9852	11.2239	20.7177	26.9423	15.4103	10.5952	56.1876	69.4888	55.357	as503	0.907821	0.805435	1.63571	0.922194	1.31851	2.86336	1.7937	0.558239	1.35431	1.0987	0.766454	0.692606	2.29131	3.45614	3.61867	as503	0.0830863	0.916849	0.632917	0.136668	0.341436	0.458336	-0.178602	0.723572	1.59501	0.00012855	as503
945	as504	1070000	1070166	26.4084	20.8506	26.9958	31.4282	26.7553	23.3543	26.1848	23.9444	15.3901	39.9866	32.7364	49.3278	9.42981	24.6564	22.3677	58.3214	25.3689	19.6428	as504	1.19008	1.28319	0.865108	0.991531	1.14838	0.570091	1.51416	1.57005	1.82724	0.357076	1.18253	0.828562	2.20844	1.2167	0.727626	as504	0.134986	0.801422	-0.180565	0.707404	0.716926	0.100625	-0.39541	0.396575	0.476747	0.285714	as504
946	as505	1070275	1070410	16.9768	25.3186	22.4965	27.4997	16.8981	24.1884	23.8043	23.0893	15.3901	27.9906	31.8011	19.7311	26.9423	23.1154	11.7725	47.6528	34.1929	25.8928	as505	1.61984	0.667419	1.07521	1.40217	0.911949	0.68411	1.64875	1.25604	0.877075	1.587	0.912983	0.523302	2.80693	1.35051	1.15097	as505	0.0821045	0.882471	-0.0569596	0.956521	0.295556	0.483972	-0.0675018	0.952994	0.733649	0.0787598	as505
947	as506	1070710	1070875	28.2947	27.5526	24.2962	20.9522	16.8981	14.1794	20.2337	19.6686	23.677	29.9899	19.6418	21.7042	9.42981	13.0987	17.6587	21.3371	28.6779	24.1071	as506	0.740497	0.613304	0.583605	0.715104	0.713858	0.974515	1.05991	0.712886	0.893318	0.333271	0.475409	0.726808	0.754101	1.04084	0.992217	as506	-0.623251	0.175529	-0.334028	0.486474	-0.167955	0.753325	-0.995848	0.032133	-0.112681	0.828582	as506
948	U397	1071600	1071770	44.3284	41.7012	40.4937	49.7614	49.9902	39.2018	45.2282	37.6269	27.2286	17.994	39.2837	25.6504	10.7769	23.1154	10.5952	34.1393	17.648	12.5	U397	1.12256	1.19877	0.968098	1.0203	0.902299	0.672416	0.405924	0.942028	0.633443	0.243116	0.554311	0.261651	0.770146	0.4232	0.30869	U397	0.135199	0.74048	-0.200801	0.640466	-0.609469	0.143083	-1.50793	0.000599186	-0.976798	0.0198862	U397
949	as507	1072450	1072630	71.68	40.9565	48.5924	37.9758	33.0921	22.5202	46.4185	53.0198	30.7801	23.992	30.8658	23.6773	14.8183	20.0334	10.5952	26.3157	15.442	8.92855	as507	0.529796	0.807982	0.463451	0.647579	1.29454	0.633435	0.334709	0.753623	0.487264	0.206728	0.489137	0.218043	0.367128	0.377033	0.183744	as507	-0.784713	0.0498084	-0.308177	0.425015	-1.0377	0.0104932	-1.82686	2.05339e-05	-1.66944	6.18931e-05	as507
950	as508	1073320	1073750	34.8968	46.1692	33.2948	24.8807	24.6431	17.5157	20.2337	17.1032	14.2062	25.9913	29.9304	16.7714	21.5539	36.2142	28.2539	18.4921	13.236	15.1785	as508	0.712978	0.533756	0.526079	0.579814	0.370445	0.42668	0.744803	0.648278	0.503726	0.617645	0.78438	0.848598	0.529909	0.286684	0.455884	as508	-0.77051	0.0797751	-1.14974	0.00772554	-0.653701	0.128726	-0.410817	0.334351	-1.28573	0.0029636	as508
951	as509	1074130	1074256	29.2379	33.5099	25.1961	44.5233	20.4185	16.6816	27.375	26.5099	21.3093	31.9893	43.9603	35.516	28.2894	52.3949	27.0766	19.9146	31.9869	30.3571	as509	1.5228	0.609329	0.662073	0.936285	0.791107	0.84574	1.0941	1.31186	1.40959	0.967561	1.56357	1.07464	0.681123	0.954552	1.20483	as509	-0.107597	0.833742	-0.225961	0.606317	0.341944	0.412046	0.293181	0.513558	-0.0964152	0.837975	as509
952	as510	1074500	1074750	51.8737	52.1265	35.9944	37.9758	19.0104	20.0179	20.2337	34.2063	14.2062	29.9899	51.4429	20.7177	32.3308	27.7385	42.3808	19.2034	24.2659	26.7857	as510	0.732082	0.364697	0.556141	0.390057	0.656218	0.394679	0.578134	0.986887	0.575581	0.62326	0.532138	1.17743	0.370195	0.465521	0.744163	as510	-0.862363	0.0352107	-1.02812	0.0117972	-0.454673	0.257613	-0.450449	0.257097	-0.994698	0.0155702	as510
953	as511	1075281	1075422	132.985	113.934	60.2906	187.26	117.583	80.0718	149.967	125.708	159.82	177.94	118.786	48.3412	158.96	118.659	98.8886	64.0112	80.5188	48.2142	as511	1.40813	1.03203	1.3281	1.1277	1.10335	2.65083	1.33805	1.04259	0.801804	1.19532	1.04148	1.6402	0.481341	0.706717	0.799697	as511	0.325315	0.454293	0.503435	0.242187	0.167658	0.70662	0.293456	0.500028	-0.672534	0.128465	as511
954	U398	1075810	1076100	25.4653	40.2119	39.5938	37.9758	44.3575	47.5426	35.7065	47.0337	33.1478	41.9859	27.1245	17.758	32.3308	29.2795	30.6084	39.8292	56.2529	54.4642	U398	1.49128	1.1031	1.20076	1.40217	1.16965	0.837197	1.64875	0.674539	0.448505	1.2696	0.728132	0.77306	1.56406	1.39891	1.37557	U398	0.303027	0.469296	0.138624	0.750962	-0.277204	0.534486	-0.190976	0.666229	0.5161	0.212653	U398
955	U399	1076278	1076525	46.2147	76.7004	52.1918	64.166	42.9494	114.269	33.3261	67.5575	71.031	35.9879	51.4429	30.5832	30.9837	31.5911	42.3808	194.879	218.394	186.607	U399	1.38843	0.559963	2.18941	0.721114	0.880797	1.36096	0.778711	0.6707	0.585977	0.670428	0.411876	0.81202	4.21681	2.84736	3.5754	U399	0.338318	0.438041	-0.0265444	0.96714	-0.569277	0.195058	-0.738458	0.0943262	1.77644	2.94224e-05	U399
956	nc36	1077060	1077300	90.5431	90.1043	83.6869	109.999	126.736	169.318	92.8369	98.3431	91.1565	61.9792	79.5027	53.274	119.893	85.527	54.1533	109.53	122.433	77.6784	nc36	1.21488	1.40655	2.02324	1.02533	1.09144	1.08926	0.684527	0.882341	0.636587	1.32416	0.9492	0.647094	1.2097	1.35879	0.928203	nc36	0.619304	0.130986	0.0950519	0.836719	-0.440697	0.284696	-0.0262201	0.951263	0.228235	0.583346	nc36
957	nc37	1077360	1077530	44.3284	58.8285	46.7927	66.785	108.43	105.094	54.75	53.0198	59.1925	43.9852	42.0897	35.516	40.4135	74.7398	47.0898	56.8989	54.0469	49.9999	nc37	1.5066	1.84315	2.24595	1.2351	0.901261	1.265	0.992259	0.715465	0.759008	0.911684	1.27047	1.00635	1.28358	0.91872	1.06854	nc37	0.90254	0.0380324	0.155045	0.738314	-0.302442	0.509327	0.11368	0.819678	0.102097	0.829497	nc37
958	U400	1080380	1080600	10.3747	8.93597	8.99859	15.7141	16.8981	17.5157	20.2337	11.9722	16.5739	7.99732	13.0946	25.6504	13.4712	25.427	15.3042	23.4708	33.0899	35.7142	U400	1.51465	1.89102	1.94649	1.95028	1.33978	1.84183	0.770846	1.46538	2.8505	1.29846	2.84546	1.70073	2.2623	3.703	3.96887	U400	0.824339	0.103084	0.785008	0.13094	0.723454	0.166898	0.937079	0.081077	1.70466	0.000511884	U400
959	t11	1082295	1082375	955.419	1440.92	1015.94	961.18	869.548	779.032	1198.55	1036.45	1343.67	4222.58	2094.2	822.787	778.633	805.957	761.678	899.002	1039.02	867.856	t11	1.00603	0.603466	0.766808	1.25447	0.719296	1.32259	4.41962	1.45337	0.809877	0.814965	0.559334	0.749726	0.940951	0.721081	0.854238	t11	-0.38682	0.581421	0.0686857	0.923253	1.0651	0.134116	-0.54037	0.441377	-0.282284	0.689236	t11
960	as512	1089055	1089180	43.3852	57.3391	40.4937	53.6899	46.4698	25.8565	20.2337	26.5099	17.7578	31.9893	32.7364	10.8521	37.7192	29.2795	18.8359	22.7596	27.5749	17.8571	as512	1.23752	0.810438	0.638532	0.466372	0.462335	0.438532	0.73733	0.570926	0.267995	0.869403	0.510638	0.465157	0.524592	0.48091	0.440985	as512	-0.164315	0.714312	-1.13052	0.00769791	-0.90189	0.0314279	-0.718291	0.0833844	-1.05026	0.0136654	as512
961	U401	1090230	1090480	40.5558	72.9771	49.4922	45.8328	48.5821	40.0359	39.2772	43.613	36.6994	39.9866	43.025	42.4219	49.8433	53.936	57.685	46.2303	51.8409	44.6428	U401	1.13012	0.665717	0.808933	0.968473	0.597627	0.741518	0.985965	0.589569	0.857142	1.22901	0.739081	1.16554	1.13992	0.710372	0.902015	U401	-0.278016	0.530256	-0.447002	0.306414	-0.378172	0.37382	-0.013879	0.99458	-0.191967	0.669769	U401
962	as513	1090700	1090910	19.8063	29.0419	33.2948	26.1902	29.5717	35.0314	27.375	35.0615	22.4932	43.9852	25.2538	36.5025	25.5952	17.7218	22.3677	71.8348	83.8278	83.9284	as513	1.32232	1.01824	1.05216	1.38213	1.20727	0.675576	2.22077	0.869565	1.09634	1.29228	0.610216	0.671807	3.62687	2.88644	2.52077	as513	0.144448	0.75346	0.0481303	0.968881	0.364334	0.397219	-0.32258	0.491187	1.54436	0.000151073	as513
963	U402	1092740	1092930	19.8063	20.1059	28.7955	44.5233	27.4594	36.6996	21.4239	25.6547	34.3317	29.9899	30.8658	35.516	16.1654	14.6398	14.1269	21.3371	19.854	26.7857	U402	2.24794	1.36574	1.27449	1.08167	1.27598	1.19226	1.51416	1.53516	1.23339	0.816174	0.728132	0.490596	1.07729	0.987468	0.930203	U402	0.661573	0.122258	0.244739	0.61758	0.488137	0.259241	-0.612726	0.183527	-0.015432	1	U402
964	U403	1093480	1093610	39.6126	43.1905	47.6925	44.5233	18.3063	35.8655	45.2282	40.1924	58.0087	95.9678	68.2788	83.8572	88.9097	36.2142	41.2036	17.7809	22.0599	16.9643	U403	1.12397	0.42385	0.752015	1.14176	0.930584	1.21631	2.42266	1.58088	1.75829	2.24448	0.838475	0.863942	0.44887	0.510759	0.3557	U403	-0.402951	0.361029	0.136338	0.785352	0.926942	0.0289488	0.350024	0.433524	-1.19991	0.00841613	U403
965	U404	1094375	1094633	67.9073	70.7431	75.5882	90.3562	52.1025	80.0718	88.076	72.6884	81.6857	93.9685	101.015	105.561	153.571	117.889	184.827	18.4921	14.339	27.6785	U404	1.33058	0.736503	1.05932	1.297	1.0275	1.08067	1.38377	1.42792	1.39653	2.26148	1.66643	2.44519	0.272314	0.202691	0.366175	U404	0.0547846	0.927097	0.17847	0.683193	0.488363	0.248496	1.09072	0.00900837	-1.82398	5.00704e-05	U404
966	U405	1095145	1095325	381.036	338.822	602.906	311.663	433.014	402.027	410.625	507.964	246.241	249.916	385.354	509.063	277.506	398.356	282.539	49.7865	44.1199	58.9285	U405	0.817938	1.278	0.666816	1.07765	1.4992	0.408424	0.655886	1.13734	0.844349	0.728294	1.17571	0.468629	0.130661	0.130216	0.0977408	U405	-0.206061	0.660711	-0.183436	0.696666	-0.209048	0.653695	-0.464855	0.322972	-3.11351	1.76398e-09	U405
967	as514	1095380	1095515	94.3158	134.784	120.581	73.3326	75.3374	107.596	110.69	89.7916	124.304	107.964	123.463	145.024	164.348	151.021	221.322	31.2944	30.8839	37.4999	as514	0.777522	0.558948	0.892316	1.17361	0.666188	1.03088	1.14471	0.916006	1.20271	1.74253	1.12046	1.83546	0.331804	0.229136	0.310993	as514	-0.448395	0.265422	-0.10655	0.795489	0.10642	0.807519	0.618052	0.12563	-1.81069	1.97189e-05	as514
968	U406	1095570	1095700	281.061	298.61	370.742	192.498	180.951	232.709	282.081	264.244	327.927	227.924	263.762	320.631	386.622	347.502	396.732	116.643	124.639	117.857	U406	0.684898	0.605976	0.627684	1.00363	0.884912	0.884515	0.81094	0.883299	0.864835	1.37558	1.16373	1.0701	0.415009	0.417396	0.317895	U406	-0.648863	0.152262	-0.120506	0.78826	-0.226514	0.61519	0.250788	0.583385	-1.40402	0.00249674	U406
969	t12	1095705	1095793	2656.87	5244.67	3147.71	2650.45	2545.28	2497.24	3976.51	3579.69	4550.72	21584.8	9167.13	3244.78	2995.99	3859.5	3907.28	4354.9	7645.98	4256.24	t12	0.997581	0.485308	0.793352	1.49669	0.682539	1.44573	8.12412	1.7479	1.03084	1.12764	0.735891	1.24131	1.63911	1.45786	1.35217	t12	-0.522337	0.60513	0.131884	0.896983	1.62145	0.117886	-0.0378995	0.967908	0.557123	0.582316	t12
970	U407	1097007	1097210	125.44	159.358	155.676	155.832	155.603	131.785	167.821	135.115	163.371	145.951	149.652	171.661	172.431	133.299	125.965	103.84	156.626	158.928	U407	1.24228	0.976439	0.846535	1.33786	0.84787	1.04943	1.16351	0.939094	1.10268	1.37461	0.836474	0.809152	0.82781	0.982853	1.02089	U407	0.0089669	0.984008	0.082224	0.847923	0.0851817	0.838887	-0.0290434	0.943103	-0.0707482	0.878069	U407
971	as515	1097220	1097374	426.307	575.625	431.932	608.922	392.177	366.996	415.386	382.256	425.002	513.828	508.817	505.116	453.978	375.24	362.592	364.864	499.658	630.356	as515	1.42836	0.681306	0.84966	0.974381	0.66407	0.983956	1.2053	0.883939	1.16943	1.06491	0.651883	0.839464	0.855871	0.868026	1.45939	as515	-0.0677409	0.892487	-0.229905	0.649384	0.0915103	0.861692	-0.266755	0.59684	0.0601187	0.906071	as515
972	as516	1097465	1097594	228.244	279.249	272.657	295.949	237.982	225.202	255.897	206.948	266.366	189.936	213.254	250.585	199.373	187.235	213.081	143.67	137.875	179.464	as516	1.29663	0.85222	0.825952	1.12115	0.741088	0.976927	0.832163	0.763671	0.919048	0.873508	0.670494	0.781499	0.629456	0.493734	0.658203	as516	-0.0394	0.929033	-0.0974156	0.825816	-0.254957	0.562343	-0.379537	0.385694	-0.758959	0.0879214	as516
973	as517	1097918	1098013	140.53	136.273	135.879	69.404	90.1232	114.269	113.071	144.522	146.797	59.9799	86.05	73.0051	103.728	90.1501	107.129	62.5888	54.0469	48.2142	as517	0.493872	0.661341	0.840964	0.804598	1.06053	1.08036	0.42681	0.631451	0.537281	0.738117	0.661538	0.788419	0.445375	0.396606	0.354833	as517	-0.59193	0.139323	-0.0292866	0.948715	-0.913872	0.0245231	-0.455234	0.256167	-1.32388	0.00138792	as517
974	U408	1098045	1098192	219.756	206.272	276.257	212.141	245.023	206.852	249.946	283.912	241.506	239.92	161.811	285.115	165.695	150.25	138.915	133.001	110.3	166.964	U408	0.965347	1.18786	0.748768	1.13738	1.3764	0.874207	1.09176	0.784457	1.03206	0.753997	0.728408	0.502847	0.605223	0.53473	0.60438	U408	-0.0808389	0.853987	0.142817	0.743294	-0.0320698	0.942146	-0.626631	0.151527	-0.7755	0.0776248	U408
975	as518	1099240	1099540	28.2947	22.3399	25.1961	32.7377	40.8371	32.5292	32.1359	24.7996	30.7801	33.9886	29.9304	46.3681	37.7192	36.2142	36.4946	39.8292	36.3989	32.1428	as518	1.15703	1.82799	1.29104	1.13575	1.1101	1.22162	1.20123	1.33977	1.84029	1.33308	1.62105	1.44843	1.40766	1.62932	1.27571	as518	0.484625	0.229231	0.21005	0.610978	0.540411	0.193664	0.542252	0.194068	0.515124	0.214541	as518
976	as519	1100782	1100855	144.303	142.975	180.872	120.475	126.736	117.605	129.734	165.901	106.547	99.9665	107.563	74.9782	61.9673	53.1655	58.8623	149.36	111.403	133.928	as519	0.834874	0.886416	0.650215	0.899036	1.16034	0.589073	0.692753	0.752314	0.414538	0.429425	0.37185	0.325437	1.03504	0.779174	0.74046	as519	-0.359802	0.370342	-0.219127	0.59125	-0.728684	0.071299	-1.42793	0.000530571	-0.246249	0.538756	as519
977	nc38	1104759	1104849	66.9642	17.1273	76.488	32.7377	53.5107	51.713	53.5598	122.288	97.0757	45.9846	48.637	56.2337	63.3145	44.6898	49.4443	56.8989	62.8709	17.8571	nc38	0.488884	3.1243	0.676093	0.799827	7.13993	1.26916	0.686704	2.83974	0.735196	0.945497	2.60928	0.646432	0.849691	3.6708	0.233463	nc38	-0.219022	0.682015	0.765207	0.104197	-0.0901232	0.871699	-0.0284071	0.964574	-0.222526	0.669571	nc38
978	as520	1105820	1105936	56.5895	58.0838	64.7899	72.023	88.7151	97.5875	55.9402	89.7916	81.6857	49.9832	86.05	54.2605	87.5625	65.4937	58.8623	35.5618	50.7379	51.7856	as520	1.27273	1.52736	1.50622	0.988527	1.5459	1.26078	0.88326	1.48148	0.837485	1.54733	1.12757	0.90851	0.628417	0.873529	0.799286	as520	0.525503	0.225907	0.341656	0.436017	0.0845412	0.874427	0.239822	0.597854	-0.378127	0.40322	as520
979	as521	1106790	1106950	33.9537	28.2972	26.0959	32.7377	22.5308	30.861	26.1848	28.2202	37.8832	31.9893	22.4478	25.6504	28.2894	20.0334	41.2036	28.4494	30.8839	17.8571	as521	0.964189	0.79622	1.1826	0.771191	0.997278	1.45169	0.942145	0.793287	0.982929	0.833177	0.707962	1.57893	0.83789	1.09141	0.684288	as521	-0.0366697	0.996975	0.062968	0.908183	-0.1416	0.766688	0.0191347	1	-0.194755	0.673966	as521
980	U409	1107200	1107400	28.2947	40.2119	36.8942	34.0473	47.1739	26.6906	29.7554	43.613	36.6994	29.9899	36.4777	35.516	25.5952	35.4436	49.4443	16.3584	16.545	16.0714	U409	1.20331	1.17313	0.723436	1.05162	1.08458	0.994719	1.05991	0.907139	0.962644	0.904593	0.881423	1.34016	0.578144	0.411445	0.435607	U409	0.0339659	0.949169	0.0625071	0.869106	-0.0475479	0.94006	0.0679404	0.898863	-1.10577	0.0118131	U409
981	as522	1107520	1107705	41.4989	52.8711	41.3935	43.2138	49.2861	63.3902	48.7989	45.3234	49.7217	37.9873	49.5723	37.4891	44.4548	43.1488	42.3808	27.7382	16.545	15.1785	as522	1.04132	0.932194	1.5314	1.17591	0.857242	1.2012	0.915379	0.937606	0.905676	1.07123	0.816112	1.02385	0.668408	0.31293	0.366689	as522	0.199433	0.644851	0.0834082	0.841207	-0.118607	0.803628	-0.0627578	0.888665	-1.19106	0.00786736	as522
982	as523	1107900	1108050	46.2147	46.1692	47.6925	30.1187	45.0616	56.7175	38.0869	44.4682	50.9056	19.9933	44.8957	30.5832	47.1491	43.1488	40.0263	14.936	9.92698	13.3928	as523	0.651713	0.976011	1.18923	0.82413	0.963158	1.06737	0.432617	0.972416	0.641258	1.02022	0.93458	0.839258	0.323186	0.215013	0.280816	as523	-0.0867929	0.84906	-0.0697989	0.871694	-0.553062	0.188527	-0.104109	0.803827	-1.87246	2.79581e-05	as523
983	U410	1108185	1108576	87.7137	60.3178	73.7884	79.8801	104.909	106.762	86.8858	90.6467	107.73	63.9785	105.692	88.79	72.7443	104.79	74.1664	54.0539	35.2959	53.5713	U410	0.910692	1.73927	1.44687	0.990562	1.50282	1.45999	0.729402	1.75225	1.2033	0.829338	1.7373	1.00512	0.616255	0.585166	0.726012	U410	0.394362	0.349416	0.362904	0.387192	0.220554	0.606592	0.18232	0.675763	-0.634169	0.140327	U410
984	U411	1109521	1109596	248.994	402.863	547.114	265.831	283.747	373.668	305.886	389.097	464.069	225.924	239.443	244.666	253.258	281.238	429.694	349.928	254.792	262.5	U411	1.06762	0.704327	0.68298	1.22849	0.965829	0.848213	0.907349	0.594354	0.447193	1.01713	0.698097	0.785383	1.40537	0.632454	0.479789	U411	-0.37701	0.423661	-0.0488517	0.917403	-0.755838	0.109353	-0.314408	0.500828	-0.467327	0.322344	U411
985	as524	1110255	1110380	59.4189	49.8925	49.4922	54.9994	61.2556	47.5426	57.1304	47.8888	40.2509	59.9799	61.7315	52.2874	57.926	48.5424	43.5581	66.145	47.4289	41.0714	as524	0.925621	1.22775	0.960607	0.961485	0.959841	0.813277	1.00944	1.23729	1.05648	0.974874	0.97294	0.880099	1.1132	0.950622	0.829854	as524	0.0446707	0.919395	-0.128506	0.788412	0.131834	0.763934	-0.0820275	0.890779	-0.0382821	0.949611	as524
986	as525	1110520	1110675	50.9305	36.4885	21.5966	48.4519	33.7962	30.0269	48.7989	35.9166	36.6994	73.9752	28.9951	51.3009	56.5789	36.9847	40.0263	96.7281	81.6218	66.0713	as525	0.951333	0.926215	1.39035	0.958146	0.984326	1.69931	1.45247	0.794636	2.37541	1.1109	1.0136	1.85336	1.89922	2.23692	3.05934	as525	0.0425013	0.954933	0.15541	0.730399	0.500933	0.258245	0.293275	0.511369	1.16483	0.00641998	as525
987	U412	1111012	1111216	103.747	69.9984	106.183	157.141	106.317	167.65	110.69	108.605	112.466	121.959	101.015	114.44	157.613	119.43	123.611	248.933	181.995	142.857	U412	1.51465	1.51885	1.57888	1.06692	1.55154	1.05917	1.17554	1.44311	1.07776	1.5192	1.70618	1.16413	2.39941	2.59998	1.34538	U412	0.62299	0.130177	0.245083	0.55631	0.269461	0.52358	0.517292	0.209769	1.03545	0.0113914	U412
[truncated: 2,587 more rows]
[truncated: 10 more columns]
