# Supplementary material for: Systematic and functional identification of small non-coding RNAs associated with exogenous biofuel stress in cyanobacterium Synechocystis sp. PCC 6803
Source: Biotechnol Biofuels. 2017 Mar 7;10:57. doi: 10.1186/s13068-017-0743-y (PMC5341163; doi:10.1186/s13068-017-0743-y)
Supplement: Supplementary file 4 — Additional file 4: Table S3. Detailed comparison and classification of trans-encoded sRNAs in Synechocystis. [file 13068_2017_743_MOESM4_ESM.xlsx]

## Sheet: trans-encoded sRNA comparsion
Suppl. Table S3. Detailed comparison and classification of trans-encoded sRNAs in Synechocystis.
sRNA name	Start	End	GC content	Study A: Mitschkea et al.	Study B: Kopf et al.	Study C: Xu et al.	sRNA name	Repeat_region	Insert Sequence	Open Reading Frame	Rho-independent Terminator	sRNA name	Nr_E-value	Nr Annotation	sRNA name	Rfam_E-value	Rfam Annatation
nc1	2948	3061	0.40707		TU7-n	Igr-Chr-2	nc1			orf00007	Term-1	nc1			nc1
nc2	78140	78350	0.38095			Igr-Chr-5	nc2			orf00094;orf00095		nc2	6e-27	gi|526827390|ref|WP_020861352.1| hypothetical protein [Bacillus subtilis] hypothetical protein BEST7613_1415 [Bacillus subtilis BEST7613]	nc2
nc3	92765	92842	0.58441		TU88-an	Igr-Chr-6;Igr-Chr-7	nc3			orf00113		nc3			nc3
nc4	92950	93120	0.48235	ncl0020	TU88-an	Igr-Chr-7	nc4			orf00113		nc4			nc4
nc5	106687	106790	0.36893	ncl0030(SyR8);ncr0030	TU99-an	Igr-Chr-8;	nc5				Term-9	nc5			nc5
nc6	114682	114793	0.5045				nc6	repeat-7		orf00142		nc6			nc6
nc7	219563	219783	0.46818				nc7			orf00288		nc7			nc7
nc8	298740	299080	0.45588			Igr-Chr-19	nc8			orf00405		nc8	5e-27	gi|526827798|ref|WP_020861411.1| hypothetical protein [Bacillus subtilis] hypothetical protein BEST7613_1628 [Bacillus subtilis BEST7613]	nc8
nc9	342865	342965	0.51	ncr0150	TU339-an;TU340-an		nc9			orf00467		nc9			nc9
nc10	383875	384015	0.39285				nc10			orf00529		nc10	2e-15	gi|496145630|ref|WP_008870137.1| membrane protein [Desulfonatronospira thiodismutans] conserved hypothetical protein [Desulfonatronospira thiodismutans ASO3-1]	nc10
nc11	414570	414750	0.43888				nc11			orf00563		nc11			nc11
nc12	431051	431165	0.37719	ncr0180			nc12					nc12			nc12
nc13	437398	437689	0.47079	ncr0200	TU420-an;TU421-an		nc13			orf00590		nc13			nc13
nc14	450313	450492	0.36871	ncr0210(NsiR7)	TU433-n	Igr-Chr-28;Igr-Chr-29;Igr-Chr-30	nc14					nc14			nc14
nc15	456862	456938	0.42105			Igr-Chr-32	nc15			orf00614		nc15			nc15
nc16	458976	459180	0.45098	ncr0220	TU443-ga;TU444-an		nc16					nc16			nc16
nc17	477450	477610	0.3625	ncl0150	TU465-an;TU466-an	Igr-Chr-36	nc17					nc17			nc17
nc18	552943	553017	0.44594	ncl0200			nc18			orf00744		nc18			nc18
nc19	604790	604950	0.475				nc19					nc19			nc19
nc20	606120	606242	0.45081				nc20	repeat-37	IS-21(ISTcSa)			nc20			nc20
nc21	619070	619175	0.26666				nc21					nc21			nc21
nc22	714237	714429	0.40104				nc22					nc22			nc22
nc23	764117	764194	0.51948	ncl0310			nc23					nc23			nc23
nc24	783056	783318	0.40458			Igr-Chr-60	nc24			orf01042		nc24	5e-57	gi|526828048|ref|WP_020861516.1| hypothetical protein [Bacillus subtilis] hypothetical protein BEST7613_2074 [Synechocystis sp. PCC 6803]	nc24
nc25	824072	824162	0.47777		TU831-an		nc25			orf01090	Term-63	nc25			nc25
nc26	842648	842758	0.48181			Igr-Chr-66	nc26					nc26			nc26
nc27	842775	842855	0.5375	ncl0380			nc27					nc27			nc27
nc28	900778	900990	0.49528	ncr0380(csiR1)		Igr-Chr-68;Igr-Chr-69	nc28					nc28			nc28
nc29	901012	901128	0.49137			Igr-Chr-69;Igr-Chr-70	nc29					nc29			nc29
nc30	903630	903795	0.51515			Igr-Chr-71	nc30			orf01195		nc30	1e-24	gi|526828181|ref|WP_020861548.1| hypothetical protein [Bacillus subtilis] hypothetical protein BEST7613_2193 [Bacillus subtilis BEST7613]	nc30
nc31	903806	903960	0.44155	ncl0400		Igr-Chr-71	nc31			orf01196		nc31			nc31
nc32	957888	957999	0.5045		TU970-n	Igr-Chr-80	nc32					nc32			nc32
nc33	1004885	1005121	0.35593				nc33			orf01333		nc33			nc33
nc34	1011801	1011950	0.42281				nc34			orf01341		nc34			nc34
nc35	1019660	1019730	0.47142	ncr0420			nc35					nc35			nc35
nc36	1077060	1077300	0.44166				nc36			orf01428		nc36	1e-21	gi|526828423|ref|WP_020861608.1| hypothetical protein [Bacillus subtilis] hypothetical protein BEST7613_2362 [Bacillus subtilis BEST7613]	nc36
nc37	1077360	1077530	0.3647		TU1107-n	Igr-Chr-91	nc37			orf01428		nc37			nc37
nc38	1104759	1104849	0.5			Igr-Chr-93;Igr-Chr-94	nc38	repeat-71			Term-81	nc38			nc38
nc39	1112216	1112475	0.39768			Igr-Chr-96;Igr-Chr-97	nc39			orf01473		nc39			nc39
nc40	1180790	1181000	0.38571		TU1222-n		nc40					nc40			nc40
nc41	1190736	1190822	0.48837	ncr0480			nc41					nc41			nc41
nc42	1289245	1289360	0.44347	ncl0540;ncl0550(nsiR4)			nc42			orf01698	Term-90	nc42			nc42
nc43	1302790	1302980	0.47894	ncl0560		Igr-Chr-107	nc43			orf01717		nc43			nc43
nc44	1311300	1311500	0.445	ncl0570		Igr-Chr-109	nc44			orf01728		nc44			nc44
nc45	1422205	1422305	0.48	ncr0560			nc45					nc45			nc45
nc46	1429006	1429136	0.46153				nc46					nc46			nc46
nc47	1486430	1486620	0.47894	ncl0680	TU1519-an;TU1518-an	Igr-Chr-127;Igr-Chr-128	nc47			orf01964		nc47			nc47
nc48	1558180	1558406	0.5			Igr-Chr-134	nc48					nc48			nc48
nc49	1558890	1558980	0.44444	ncl0720(yfr2a)	TU1595-an;TU1596-an	Igr-Chr-135	nc49					nc49			nc49	4e-39	RF01701;Cyano-1;BA000022.2/1558977-1558898
nc50	1592436	1592672	0.3644	ncl0750;ncl0760		Igr-Chr-140	nc50			orf02099		nc50	4e-13	gi|526829022|ref|WP_020861752.1| hypothetical protein [Bacillus subtilis] hypothetical protein BEST7613_2840 [Synechocystis sp. PCC 6803]	nc50
nc51	1592702	1592825	0.37398	ncr0640		Igr-Chr-140	nc51			orf02099		nc51			nc51
nc52	1602338	1602457	0.39495				nc52			orf02113		nc52			nc52
nc53	1604510	1604827	0.47634	ncl0770		Igr-Chr-146	nc53					nc53	9e-35	gi|526829026|ref|WP_020861756.1| hypothetical protein [Bacillus subtilis] hypothetical protein BEST7613_2852 [Synechocystis sp. PCC 6803]	nc53
nc54	1616590	1616802	0.41981	ncl0780			nc54					nc54	6e-15	gi|495550653|ref|WP_008275232.1| hypothetical protein [Cyanothece sp. CCY0110] hypothetical protein CY0110_26148 [Cyanothece sp. CCY0110]	nc54
nc55	1655724	1655816	0.48913	ncr0670	TU1695-n		nc55					nc55			nc55
nc56	1659930	1660000	0.54285				nc56					nc56			nc56
nc57	1671932	1672053	0.47107	ncr0690(psrR1)	TU1713-an		nc57				Term-112	nc57			nc57
nc58	1679055	1679265	0.45714	ncr0700(DsiR1)		Igr-Chr-153	nc58					nc58			nc58
nc59	1695523	1695784	0.49808	ncl0820			nc59			orf02255		nc59			nc59
nc60	1748923	1749070	0.40816	ncl0845(SyR7)			nc60					nc60			nc60
nc61	1772337	1772451	0.47368	ncl0870			nc61					nc61			nc61
nc62	1783720	1783795	0.4	ncr0770			nc62					nc62			nc62
nc63	1816498	1816601	0.45631	ncl0880(SyR6)	TU1880-an		nc63			orf02414	Term-120	nc63			nc63
nc64	1832231	1832345	0.54385	ncr0810(SRP RNA)		Igr-Chr-170	nc64					nc64			nc64	4e-49	RF00169;Bacteria_small_SRP(signal recognition particle );BA000022.2/1832234-1832330
nc65	1840822	1840980	0.48462			Igr-Chr-172	nc65					nc65			nc65
nc66	1842775	1842889	0.47368				nc66			orf02455		nc66			nc66
nc67	1853830	1854000	0.4647	ncl0910	TU1931-n;TU1932-n		nc67			orf02467		nc67			nc67
nc68	1874990	1875085	0.53684	ncr0840	TU1953-n		nc68			orf02491		nc68			nc68
nc69	1879780	1879880	0.43				nc69					nc69			nc69
nc70	1886895	1887070	0.49142	ncr0870(ssaA);ncl0940(pRNA)		Igr-Chr-180	nc70			orf02511	Term-125	nc70			nc70	5e-93	RF00013;6S;BA000022.2/1886880-1887065
nc71	1923970	1924130	0.38125	ncl0950;ncr0880	TU1998-an;TU1997-an	Igr-Chr-187	nc71					nc71			nc71
nc72	1949120	1949210	0.48888			Igr-Chr-191	nc72			orf02608		nc72			nc72
nc73	1957581	1957688	0.52336	ncr0920		Igr-Chr-192;Igr-Chr-193	nc73	repeat-137		orf02618	Term-129	nc73			nc73
nc74	1974890	1974983	0.58064		TU2043-an		nc74			orf02640		nc74			nc74
nc75	1981580	1981770	0.41578	ncl0980	TU2054-an	Igr-Chr-195	nc75					nc75			nc75
nc76	2046389	2046497	0.50925	ncl1010		Igr-Chr-198	nc76					nc76			nc76
nc77	2067105	2067221	0.49137	ncl1020	TU2142-n;TU2143-n	Igr-Chr-199	nc77					nc77			nc77
nc78	2080660	2080800	0.42857		TU2157-n	Igr-Chr-201	nc78					nc78			nc78
nc79	2128575	2128692	0.41025	ncr1020;ncl1060			nc79				Term-144	nc79			nc79
nc80	2216124	2216350	0.49557	ncr1070;ncr1071		Igr-Chr-208	nc80			orf02950		nc80			nc80
nc81	2250490	2250580	0.57777	ncl1090			nc81	repeat-155				nc81			nc81
nc82	2311095	2311255	0.475		TU2400-an	Igr-Chr-213	nc82	repeat-159			Term-157	nc82			nc82
nc83	2329106	2329216	0.35454	ncr1140	TU2418-n		nc83					nc83			nc83
nc84	2347310	2347380	0.35714	ncr1160	TU2440-an	Igr-Chr-219	nc84				Term-160	nc84			nc84
nc85	2383750	2383875	0.48		TU2473-an	Igr-Chr-221	nc85	repeat-163		orf03154	Term-164	nc85			nc85
nc86	2384980	2385130	0.51333	ncl1180		Igr-Chr-222	nc86					nc86			nc86
nc87	2469020	2469140	0.41666				nc87					nc87			nc87
nc88	2525590	2525750	0.4	ncr1310	TU2645-an		nc88			orf03328	Term-180	nc88			nc88
nc89	2526250	2526330	0.5375	ncl1260	TU2647-n		nc89					nc89			nc89
nc90	2526350	2526437	0.45977	ncl1270	TU2647-n		nc90					nc90			nc90
nc91	2538880	2538940	0.45	ncl1280			nc91			orf03349		nc91			nc91
nc92	2553120	2553200	0.4		TU2679-an		nc92			orf03374		nc92			nc92
nc93	2607580	2607748	0.42261	ncr1340;ncl1300;ncr1350	TU2746-ga;TU2745-an		nc93			orf03452		nc93			nc93
nc94	2641980	2642090	0.46363				nc94	repeat-178				nc94			nc94
nc95	2655155	2655235	0.3625	ncl1320			nc95	repeat-180	IS-85(IS5Sb)			nc95			nc95
nc96	2655240	2655430	0.40526	ncl1320			nc96		IS-85(IS5Sb)			nc96			nc96
nc97	2658790	2658960	0.51176				nc97			orf03533		nc97			nc97
nc98	2695370	2695506	0.49264		TU2840-n	Igr-Chr-241;Igr-Chr-242	nc98					nc98			nc98
nc99	2706050	2706330	0.46071	ncl1350	TU2856-an;TU2857-an	Igr-Chr-243;Igr-Chr-244	nc99			orf03598;orf03600		nc99			nc99
nc100	2707705	2708090	0.43376	ncr1390		Igr-Chr-246;Igr-Chr-247;Igr-Chr-248	nc100	repeat-183	IS-86(IS1Sa);IS-87(IS1Sa)	orf03603		nc100			nc100
nc101	2717800	2717910	0.48181	ncl1380	TU2872-an	Igr-Chr-249	nc101					nc101			nc101
nc102	2730515	2730598	0.49397	ncr1397(yfr2b)			nc102			orf03641		nc102			nc102	2e-31	RF01701;Cyano-1;AP012205.1/2729338-2729404
nc103	2732835	2732918	0.48192		TU2890-an		nc103					nc103			nc103
nc104	2755195	2755500	0.41967			Igr-Chr-251;Igr-Chr-252;Igr-Chr-253	nc104			orf03680;orf03681		nc104	7e-20	gi|515489441|ref|WP_016922709.1| twitching motility protein PilT [Prochlorothrix hollandica]	nc104
nc105	2867005	2867125	0.41666	ncl1460;ncr1480			nc105					nc105			nc105
nc106	2885815	2885895	0.3375	ncr1500			nc106					nc106			nc106
nc107	2900865	2900955	0.5				nc107			orf03871		nc107			nc107
nc108	2960895	2960970	0.56	ncr1525(Yfr1)	TU3125-n;TU3126-an;TU3127-an		nc108					nc108			nc108	1e-29	RF01116;Yfr1;BA000022.2/2960900-2960963
nc109	3067190	3067320	0.38461	ncl1560			nc109					nc109			nc109
nc110	3138648	3138738	0.47777	ncl1570(SyR5)			nc110				Term-223	nc110			nc110
nc111	3159140	3159260	0.49166				nc111					nc111			nc111
nc112	3165875	3166050	0.47428	ncr1570		Igr-Chr-297	nc112					nc112			nc112
nc113	3188090	3188230	0.42857			Igr-Chr-298	nc113			orf04229		nc113	3e-18	gi|434393082|ref|YP_007128029.1| hypothetical protein Glo7428_2358 [Gloeocapsa sp. PCC 7428] hypothetical protein [Gloeocapsa sp. PCC 7428] hypothetical protein Glo7428_2358 [Gloeocapsa sp. PCC 7428]	nc113
nc114	3217470	3217770	0.44333		TU3387-n	Igr-Chr-300	nc114			orf04262		nc114			nc114
nc115	3239890	3240080	0.46315	ncl1630		Igr-Chr-301	nc115			orf04300		nc115	9e-34	gi|526873038|ref|WP_020861963.1| hypothetical protein [Bacillus subtilis] hypothetical protein BEST7613_4607 [Bacillus subtilis BEST7613]	nc115
nc116	3243845	3244070	0.36	ncl1640	TU3413-n		nc116					nc116			nc116
nc117	3250549	3250647	0.40816	ncr1600		Igr-Chr-302	nc117					nc117			nc117
nc118	3259970	3260075	0.44761				nc118	repeat-229		orf04318		nc118			nc118
nc119	3274145	3274260	0.46086	ncr1610		Igr-Chr-304	nc119					nc119			nc119
nc120	3290880	3291040	0.39375	ncr1630			nc120					nc120			nc120
nc121	3316752	3317151	0.44611	ncl1670;ncl1680(ssrA)		Igr-Chr-308;Igr-Chr-309	nc121					nc121			nc121	1e-180	RF00023;tmRNA;AP012205.1/3315973-3315575
nc122	3323090	3323230	0.47857	ncr1650		Igr-Chr-310	nc122					nc122			nc122
nc123	3324635	3324810	0.42857				nc123	repeat-233				nc123			nc123
nc124	3342520	3342680	0.4125	ncl1710			nc124	repeat-234		orf04423		nc124			nc124
nc125	3359056	3359225	0.50887			Igr-Chr-313;Igr-Chr-314;Igr-Chr-315	nc125			orf04448;orf04449		nc125			nc125
nc126	3359280	3359390	0.48181			Igr-Chr-314;Igr-Chr-315	nc126			orf04449		nc126	4e-20	gi|526872750|ref|WP_020861936.1| Predicted divalent heavy-metal cationstransporter [Bacillus subtilis] Predicted divalent heavy-metal cationstransporter [Synechocystis sp. PCC 6803]	nc126
nc127	3398280	3398368	0.38636	ncl1725(yfr2c)			nc127				Term-244	nc127			nc127	2e-32	RF01701;Cyano-1;AP012205.1/3397170-3397102
nc128	3415580	3415820	0.38333	ncl1730			nc128			orf04530		nc128	9e-12	gi|217091|dbj|BAA01273.1| ORF278 [Synechocystis sp. PCC 6803]	nc128
nc129	3422536	3422980	0.39414	ncr1680		Igr-Chr-318	nc129					nc129			nc129	1e-95	RF00379;ydaO-yuaA;BA000022.2/3422548-3422723
nc130	3474290	3474450	0.46875		TU3654-n	Igr-Chr-327;Igr-Chr-328	nc130	repeat-245				nc130			nc130
nc131	3474560	3474750	0.48947			Igr-Chr-328;Igr-Chr-329	nc131			orf04616		nc131	7e-26	gi|526830438|ref|WP_020861900.1| hypothetical protein [Bacillus subtilis] hypothetical protein BEST7613_4409 [Bacillus subtilis BEST7613]	nc131
nc132	3526740	3526920	0.43888			Igr-Chr-333	nc132			orf04688		nc132	2e-23	gi|526830367|ref|WP_020861878.1| hypothetical protein [Bacillus subtilis] hypothetical protein BEST7613_4361 [Bacillus subtilis BEST7613]	nc132
nc133	3572801	3573067	0.4624	ncl1790(SyR52)		Igr-Chr-335	nc133			orf04754		nc133			nc133
* sRNA name in red color indicates first identified sRNA in this study.
