# Supplementary material for: Systematic and functional identification of small non-coding RNAs associated with exogenous biofuel stress in cyanobacterium Synechocystis sp. PCC 6803
Source: Biotechnol Biofuels. 2017 Mar 7;10:57. doi: 10.1186/s13068-017-0743-y (PMC5341163; doi:10.1186/s13068-017-0743-y)
Supplement: Supplementary file 9 — Additional file 9: Table S4. sRNA-related primers for qRT-PCR analysis and two-step RT-PCR combined with qRT-PCR results. [file 13068_2017_743_MOESM9_ESM.xlsx]

## Sheet: Primers for qRT-PCR and RT-PCR
Suppl. Table S4. sRNA-related primers for qRT-PCR analysis and two-step RT-PCR combined with qRT-PCR results.
sRNA name	Primer name	Primer sequences (5' to 3')	E24 sRNA Fold change (log2)	E24 qRT-PCR Fold change (log2)	E24 qRT-PCR sd	B24 sRNA Fold change (log2)	B24 qRT-PCR Fold change (log2)	B24 qRT-PCR sd	H24 sRNA Fold change (log2)	H24 qRT-PCR Fold change (log2)	H24 qRT-PCR sd	S24 sRNA Fold change (log2)	S24 qRT-PCR Fold change (log2)	S24 qRT-PCR sd	N24 sRNA Fold change (log2)	N24 qRT-PCR Fold change (log2)	N24 qRT-PCR sd	E48 sRNA Fold change (log2)	E48 qRT-PCR Fold change (log2)	E48 qRT-PCR sd	B48 sRNA Fold change (log2)	B48 qRT-PCR Fold change (log2)	B48 qRT-PCR sd	H48 sRNA Fold change (log2)	H48 qRT-PCR Fold change (log2)	H48 qRT-PCR sd	S48 sRNA Fold change (log2)	S48 qRT-PCR Fold change (log2)	S48 qRT-PCR sd	N48 sRNA Fold change (log2)	N48 qRT-PCR Fold change (log2)	N48 qRT-PCR sd	E72 sRNA Fold change (log2)	E72 qRT-PCR Fold change (log2)	E72 qRT-PCR sd	B72 sRNA Fold change (log2)	B72 qRT-PCR Fold change (log2)	B72 qRT-PCR sd	H72 sRNA Fold change (log2)	H72 qRT-PCR Fold change (log2)	H72 qRT-PCR sd	S72 sRNA Fold change (log2)	S72 qRT-PCR Fold change (log2)	S72 qRT-PCR sd	N72 sRNA Fold change (log2)	N72 qRT-PCR Fold change (log2)	N72 qRT-PCR sd
nc26	qRT-nc26_F	GAAAGGCTCCCCGGACAT	0.26455	0.0449718	0.270153	-0.231921	-0.341222	0.32696	-0.41513	0.857144	0.51835	1.1102	-0.526945	0.484282	-0.769005	-0.781232	0.472233	-0.654326	-0.528544	0.314455	-0.395869	-0.562325	0.212556	-0.29858	-0.42007	0.227353	0.626496	-0.0254551	0.299222	-2.15079	-0.510561	0.30521	-0.644621	-1.09215	0.908326	-0.613752	-2.04119	0.848641	-1.03075	-1.67885	0.624604	0.773487	-0.573351	0.41245	-2.61284	-1.48409	0.199945
	qRT-nc26_R	GCTATGAAGCTGTTGACCAAAGG
nc29	qRT-nc29_F	TGGTCAGTCCTACGGGTCACT	-2.20264	-1.87635	0.613358	-0.755492	-1.12223	0.279865	-0.0282666	0.327581	0.375838	-1.1004	-0.630467	0.44589	0.9554	0.681257	0.322716	-2.22276	-2.09864	0.710747	-1.11498	-0.602485	0.932738	-1.73905	-2.51591	0.444516	-2.02905	-1.41584	0.894055	-1.02312	-0.177081	0.265991	-1.51939	-1.18465	0.735024	-0.886058	-1.06135	0.305156	-2.23653	-1.71248	0.542526	-1.59693	0.191909	0.353553	-0.0347337	0.247205	0.111334
	qRT-nc29_R	TGGGAGGAAATGCTCAATGC
nc33	qRT-nc33_F	CCTTATTCCAGGTGCCATCAA	0.684229	0.474257	0.214339	1.1728	0.154189	0.31999	0.30865	-0.136456	0.378608	2.20348	0.399375	0.54105	1.65626	0.797915	0.373628	-0.294737	-0.0751064	0.976656	-0.371234	-0.139378	0.341507	-0.144105	0.0940747	1.06867	1.02921	0.117874	0.736981	1.87729	0.885243	0.70156	0.35809	0.153632	0.382073	0.228606	-0.250992	0.433633	-0.343739	-0.530741	0.204314	1.94223	0.463182	0.404183	2.1884	1.0588	0.578872
	qRT-nc33_R	GATAATCAGCTTTGCTACTATCGCAAT
nc41	qRT-nc41_F	TTCTTTCGGAGTGCGGAGTATT	-0.560314	0.161357	0.857056	-0.0609584	0.375433	0.806994	-0.0459752	-0.250697	0.68784	-2.27554	-0.639721	0.556488	-1.64666	2.50697	0.766327	0.0742816	-0.0441012	0.416875	-0.0663119	-0.043529	0.225637	0.32087	-0.0682643	1.03816	-1.67132	-1.6559	0.193517	-2.25746	-2.1304	0.545071	-0.0400205	0.521469	0.373775	-0.589152	-0.502097	0.672884	-0.691638	-0.578823	0.514471	-1.75755	-1.48502	0.344243	-2.75088	-1.8984	0.774309
	qRT-nc41_R	GGGTGACGGGCTTGAAAA
nc42	qRT-nc42_F	AAAAGAAAGCCGCCACTGAA	0.504142	0.64943	0.487037	1.04442	1.06399	0.344255	0.0366369	0.533458	0.519155	1.18459	0.452377	0.483507	1.85133	1.20957	0.376165	0.871465	0.890208	0.745618	1.21128	0.81237	0.555845	0.3171	0.181952	0.199785	1.23083	1.12975	0.516706	1.64661	0.951963	0.32442	0.425527	0.695826	0.513447	-0.0357657	0.275849	0.409665	-0.000883693	0.380792	0.821907	1.22689	1.33936	0.207501	1.28491	1.28456	0.173864
	qRT-nc42_R	TCAATATCACCCTCCGATTGC
nc49	qRT-nc49_F	TAAGGAAGTCCGCAAGGAGT	-0.977046	-0.0418274	0.99117	-0.336697	-0.743753	0.37556	-0.214879	-1.04128	0.577929	-1.71848	-0.711718	0.276	-2.36945	2.65213	0.647861	0.618751	0.713077	0.446326	0.849049	0.446768	0.325238	0.784466	0.788096	0.477502	-0.761463	1.02148	0.612914	-1.91732	0.706488	0.206547	0.100064	0.122729	0.876721	0.199878	-0.442674	0.373479	-0.509202	-1.17818	0.405632	-0.121199	-1.17078	0.254254	-3.06125	-2.70707	0.77565
	qRT-nc49_R	TGAGGAGTAAGATTAATAAGGAAGCA
nc50	qRT-nc50_F	ACTATAAACAACAGGGAACTGTCCAA	0.25933	0.228047	0.226093	-0.190127	-0.574087	0.400343	-0.0895346	0.0948415	0.77773	-1.65918	-2.23075	0.925182	-2.23963	-2.55628	0.402909	-0.583065	-0.456854	0.380546	-1.20158	-0.985127	0.214966	-0.282018	-0.314643	0.466457	-1.8306	-2.76265	0.603078	-3.11452	-1.65494	0.489618	-0.768472	-0.64471	0.885487	-1.40075	-1.41255	0.594188	-1.29111	0.392062	0.294302	-1.39371	-2.15409	0.291424	-2.98527	-2.01826	0.636383
	qRT-nc50_R	AGCAGTGCCAACGACCAAA
nc57	qRT-nc57_F	GAACTATTAAGGGCACGGGTTCTA	-0.338461	-0.872175	0.290244	0.260696	-1.61748	0.352503	1.04696	1.87673	0.542304	0.91097	1.26871	0.184738	2.93291	2.22066	0.150822	0.513719	0.216291	0.212591	0.822536	-0.138159	0.238887	-0.0111832	-0.192532	0.195648	1.17357	0.621396	0.37896	3.09034	3.15257	0.943602	-0.152587	0.27106	0.348377	0.293143	0.292286	0.249199	-0.00056596	-0.340065	0.375885	0.560701	0.457742	0.528227	3.41169	1.78852	0.416214
	qRT-nc57_R	CCGAGGGCATATCTAGGAGAACT
nc60	qRT-nc60_F	CCCTGGTCCCATCGGAAT	-0.133023	-0.330234	0.49992	-0.989442	-0.667714	0.531617	-0.0312681	1.66029	0.635646	-2.4857	0.0222338	0.571511	0.523982	1.61143	0.473197	0.29775	-0.176814	0.386014	-0.453811	-0.677449	0.234403	-0.965726	0.0358316	0.366842	-2.31347	-0.321603	0.208208	-0.0517745	0.814523	0.278148	0.107791	0.154752	0.525525	-0.983464	-0.756972	0.333473	-1.45449	-0.498256	0.298251	-1.9432	0.628756	0.984613	-0.804525	1.58243	1.00329
	qRT-nc60_R	GAAAAATCGGAAGCCAGTAATGA
nc65	qRT-nc65_F	CATTGACCTGATTACCCGTGAGA	0.0949394	0.657593	0.328749	0.220172	0.274242	0.337845	0.290405	1.11836	0.366607	0.0617854	0.269297	0.561352	0.477344	1.67393	0.820354	0.122676	-0.29307	0.788285	0.199585	0.013902	0.540291	-0.0151081	0.811927	0.670439	0.174731	-1.53795	0.446792	0.609835	0.79769	0.270827	-0.109465	0.293912	0.443775	-0.0193179	-0.30766	0.598119	-0.223412	-0.222408	0.727114	-0.0887504	0.72219	0.759104	0.448197	1.5276	0.582546
	qRT-nc65_R	AATGATTTGGTGACGGCGTAAC
nc72	qRT-nc72_F	GGGCGGCTTTCCAAAAA	-1.848	-0.447987	0.220015	-0.986602	-0.447098	0.359819	0.346918	2.20845	0.668289	3.61858	0.408693	0.482942	0.270865	-0.0896715	0.549196	1.33427	-0.4846	0.218922	0.614789	-0.0498158	0.365113	1.06595	-0.107944	0.318531	5.01885	0.845784	0.327607	1.30373	0.327088	0.300463	-0.109477	0.529597	0.322777	-1.60393	-0.254517	1.02147	1.45487	1.0257	0.289844	4.5171	1.40407	0.786719	1.3109	0.319183	0.553162
	qRT-nc72_R	CCCCTTACTCCAGAGGAGAACA
nc74	qRT-nc74_F	CGCCCCAGAGTCCTCTTAAAA	-0.452555	-0.273685	0.341379	-0.702822	0.450056	0.627903	-1.25709	-0.933904	0.252645	-1.27417	-0.111951	0.402176	-1.4852	-0.760618	0.517239	0.120777	-0.230935	0.429318	0.986179	1.35693	0.767244	-0.408096	-1.01791	0.300047	-1.46539	-1.04533	0.75257	-0.507251	0.252507	0.558434	-0.109525	0.483622	0.72456	-0.0896881	-0.046064	0.608278	0.573285	-1.1276	0.987513	-1.83477	-1.45194	0.882956	-0.496678	-0.339216	0.666532
	qRT-nc74_R	GGCCCCAGCTTGATTTCCT
nc77	qRT-nc77_F	GGGCCGAAGGAAAACTAATCC	-0.424387	-0.166419	0.384523	5.13079e-05	-0.473222	0.385743	-0.20657	-0.656935	0.356477	0.401093	0.28751	0.251899	-2.86206	-1.80589	0.968132	-0.280284	0.392233	0.301214	-0.118057	-0.331062	0.177035	-0.808622	-0.878163	0.816589	-0.210385	0.0190642	0.135283	-3.38648	0.123048	0.348847	-0.256604	-1.93057	0.871769	0.00761535	0.00365815	0.36214	-0.379544	-1.50828	0.724391	0.206605	-2.02721	1.0987	-3.47771	-2.92059	0.340496
	qRT-nc77_R	GCTAGAACCGAAGAGCGTTATCTG
nc79	qRT-nc79_F	AACGATGTCGACCCATTTACG	-0.192307	0.218942	0.4943	0.404613	0.568472	0.415733	-0.435429	0.871441	0.792205	-0.311268	0.0864205	1.01836	-1.46665	-0.0710529	0.670095	1.36459	-0.84633	0.20103	2.24672	0.207199	0.495848	-0.248214	-0.215068	0.375149	0.123907	-0.622051	0.201441	-0.960747	-0.449518	0.310233	-0.0391227	-0.191495	0.568101	0.379133	-0.213573	0.465357	-1.28234	-1.18968	0.341194	-1.07773	-0.537109	0.980618	-2.83313	0.909001	0.590668
	qRT-nc79_R	GATACAAAAACAACGACCCATTTCT
nc82	qRT-nc82_F	AGTTCCCCCCTTTCCAAGAG	-1.30418	0.0454194	0.989882	0.58356	0.512487	0.487697	0.0839344	0.0975341	0.415938	0.0167916	0.11238	0.766706	1.87204	1.0257	0.50819	2.1462	0.248813	0.675679	2.74013	0.280421	0.809123	1.11733	-0.545994	0.935361	0.759664	-2.05242	0.931246	3.55852	2.37257	0.729031	-0.0926367	-0.204424	0.359521	0.361371	0.594485	0.691264	-1.63283	-1.77349	0.840363	-0.892449	-1.09299	0.588919	0.449701	-0.0585946	0.39735
	qRT-nc82_R	CCCCGAGAAAGCGTTTAAAAA
nc85	qRT-nc85_F	GACCTGTCCCCTTAACAAAAACA	0.175771	0.353215	0.733988	0.383738	0.532224	0.539412	-0.154853	-0.148336	0.548844	0.107385	0.0619357	1.35121	2.12381	0.596656	2.05879	1.07787	0.532706	0.478821	1.09075	-0.558949	0.235055	-0.052989	-0.127752	0.716898	0.487157	0.103693	0.310921	2.0534	1.50971	0.295572	0.475446	0.288749	0.312409	0.277448	-0.378729	0.263436	-1.08303	-0.171998	0.518263	-0.378564	0.415706	0.693374	1.73965	0.82825	0.686146
	qRT-nc85_R	GGCAGAATCAGACTTTATAAACAGGTT
nc106	qRT-nc106_F	TTTGCTCAGAACCTCCTCCATT	-0.557684	0.247089	0.21684	-0.343447	-0.568528	0.238651	-0.765082	-0.366486	0.501598	-1.78724	-1.23812	1.02055	-2.0259	-1.94485	0.886792	0.146218	-0.440644	0.258467	0.177072	-0.0795529	0.303319	-0.891796	-0.813678	0.216213	-1.14366	-1.41217	0.513719	-2.11233	-0.189871	0.516889	0.0849271	0.228737	0.891688	-0.6007	-0.463117	0.539354	-1.78364	-1.17804	0.304616	-0.897086	-0.570502	0.356431	-2.92085	1.04351	1.29684
	qRT-nc106_R	GCAATAGATAGAAATATGGCGAAAAA
nc107	qRT-nc107_F	GGGCAGTTTGATCAACTCCATAG	0.321439	0.311061	0.272428	0.920531	0.942048	0.609245	5.33181	3.78094	0.829438	2.80703	0.602379	0.427354	5.16868	2.41118	0.653666	1.3178	1.99264	0.209232	0.988151	0.847826	0.22683	1.19147	0.912264	0.485311	3.17481	0.803647	0.571247	5.62703	1.5757	0.231018	-0.0164464	0.432038	1.18323	0.395723	-0.0847912	0.355589	0.47376	0.217349	0.480877	2.76614	0.8753	0.419487	4.80292	0.902296	0.251507
	qRT-nc107_R	GCCGCCCTGGAGCAA
nc117	qRT-nc117_F	GATTCCGTCCAAACCTGAAT	0.602963	0.745779	0.494274	0.801587	0.735826	0.463222	0.138685	0.0640165	0.501324	1.05885	0.137324	0.760402	-0.192771	0.229913	0.850198	0.73952	0.817599	0.288267	0.698591	0.934062	0.207478	-0.232433	-0.250944	0.683563	0.163791	0.088107	0.824334	0.0853085	0.273655	0.244144	0.37056	0.532298	0.568951	0.0496808	0.493766	0.50104	-0.208059	-0.0369973	0.345599	0.163172	-0.318636	0.494979	0.489515	0.191059	0.254754
	qRT-nc117_R	AAATGGAAAGAAGACGCTGAA
nc132	qRT-nc132_F	CCATCCCCCATACGGAGAT	-0.263402	0.65346	0.102631	0.598562	2.14077	0.663653	3.4624	2.80697	0.424447	0.999694	0.753473	0.463085	4.12881	1.7584	0.982444	0.767334	-0.143816	0.253213	1.46277	0.210694	0.493889	0.592049	0.358543	0.27152	0.0495166	-0.803831	1.08964	5.06515	1.19571	0.653417	1.06064	1.95676	0.225938	-0.0189645	-0.644875	0.285515	1.3028	0.825779	0.324792	-0.0271108	-0.90269	0.396558	5.96045	2.15973	0.197632
	qRT-nc132_R	GCGAATCAAACGATCAATGGA
sRNA name	Primer name	Primer sequences (5' to 3')
nc64	RT-nc64(4.5S RNA)-F	ATGCGATTACAACGCCCAAA
	RT-nc64(4.5S RNA)-R	CCGGAAGCCCGGAGTT
nc18	RT-nc18-F	ATTCCCCAGCTATGGCCAAC
	RT-nc18-R	GACCACAATTAAGCTGATAT
nc1	RT-nc1-F	CAGGAAAAATGCCCCAAAAAT
	RT-nc1-R	AAATCTGGTTTGTGAGTGAATGAAGT
nc121	RT-nc121(tmRNA)-F	AATGGAGCCGAGCAGAATTGAACT
	RT-nc121(tmRNA)-R	CCGTGATACAGGTCGAGAGTGAGT
nc81	RT-nc81-F	CTCCCCTAGCCCCCCAATTC
	RT-nc81-R	TGACCCGCCCCCTAAATCTC
nc110	RT-nc110-F	AACCGCCCCGGAGGACGGTA
	RT-nc110-R	AGCAGAACTCGACGCGATTT
nc26	RT-nc26-F	CGACCAGCGGCAATAACCT
	RT-nc26-R	CGTAACTGAATTAGTTATTC
nc41	RT-nc41-F	ATTTTTCTTTCGGAGTGCGG
	RT-nc41-R	AAAGCGGGGGTCAGTTCCGAC
nc70	RT-nc70(6s RNA)-F	GTAACTACCGCGTTGGTGACTG
	RT-nc70(6s RNA)-R	AAGCACCACCACGCCGTTT
nc7	RT-nc7-F	GAGCCGGATCTGGCCATT
	RT-nc7-R	TCTTGATTTTTCCGTTCACCAA
nc122	RT-nc122-F	CGCCTGAATCCTTGCATTCTGT
	RT-nc122-R	CCTAGGCGTTGCTAGATGATG
nc60	RT-nc60-F	GTCATTACTGGCTTCCGATTTTTC
	RT-nc60-R	TCCCATGGGTGCTTGCA
nc33	RT-nc33-F2	GGTGCCATCAATAATTATCTGCTGTA
	RT-nc33-R2	GATCCATGACAGTGATAATCAGCTTT
nc65	RT-nc65-F	AAAAACACTTTTGATCGAGACATTGA
	RT-nc65-R	CCTGGGCTGAAGAAATGATTTG
nc85	RT-nc85-F	GGCAGAATCAGACTTTATAAACAGGTT
	RT-nc85-R	CAATCGGCGATCGGGTACTC
nc117	RT-nc117-F	CGTCCAAACCTGAATAGATAATCCAT
	RT-nc117-R	GAAAATGGAAAGAAGACGCTGAAG
