# Supplementary material for: Systematic and functional identification of small non-coding RNAs associated with exogenous biofuel stress in cyanobacterium Synechocystis sp. PCC 6803
Source: Biotechnol Biofuels. 2017 Mar 7;10:57. doi: 10.1186/s13068-017-0743-y (PMC5341163; doi:10.1186/s13068-017-0743-y)
Supplement: Supplementary file 11 — Additional file 11: Table S5. sRNA-related primers used for mutant construction. [file 13068_2017_743_MOESM11_ESM.xlsx]

## Sheet: Primers used for mutants
Suppl. Table S5. sRNA-related primers used for mutant construction.
Primer names	Primer sequences (5' to 3')
pJA2-nc33-F	TGCTCTAGACTGTCGACTTACTATTAGTT
pJA2-nc33-R	CGCGGATCCTTTAATAGTTAATTTGTCCT
pJA2-nc33+F	TGCTCTTTTAATAGTTAATTTGTCCT
pJA2-nc33+R	CGCGGACTGTCGACTTACTATTAGTT
pJA2-nc65+F	TGCTCTAGAAAAGACCAAAGTCGGGGCGA
pJA2-nc65+R	CGCGGATCCCGTATCAAGTAAAAATTGAA
pJA2-nc65-F	TGCTCTCGTATCAAGTAAAAATTGAA
pJA2-nc65-R	CGCGGAAAAGACCAAAGTCGGGGCGA
pJA2-nc85+F	TGCTCTAGAAGTCCCCCAGTATTGGGGGA
pJA2-nc85+R	CGCGGATCCATTTCCAGTAAGTTTGGGGG
pJA2-nc117+F	TGCTCTAGATAAGTTTTTCGATTCCGTCC
pJA2-nc117+R	CGCGGATCCGAAAATGGAAAGAAGACGCT
pJA2-nc117-F	TGCTCTAGAGAAAATGGAAAGAAGACGCT
pJA2-nc117-R	CGCGGATCCTAAGTTTTTCGATTCCGTCC
