# Supplementary material for: Systematic and functional identification of small non-coding RNAs associated with exogenous biofuel stress in cyanobacterium Synechocystis sp. PCC 6803
Source: Biotechnol Biofuels. 2017 Mar 7;10:57. doi: 10.1186/s13068-017-0743-y (PMC5341163; doi:10.1186/s13068-017-0743-y)
Supplement: Supplementary file 14 — Additional file 14: Table S6. Target information for Nc117 based on CopraRNA and integrated transcriptomic analysis. [file 13068_2017_743_MOESM14_ESM.xlsx]

## Sheet: Targets prediction
Suppl. Table S6. Targets information for Nc117 based on CopraRNA and integrated transcriptomic analysis.
Target_name	Synonym	Strand	Energy	Target_start_pos	Target_end_pos	sRNA_start_pos	sRNA_end_pos	p-value	Target_name	Annotation	COG annotation	KEGG annotation
slr1194	-	+	-25.6475	24	64	11	50	0.000163745	slr1194	hypothetical protein	[P] Inorganic ion transport and metabolism
slr0007	-	+	-24.7909	39	129	1	90	0.000268699	slr0007	hypothetical protein	[M] Cell wall/membrane/envelope biogenesis
sll0109	aroH	-	-21.2833	188	254	4	94	0.00182689	sll0109	chorismate mutase	[E] Amino acid transport and metabolism	ko00400 Phenylalanine, tyrosine and tryptophan biosynthesis
sll0797	-	-	-20.7294	230	298	15	105	0.00243548	sll0797	OmpR subfamily protein	[T] Signal transduction mechanisms	ko02020 Two-component system
slr1684	-	+	-19.8114	29	116	4	93	0.00388909	slr1684	transposase	[L] Replication, recombination and repair
slr1816	-	+	-19.7907	31	64	3	44	0.00392988	slr1816	hypothetical protein	[O] Posttranslational modification, protein turnover, chaperones
sll0262	desD(des6)	-	-19.5402	133	191	26	91	0.00445688	sll0262	delta-6 desaturase	[I] Lipid transport and metabolism	ko00591 Linoleic acid metabolism
sll2002	-	-	-19.3857	214	257	5	44	0.00481474	sll2002	hypothetical protein	[S] Function unknown
ssl1507	-	-	-19.0382	21	66	1	50	0.00572209	ssl1507	transposase	[L] Replication, recombination and repair
sll1377	-	-	-19.0238	215	273	39	101	0.005763	sll1377	hypothetical protein	[M] Cell wall/membrane/envelope biogenesis	ko00561 Glycerolipid metabolism
sll0524	-	-	-18.919	10	84	11	90	0.00606917	sll0524	hypothetical protein	[S] Function unknown
slr0887	-	+	-18.5491	190	239	13	65	0.00727812	slr0887	hypothetical protein	[E] Amino acid transport and metabolism; [H] Coenzyme transport and metabolism	ko00790 Folate biosynthesis
slr1957	-	+	-18.0609	222	258	67	100	0.00922679	slr1957	hypothetical protein	[S] Function unknown
slr0742	-	+	-17.8562	101	146	3	50	0.0101832	slr0742	hypothetical protein	[S] Function unknown
sll1592	-	-	-17.724	26	56	17	44	0.0125504	sll1592	NarL subfamily protein	[T] Signal transduction mechanisms
slr1139	trxA	+	-17.613	187	233	4	39	0.0113036	slr1139	thioredoxin	[O] Posttranslational modification, protein turnover, chaperones
slr2143	cefD	+	-17.2143	77	109	4	44	0.0138289	slr2143	isopenicillin N epimerase	[E] Amino acid transport and metabolism
slr1093	folK	+	-17.1074	142	182	9	45	0.014545	slr1093	7,8-dihydro-6-hydroxymethylpterin-pyrophosphokinase	[H] Coenzyme transport and metabolism	ko00790 Folate biosynthesis
sll0668	-	-	-17.0535	130	248	4	101	0.0149192	sll0668	transposase	[L] Replication, recombination and repair
slr0646	dacB	+	-16.9581	25	50	4	30	0.015604	slr0646	penicillin-binding protein 4	[M] Cell wall/membrane/envelope biogenesis	ko00550 Peptidoglycan biosynthesis
slr0416	-	+	-16.8409	140	220	3	90	0.016486	slr0416	hypothetical protein	[S] Function unknown
slr1930	-	+	-16.7523	264	285	7	28	0.0171838	slr1930	hypothetical protein	[N] Cell motility; [U] Intracellular trafficking, secretion, and vesicular transport
sll1520	recN	-	-16.4938	1	77	4	99	0.0193824	sll1520	DNA repair protein RecN	[L] Replication, recombination and repair
sll0938	-	-	-16.0663	100	136	6	39	0.0236105	sll0938	succinyldiaminopimelate transaminase	[E] Amino acid transport and metabolism
slr0670	-	+	-16.0243	48	79	4	46	0.0240698	slr0670	hypothetical protein	[T] Signal transduction mechanisms
slr0462	-	+	-15.924	41	62	81	99	0.0252007	slr0462	transposase	[L] Replication, recombination and repair
sll1394	msrA	-	-15.8629	196	223	25	50	0.025914	sll1394	methionine sulfoxide reductase A	[O] Posttranslational modification, protein turnover, chaperones
sll0667	-	-	-15.8006	6	21	10	25	0.0266607	sll0667	transposase	[L] Replication, recombination and repair
slr1039	-	+	-15.7538	126	157	63	99	0.027235	slr1039	hypothetical protein	[R] General function prediction only
sll0272	-	-	-15.7228	48	85	15	50	0.0276217	sll0272	hypothetical protein	[S] Function unknown
slr0017	murZ	+	-15.7099	66	109	11	75	0.0277841	slr0017	UDP-N-acetylglucosamine 1-carboxyvinyltransferase	[M] Cell wall/membrane/envelope biogenesis	ko00520 Amino sugar and nucleotide sugar metabolism; ko00550 Peptidoglycan biosynthesis
ssl2733	-	-	-15.6767	15	49	69	102	0.0282063	ssl2733	hypothetical protein	[S] Function unknown
slr1909	-	+	-15.6145	79	128	5	69	0.0290136	slr1909	NarL subfamily protein	[T] Signal transduction mechanisms
sll1138	-	-	-15.5923	54	79	80	104	0.0293069	sll1138	hypothetical protein	[R] General function prediction only	ko00500 Starch and sucrose metabolism
slr1501	-	+	-15.515	84	109	25	50	0.0303501	slr1501	hypothetical protein	[R] General function prediction only
sll0640	Sac1	-	-15.5066	148	194	18	62	0.0304656	sll0640	sulfur deprivation response regulator	[P] Inorganic ion transport and metabolism
sll1251	-	-	-15.4229	3	63	36	98	0.0316385	sll1251	hypothetical protein	[R] General function prediction only
slr1222	-	+	-15.3353	238	249	87	98	0.0329113	slr1222	hypothetical protein	[S] Function unknown
slr0949	livH	+	-15.3174	190	273	9	99	0.0331772	slr0949	high-affinity branched-chain amino acid transport permease	[E] Amino acid transport and metabolism	ko02010 ABC transporters
sll1620	-	-	-15.3153	26	58	11	44	0.0332085	sll1620	hypothetical protein	[S] Function unknown
slr0534	slt	+	-12.3933	14	27	10	25	0.116109	slr0534	lytic transglycosylase	[M] Cell wall/membrane/envelope biogenesis
