# Supplementary material for: Systematic and functional identification of small non-coding RNAs associated with exogenous biofuel stress in cyanobacterium Synechocystis sp. PCC 6803
Source: Biotechnol Biofuels. 2017 Mar 7;10:57. doi: 10.1186/s13068-017-0743-y (PMC5341163; doi:10.1186/s13068-017-0743-y)
Supplement: Supplementary file 20 — Additional file 20: Table S7. Functional enrichment analysis of the predicted gene targets of trans-encoded sRNAs. [file 13068_2017_743_MOESM20_ESM.xlsx]

## Sheet: sRNA targets enrichment
Suppl. Table S7. Functional enrichment analysis of the predicted gene targets of trans-encoded sRNAs
sRNA Name	Direction*	KEGG pathway	Hypergeometric test p-value	Targets number in given pathway	Total gene number in given pathway
nc2	+	ko00790 Folate biosynthesis	0.0277599	2	11
nc2	+	ko02010 ABC transporters	0.0342485	5	77
nc2	-	ko00906 Carotenoid biosynthesis	0.00919779	2	9
nc3	+	ko00330 Arginine and proline metabolism	0.00189895	5	32
nc3	+	ko00030 Pentose phosphate pathway	0.0194278	3	20
nc3	-	ko02010 ABC transporters	0.0153604	5	77
nc3	-	ko00561 Glycerolipid metabolism	0.0192522	2	11
nc4	+	ko00740 Riboflavin metabolism	0.0060119	2	5
nc4	+	ko00340 Histidine metabolism	0.0100158	2	15
nc4	+	ko00900 Terpenoid backbone biosynthesis	0.0413596	2	13
nc4	-	ko00260 Glycine, serine and threonine metabolism	0.0117718	3	18
nc4	-	ko00250 Alanine, aspartate and glutamate metabolism	0.0300858	2	24
nc5	+	ko00521 Streptomycin biosynthesis	0.0324969	2	11
nc5	+	ko00520 Amino sugar and nucleotide sugar metabolism	0.0354581	3	28
nc5	+	ko00500 Starch and sucrose metabolism	0.0434972	2	20
nc5	+	ko02010 ABC transporters	0.0475042	5	77
nc5	-	ko03010 Ribosome	0.0174166	5	53
nc5	-	ko00400 Phenylalanine, tyrosine and tryptophan biosynthesis	0.0355791	3	19
nc6	+	ko02010 ABC transporters	0.017073	4	77
nc6	+	ko04112 Cell cycle - Caulobacter	0.0322169	2	21
nc6	-	ko00750 Vitamin B6 metabolism	0.00460384	2	5
nc6	-	ko00900 Terpenoid backbone biosynthesis	0.032217	2	13
nc6	-	ko00340 Histidine metabolism	0.042214	2	15
nc8	-	ko00290 Valine, leucine and isoleucine biosynthesis	0.00777214	2	12
nc8	-	ko00770 Pantothenate and CoA biosynthesis	0.010579	2	14
nc8	-	ko00330 Arginine and proline metabolism	0.0155813	2	32
nc8	-	ko00250 Alanine, aspartate and glutamate metabolism	0.0300848	2	24
nc9	+	ko00790 Folate biosynthesis	0.0065192	2	11
nc9	-	ko00340 Histidine metabolism	0.0252655	2	15
nc10	+	ko00260 Glycine, serine and threonine metabolism	0.014477	3	18
nc10	+	ko00195 Photosynthesis	0.0377882	3	56
nc10	-	ko03430 Mismatch repair	0.0357319	2	16
nc10	-	ko03440 Homologous recombination	0.0448283	2	19
nc11	-	ko00500 Starch and sucrose metabolism	0.0251783	2	20
nc11	-	ko03030 DNA replication	0.0479445	2	13
nc12	+	ko03020 RNA polymerase	0.00997575	2	5
nc12	+	ko00400 Phenylalanine, tyrosine and tryptophan biosynthesis	0.0222401	3	19
nc12	+	ko00230 Purine metabolism	0.0223773	4	59
nc12	-	ko00790 Folate biosynthesis	0.0212546	2	11
nc12	-	ko02010 ABC transporters	0.0359476	4	77
nc12	-	ko00030 Pentose phosphate pathway	0.0434969	2	20
nc12	-	ko00130 Ubiquinone and other terpenoid-quinone biosynthesis	0.0486726	2	17
nc13	+	ko04930 Type II diabetes mellitus	0.000527582	2	2
nc13	+	ko05203 Viral carcinogenesis	0.000527582	2	2
nc13	+	ko00710 Carbon fixation in photosynthetic organisms	0.0208813	3	18
nc13	+	ko00340 Histidine metabolism	0.0460089	2	15
nc13	-	ko00130 Ubiquinone and other terpenoid-quinone biosynthesis	0.0283708	2	17
nc13	-	ko02010 ABC transporters	0.0405463	5	77
nc13	-	ko00550 Peptidoglycan biosynthesis	0.0475062	2	14
nc14	+	ko02010 ABC transporters	0.000628757	7	77
nc14	+	ko05152 Tuberculosis	0.0142738	2	9
nc14	+	ko00300 Lysine biosynthesis	0.02518	2	12
nc14	+	ko02020 Two-component system	0.0275495	2	67
nc14	-	ko00190 Oxidative phosphorylation	0.0350558	2	49
nc14	-	ko00195 Photosynthesis	0.0449789	2	56
nc15	+	ko03430 Mismatch repair	0.022114	2	16
nc15	+	ko04112 Cell cycle - Caulobacter	0.037079	2	21
nc16	+	ko00250 Alanine, aspartate and glutamate metabolism	0.0300864	2	24
nc16	-	ko00340 Histidine metabolism	0.010016	2	15
nc16	-	ko02010 ABC transporters	0.0421002	3	77
nc17	+	ko00280 Valine, leucine and isoleucine degradation	0.00202538	2	5
nc17	+	ko00270 Cysteine and methionine metabolism	0.0147496	2	13
nc17	-	ko00480 Glutathione metabolism	0.00261594	3	14
nc17	-	ko00400 Phenylalanine, tyrosine and tryptophan biosynthesis	0.00650161	3	19
nc17	-	ko00720 Carbon fixation pathways in prokaryotes	0.0156935	2	21
nc17	-	ko00020 Citrate cycle (TCA cycle)	0.0338387	2	14
nc18	-	ko00521 Streptomycin biosynthesis	0.0300902	2	11
nc19	+	ko00520 Amino sugar and nucleotide sugar metabolism	0.039287	3	28
nc19	-	ko00750 Vitamin B6 metabolism	0.0093525	2	5
nc19	-	ko02020 Two-component system	0.0483277	3	67
nc20	+	ko00260 Glycine, serine and threonine metabolism	0.0445346	2	18
nc20	-	ko00680 Methane metabolism	0.0142989	2	26
nc20	-	ko02010 ABC transporters	0.0235918	5	77
nc21	+	ko00860 Porphyrin and chlorophyll metabolism	0.0275619	4	51
nc21	-	ko00520 Amino sugar and nucleotide sugar metabolism	0.0252111	3	28
nc21	-	ko00790 Folate biosynthesis	0.0255095	2	11
nc21	-	ko00900 Terpenoid backbone biosynthesis	0.0351621	2	13
nc21	-	ko00051 Fructose and mannose metabolism	0.0460086	2	15
nc22	+	ko00980 Metabolism of xenobiotics by cytochrome P450	0.00505335	2	5
nc22	+	ko05204 Chemical carcinogenesis	0.00505335	2	5
nc22	+	ko00982 Drug metabolism - cytochrome P450	0.00747218	2	6
nc22	+	ko00300 Lysine biosynthesis	0.0301787	2	12
nc22	+	ko00480 Glutathione metabolism	0.040444	2	14
nc22	-	ko00195 Photosynthesis	0.00597763	3	56
nc22	-	ko00550 Peptidoglycan biosynthesis	0.0307172	2	14
nc23	+	ko00410 beta-Alanine metabolism	0.00228689	2	4
nc23	+	ko00430 Taurine and hypotaurine metabolism	0.00376531	2	5
nc23	+	ko00250 Alanine, aspartate and glutamate metabolism	0.0203214	2	24
nc23	+	ko00680 Methane metabolism	0.0236899	2	26
nc23	-	ko00400 Phenylalanine, tyrosine and tryptophan biosynthesis	0.0395367	2	19
nc23	-	ko00900 Terpenoid backbone biosynthesis	0.0479443	2	13
nc24	-	ko00250 Alanine, aspartate and glutamate metabolism	0.0289044	3	24
nc24	-	ko00520 Amino sugar and nucleotide sugar metabolism	0.0433215	3	28
nc24	-	ko00061 Fatty acid biosynthesis	0.0460287	2	13
nc26	+	ko02010 ABC transporters	0.00515705	5	77
nc27	+	ko00471 D-Glutamine and D-glutamate metabolism	0.00611143	2	4
nc27	+	ko03020 RNA polymerase	0.00997572	2	5
nc27	+	ko00230 Purine metabolism	0.0400319	5	59
nc27	+	ko00550 Peptidoglycan biosynthesis	0.0439185	2	14
nc27	-	ko00471 D-Glutamine and D-glutamate metabolism	0.00430255	2	4
nc27	-	ko00550 Peptidoglycan biosynthesis	0.0277193	2	14
nc27	-	ko03430 Mismatch repair	0.0357301	2	16
nc27	-	ko03440 Homologous recombination	0.0448878	2	19
nc28	+	ko05152 Tuberculosis	0.00219316	3	9
nc28	+	ko04122 Sulfur relay system	0.0310782	2	9
nc28	+	ko00030 Pentose phosphate pathway	0.0385464	2	20
nc28	+	ko00630 Glyoxylate and dicarboxylate metabolism	0.0460056	2	22
nc28	-	ko04112 Cell cycle - Caulobacter	0.0344128	3	21
nc29	+	ko00630 Glyoxylate and dicarboxylate metabolism	0.0276946	3	22
nc29	+	ko00240 Pyrimidine metabolism	0.0497123	3	40
nc29	-	ko00790 Folate biosynthesis	0.00497273	3	11
nc29	-	ko00010 Glycolysis / Gluconeogenesis	0.0123087	3	28
nc29	-	ko00020 Citrate cycle (TCA cycle)	0.0248509	2	14
nc29	-	ko04122 Sulfur relay system	0.0350816	2	9
nc31	+	ko00230 Purine metabolism	0.000305996	7	59
nc31	+	ko03020 RNA polymerase	0.00552286	2	5
nc31	+	ko00240 Pyrimidine metabolism	0.0140535	4	40
nc31	+	ko04112 Cell cycle - Caulobacter	0.0156965	2	21
nc31	-	ko03410 Base excision repair	0.0188681	2	7
nc32	+	ko00540 Lipopolysaccharide biosynthesis	0.01539	2	7
nc32	+	ko00520 Amino sugar and nucleotide sugar metabolism	0.0272703	2	28
nc32	+	ko00300 Lysine biosynthesis	0.0442485	2	12
nc32	-	ko03060 Protein export	0.0316223	2	15
nc33	+	ko03030 DNA replication	0.0215309	2	13
nc33	+	ko03430 Mismatch repair	0.0320795	2	16
nc33	-	ko00195 Photosynthesis	0.00916262	3	56
nc33	-	ko00561 Glycerolipid metabolism	0.0349782	2	11
nc33	-	ko03030 DNA replication	0.0479439	2	13
nc34	+	ko00260 Glycine, serine and threonine metabolism	0.049211	2	18
nc35	+	ko00340 Histidine metabolism	0.00634733	2	15
nc35	-	ko00400 Phenylalanine, tyrosine and tryptophan biosynthesis	0.000842837	4	19
nc35	-	ko00195 Photosynthesis	0.043366	4	56
nc36	+	ko00030 Pentose phosphate pathway	0.0212518	2	20
nc36	+	ko00250 Alanine, aspartate and glutamate metabolism	0.0300862	2	24
nc36	-	ko00190 Oxidative phosphorylation	0.0351729	2	49
nc37	+	ko00520 Amino sugar and nucleotide sugar metabolism	0.0473125	2	28
nc37	-	ko03010 Ribosome	0.0400182	3	53
nc39	+	ko00620 Pyruvate metabolism	0.00122625	4	24
nc39	+	ko00290 Valine, leucine and isoleucine biosynthesis	0.0251787	2	12
nc39	+	ko02020 Two-component system	0.0485243	4	67
nc40	+	ko00340 Histidine metabolism	0.0283705	2	15
nc40	+	ko03440 Homologous recombination	0.0403274	2	19
nc40	-	ko00640 Propanoate metabolism	0.00487716	3	12
nc40	-	ko00253 Tetracycline biosynthesis	0.00535135	2	4
nc40	-	ko00720 Carbon fixation pathways in prokaryotes	0.0244209	3	21
nc40	-	ko00620 Pyruvate metabolism	0.0349114	3	24
nc40	-	ko00900 Terpenoid backbone biosynthesis	0.0351603	2	13
nc41	+	ko00540 Lipopolysaccharide biosynthesis	0.0103127	2	7
nc41	+	ko03430 Mismatch repair	0.0320793	2	16
nc41	+	ko00130 Ubiquinone and other terpenoid-quinone biosynthesis	0.0359706	2	17
nc41	+	ko00051 Fructose and mannose metabolism	0.0460101	2	15
nc41	+	ko00340 Histidine metabolism	0.0460101	2	15
nc41	-	ko00400 Phenylalanine, tyrosine and tryptophan biosynthesis	0.0350165	2	19
nc42	+	ko00630 Glyoxylate and dicarboxylate metabolism	0.020631	3	22
nc42	+	ko00670 One carbon pool by folate	0.0349784	2	11
nc42	-	ko00195 Photosynthesis	0.00067325	4	56
nc42	-	ko00300 Lysine biosynthesis	0.0473138	2	12
nc43	+	ko04122 Sulfur relay system	0.0116101	2	9
nc43	+	ko00550 Peptidoglycan biosynthesis	0.0277201	2	14
nc43	-	ko00520 Amino sugar and nucleotide sugar metabolism	0.0216052	2	28
nc43	-	ko00550 Peptidoglycan biosynthesis	0.027719	2	14
nc44	+	ko00051 Fructose and mannose metabolism	0.0283705	2	15
nc44	+	ko00710 Carbon fixation in photosynthetic organisms	0.0400375	2	18
nc44	-	ko00790 Folate biosynthesis	0.0233406	2	11
nc45	+	ko05152 Tuberculosis	0.000865094	3	9
nc45	+	ko00253 Tetracycline biosynthesis	0.00307591	2	4
nc45	+	ko02010 ABC transporters	0.0286048	5	77
nc45	+	ko00640 Propanoate metabolism	0.0301796	2	12
nc45	+	ko00061 Fatty acid biosynthesis	0.0313831	2	13
nc45	+	ko00260 Glycine, serine and threonine metabolism	0.0445322	2	18
nc45	-	ko00230 Purine metabolism	0.0103461	6	59
nc45	-	ko03030 DNA replication	0.0382095	2	13
nc45	-	ko00240 Pyrimidine metabolism	0.0389826	4	40
nc45	-	ko00330 Arginine and proline metabolism	0.0403471	3	32
nc45	-	ko00550 Peptidoglycan biosynthesis	0.0439183	2	14
nc46	+	ko00710 Carbon fixation in photosynthetic organisms	0.0116085	2	18
nc46	+	ko00680 Methane metabolism	0.0236873	2	26
nc47	-	ko00710 Carbon fixation in photosynthetic organisms	0.0116074	2	18
nc47	-	ko00010 Glycolysis / Gluconeogenesis	0.0318332	3	28
nc47	-	ko02010 ABC transporters	0.0405442	5	77
nc47	-	ko00760 Nicotinate and nicotinamide metabolism	0.0413588	2	13
nc48	+	ko00010 Glycolysis / Gluconeogenesis	0.0334676	2	28
nc48	+	ko02010 ABC transporters	0.0420983	3	77
nc48	+	ko00620 Pyruvate metabolism	0.0475008	2	24
nc48	-	ko00520 Amino sugar and nucleotide sugar metabolism	0.0401542	2	28
nc50	+	ko00030 Pentose phosphate pathway	0.0338385	2	20
nc50	+	ko04112 Cell cycle - Caulobacter	0.0370821	2	21
nc50	-	ko00300 Lysine biosynthesis	0.00440493	3	12
nc50	-	ko00071 Fatty acid metabolism	0.00498966	2	4
nc50	-	ko00310 Lysine degradation	0.00618143	2	6
nc50	-	ko00380 Tryptophan metabolism	0.00618143	2	6
nc50	-	ko00280 Valine, leucine and isoleucine degradation	0.0081623	2	5
nc50	-	ko00051 Fructose and mannose metabolism	0.00857504	3	15
nc50	-	ko00260 Glycine, serine and threonine metabolism	0.0144768	3	18
nc50	-	ko00052 Galactose metabolism	0.0216137	2	8
nc50	-	ko00640 Propanoate metabolism	0.0251794	2	12
nc50	-	ko00900 Terpenoid backbone biosynthesis	0.0293786	2	13
nc50	-	ko00550 Peptidoglycan biosynthesis	0.033839	2	14
nc50	-	ko00680 Methane metabolism	0.0392872	3	26
nc50	-	ko00010 Glycolysis / Gluconeogenesis	0.0475621	3	28
nc50	-	ko00520 Amino sugar and nucleotide sugar metabolism	0.0475621	3	28
nc50	-	ko00130 Ubiquinone and other terpenoid-quinone biosynthesis	0.0486706	2	17
nc51	+	ko00040 Pentose and glucuronate interconversions	0.00366452	2	4
nc51	+	ko00640 Propanoate metabolism	0.0355475	2	12
nc51	+	ko00710 Carbon fixation in photosynthetic organisms	0.0357309	2	18
nc51	+	ko00030 Pentose phosphate pathway	0.0434969	2	20
nc51	-	ko00550 Peptidoglycan biosynthesis	0.000783238	4	14
nc51	-	ko00250 Alanine, aspartate and glutamate metabolism	0.00658048	4	24
nc51	-	ko03430 Mismatch repair	0.0137508	3	16
nc51	-	ko03440 Homologous recombination	0.0194156	3	19
nc51	-	ko03030 DNA replication	0.0382098	2	13
nc52	+	ko00550 Peptidoglycan biosynthesis	0.000881095	3	14
nc52	+	ko00290 Valine, leucine and isoleucine biosynthesis	0.0355466	2	12
nc52	+	ko00770 Pantothenate and CoA biosynthesis	0.0475045	2	14
nc52	-	ko03020 RNA polymerase	0.0141019	2	5
nc52	-	ko03018 RNA degradation	0.0153186	3	14
nc53	+	ko02010 ABC transporters	0.0127136	6	77
nc53	-	ko00340 Histidine metabolism	0.0252663	2	15
nc54	+	ko02010 ABC transporters	0.0312901	3	77
nc54	+	ko00340 Histidine metabolism	0.0316222	2	15
nc54	-	ko00906 Carotenoid biosynthesis	0.0330528	2	9
nc54	-	ko00521 Streptomycin biosynthesis	0.0484584	2	11
nc56	+	ko00640 Propanoate metabolism	0.0163641	2	12
nc56	+	ko00720 Carbon fixation pathways in prokaryotes	0.0475995	2	21
nc56	-	ko00290 Valine, leucine and isoleucine biosynthesis	0.00926077	2	12
nc57	+	ko00970 Aminoacyl-tRNA biosynthesis	0.00565415	3	26
nc57	+	ko05152 Tuberculosis	0.0254577	2	9
nc57	+	ko00195 Photosynthesis	0.046087	3	56
nc57	-	ko00330 Arginine and proline metabolism	0.00196164	4	32
nc57	-	ko00250 Alanine, aspartate and glutamate metabolism	0.00795779	3	24
nc57	-	ko00521 Streptomycin biosynthesis	0.0155105	2	11
nc57	-	ko00270 Cysteine and methionine metabolism	0.0215309	2	13
nc57	-	ko00340 Histidine metabolism	0.0283709	2	15
nc57	-	ko00500 Starch and sucrose metabolism	0.0486724	2	20
nc58	+	ko00910 Nitrogen metabolism	0.0388565	3	29
nc58	-	ko00340 Histidine metabolism	0.000376819	4	15
nc59	+	ko00524 Butirosin and neomycin biosynthesis	0.000577836	2	2
nc59	+	ko00520 Amino sugar and nucleotide sugar metabolism	0.00383809	4	28
nc59	+	ko00550 Peptidoglycan biosynthesis	0.0039568	3	14
nc59	+	ko00052 Galactose metabolism	0.0147819	2	8
nc59	+	ko00521 Streptomycin biosynthesis	0.0277602	2	11
nc59	-	ko00330 Arginine and proline metabolism	0.0403486	3	32
nc60	-	ko02010 ABC transporters	0.0221504	6	77
nc60	-	ko00300 Lysine biosynthesis	0.047314	2	12
nc61	+	ko00195 Photosynthesis	0.022695	4	56
nc61	-	ko03440 Homologous recombination	0.00484666	3	19
nc61	-	ko00230 Purine metabolism	0.0197637	5	59
nc61	-	ko03018 RNA degradation	0.030718	2	14
nc61	-	ko03430 Mismatch repair	0.0395399	2	16
nc61	-	ko00240 Pyrimidine metabolism	0.0435251	3	40
nc61	-	ko03030 DNA replication	0.0479452	2	13
nc62	+	ko00785 Lipoic acid metabolism	0.00182405	2	4
nc62	+	ko00400 Phenylalanine, tyrosine and tryptophan biosynthesis	0.0442743	2	19
nc62	-	ko00312 beta-Lactam resistance	0.000433948	2	2
nc62	-	ko00520 Amino sugar and nucleotide sugar metabolism	0.019428	3	28
nc62	-	ko02020 Two-component system	0.0292217	3	67
nc63	+	ko00330 Arginine and proline metabolism	0.00180997	3	32
nc64	+	ko00970 Aminoacyl-tRNA biosynthesis	0.00838336	3	26
nc65	+	ko04122 Sulfur relay system	0.00080962	2	9
nc65	+	ko00860 Porphyrin and chlorophyll metabolism	0.0172366	5	51
nc65	-	ko00020 Citrate cycle (TCA cycle)	0.000388736	4	14
nc65	-	ko04122 Sulfur relay system	0.00223317	2	9
nc65	-	ko01040 Biosynthesis of unsaturated fatty acids	0.00795401	2	6
nc65	-	ko00720 Carbon fixation pathways in prokaryotes	0.0181501	3	21
nc66	+	ko00360 Phenylalanine metabolism	0.0111914	2	6
nc66	+	ko00350 Tyrosine metabolism	0.0201569	2	8
nc66	+	ko00061 Fatty acid biosynthesis	0.0459738	2	13
nc66	-	ko04122 Sulfur relay system	0.0236911	2	9
nc66	-	ko00760 Nicotinate and nicotinamide metabolism	0.0479446	2	13
nc67	+	ko00300 Lysine biosynthesis	0.0301789	2	12
nc67	-	ko03020 RNA polymerase	0.00997564	2	5
nc67	-	ko00230 Purine metabolism	0.0432375	3	59
nc67	-	ko00790 Folate biosynthesis	0.0484607	2	11
nc68	+	ko00020 Citrate cycle (TCA cycle)	0.0404444	2	14
nc68	-	ko03030 DNA replication	0.0446042	2	13
nc69	+	ko00310 Lysine degradation	0.0081604	2	6
nc69	+	ko03010 Ribosome	0.0112937	3	53
nc69	+	ko00290 Valine, leucine and isoleucine biosynthesis	0.0328182	2	12
nc69	+	ko00300 Lysine biosynthesis	0.0328182	2	12
nc69	+	ko00340 Histidine metabolism	0.0499278	2	15
nc69	-	ko00195 Photosynthesis	0.0419691	2	56
nc70	+	ko02020 Two-component system	0.000163629	9	67
nc71	+	ko00550 Peptidoglycan biosynthesis	0.0439198	2	14
nc72	+	ko02010 ABC transporters	0.0221543	3	77
nc72	-	ko00196 Photosynthesis - antenna proteins	0.0100155	2	15
nc73	+	ko00540 Lipopolysaccharide biosynthesis	0.00854348	2	7
nc73	+	ko00130 Ubiquinone and other terpenoid-quinone biosynthesis	0.0320779	2	17
nc73	-	ko00785 Lipoic acid metabolism	0.00307584	2	4
nc74	+	ko00230 Purine metabolism	0.000906521	7	59
nc74	+	ko00240 Pyrimidine metabolism	0.00444906	5	40
nc74	+	ko03020 RNA polymerase	0.00759574	2	5
nc74	+	ko00195 Photosynthesis	0.046807	5	56
nc74	-	ko00250 Alanine, aspartate and glutamate metabolism	0.0349135	3	24
nc74	-	ko00270 Cysteine and methionine metabolism	0.0446038	2	13
nc74	-	ko02010 ABC transporters	0.0475011	5	77
nc75	-	ko00330 Arginine and proline metabolism	0.0155808	2	32
nc75	-	ko00190 Oxidative phosphorylation	0.0351612	2	49
nc76	+	ko00380 Tryptophan metabolism	0.00500651	2	6
nc76	+	ko00340 Histidine metabolism	0.0316224	2	15
nc76	+	ko00260 Glycine, serine and threonine metabolism	0.0445331	2	18
nc76	-	ko04112 Cell cycle - Caulobacter	0.00639813	3	21
nc76	-	ko00550 Peptidoglycan biosynthesis	0.0277202	2	14
nc76	-	ko00260 Glycine, serine and threonine metabolism	0.0445335	2	18
nc77	+	ko00550 Peptidoglycan biosynthesis	0.00261618	3	14
nc77	-	ko03030 DNA replication	0.0240322	2	13
nc78	+	ko05111 Vibrio cholerae pathogenic cycle	0.000891459	2	4
nc78	+	ko03420 Nucleotide excision repair	0.0216137	2	8
nc78	+	ko00630 Glyoxylate and dicarboxylate metabolism	0.0301755	2	22
nc78	-	ko02010 ABC transporters	0.0103289	6	77
nc79	+	ko02010 ABC transporters	0.00355142	7	77
nc79	+	ko00240 Pyrimidine metabolism	0.0377517	3	40
nc79	-	ko03440 Homologous recombination	0.00131281	4	19
nc80	+	ko03430 Mismatch repair	0.0252628	2	16
nc80	+	ko02010 ABC transporters	0.028711	4	77
nc80	-	ko00010 Glycolysis / Gluconeogenesis	0.0194269	3	28
nc80	-	ko00051 Fructose and mannose metabolism	0.0316206	2	15
nc81	-	ko00550 Peptidoglycan biosynthesis	0.0170592	2	14
nc81	-	ko03010 Ribosome	0.040011	3	53
nc82	+	ko02010 ABC transporters	0.00515758	5	77
nc82	+	ko00195 Photosynthesis	0.0195067	2	56
nc82	+	ko00630 Glyoxylate and dicarboxylate metabolism	0.0460103	2	22
nc82	-	ko00350 Tyrosine metabolism	0.0173775	2	8
nc83	+	ko00590 Arachidonic acid metabolism	0.000712715	2	3
nc83	+	ko00480 Glutathione metabolism	0.0195173	2	14
nc83	-	ko00650 Butanoate metabolism	0.00219647	2	12
nc83	-	ko00250 Alanine, aspartate and glutamate metabolism	0.00887348	2	24
nc83	-	ko00330 Arginine and proline metabolism	0.0155821	2	32
nc83	-	ko00710 Carbon fixation in photosynthetic organisms	0.0173357	2	18
nc84	+	ko00790 Folate biosynthesis	0.0173372	2	11
nc85	+	ko00860 Porphyrin and chlorophyll metabolism	0.00511555	5	51
nc85	+	ko00030 Pentose phosphate pathway	0.0142728	2	20
nc85	+	ko00520 Amino sugar and nucleotide sugar metabolism	0.0252125	3	28
nc85	+	ko00910 Nitrogen metabolism	0.027695	3	29
nc85	-	ko00660 C5-Branched dibasic acid metabolism	0.0239842	2	7
nc86	+	ko00250 Alanine, aspartate and glutamate metabolism	0.0203179	2	24
nc86	+	ko00564 Glycerophospholipid metabolism	0.0216138	2	8
nc86	+	ko00906 Carotenoid biosynthesis	0.0272786	2	9
nc86	+	ko00240 Pyrimidine metabolism	0.0278302	4	40
nc86	-	ko00330 Arginine and proline metabolism	0.0279177	4	32
nc87	+	ko00630 Glyoxylate and dicarboxylate metabolism	0.0404422	2	22
nc87	-	ko00020 Citrate cycle (TCA cycle)	0.027719	2	14
nc88	+	ko02010 ABC transporters	0.0359449	4	77
nc88	-	ko04112 Cell cycle - Caulobacter	0.0156965	2	21
nc89	+	ko03430 Mismatch repair	0.00133156	3	16
nc89	+	ko00900 Terpenoid backbone biosynthesis	0.014749	2	13
nc89	+	ko03030 DNA replication	0.014749	2	13
nc89	+	ko03440 Homologous recombination	0.0279895	2	19
nc89	+	ko00030 Pentose phosphate pathway	0.0338371	2	20
nc89	+	ko00630 Glyoxylate and dicarboxylate metabolism	0.0404415	2	22
nc89	-	ko00260 Glycine, serine and threonine metabolism	0.0143451	2	18
nc89	-	ko00400 Phenylalanine, tyrosine and tryptophan biosynthesis	0.0307154	2	19
nc90	+	ko00480 Glutathione metabolism	0.0125876	2	14
nc90	-	ko00620 Pyruvate metabolism	0.00795686	3	24
nc90	-	ko00900 Terpenoid backbone biosynthesis	0.0215292	2	13
nc90	-	ko03440 Homologous recombination	0.0403981	2	19
nc91	+	ko00910 Nitrogen metabolism	0.0357393	2	29
nc92	+	ko03440 Homologous recombination	0.00484838	3	19
nc92	+	ko00240 Pyrimidine metabolism	0.00696594	4	40
nc92	+	ko00550 Peptidoglycan biosynthesis	0.0195181	2	14
nc92	+	ko03430 Mismatch repair	0.0395396	2	16
nc92	-	ko00250 Alanine, aspartate and glutamate metabolism	0.0413569	2	24
nc93	+	ko00195 Photosynthesis	0.0460922	3	56
nc93	-	ko03070 Bacterial secretion system	0.0251778	2	12
nc93	-	ko00330 Arginine and proline metabolism	0.0279173	4	32
nc93	-	ko03060 Protein export	0.0385464	2	15
nc95	+	ko00970 Aminoacyl-tRNA biosynthesis	0.00271055	3	26
nc95	+	ko00340 Histidine metabolism	0.035018	2	15
nc95	-	ko00790 Folate biosynthesis	0.00912767	2	11
nc95	-	ko00340 Histidine metabolism	0.016886	2	15
nc96	+	ko03060 Protein export	0.0350163	2	15
nc96	-	ko00300 Lysine biosynthesis	0.0276312	2	12
nc96	-	ko00061 Fatty acid biosynthesis	0.0287944	2	13
nc96	-	ko03030 DNA replication	0.0322166	2	13
nc97	-	ko00052 Galactose metabolism	0.0022338	2	8
nc97	-	ko00520 Amino sugar and nucleotide sugar metabolism	0.0272759	2	28
nc97	-	ko02010 ABC transporters	0.0421045	3	77
nc98	+	ko00130 Ubiquinone and other terpenoid-quinone biosynthesis	0.00618051	2	17
nc98	+	ko00520 Amino sugar and nucleotide sugar metabolism	0.0165114	2	28
nc98	-	ko00260 Glycine, serine and threonine metabolism	0.00692779	2	18
nc98	-	ko00330 Arginine and proline metabolism	0.0213484	2	32
nc99	+	ko00300 Lysine biosynthesis	0.0092604	2	12
nc99	+	ko02010 ABC transporters	0.0125934	4	77
nc99	-	ko00051 Fructose and mannose metabolism	0.0121279	2	15
nc99	-	ko00550 Peptidoglycan biosynthesis	0.0125865	2	14
nc99	-	ko00030 Pentose phosphate pathway	0.0212504	2	20
nc99	-	ko00680 Methane metabolism	0.0412583	2	26
nc99	-	ko00010 Glycolysis / Gluconeogenesis	0.0473066	2	28
nc101	+	ko00730 Thiamine metabolism	0.00209713	2	7
nc101	+	ko02010 ABC transporters	0.0421002	3	77
nc101	-	ko00340 Histidine metabolism	0.0283674	2	15
nc101	-	ko00130 Ubiquinone and other terpenoid-quinone biosynthesis	0.0359665	2	17
nc103	+	ko00020 Citrate cycle (TCA cycle)	0.00630593	3	14
nc103	+	ko00650 Butanoate metabolism	0.0144204	2	12
nc103	+	ko00720 Carbon fixation pathways in prokaryotes	0.0201249	3	21
nc103	-	ko00300 Lysine biosynthesis	0.0108662	2	12
nc104	+	ko00480 Glutathione metabolism	0.0439204	2	14
nc104	-	ko00253 Tetracycline biosynthesis	0.00650941	2	4
nc104	-	ko04727 GABAergic synapse	0.00650941	2	4
nc104	-	ko00195 Photosynthesis	0.0091617	3	56
nc104	-	ko00052 Galactose metabolism	0.0278752	2	8
nc105	+	ko00480 Glutathione metabolism	0.0170605	2	14
nc105	-	ko00860 Porphyrin and chlorophyll metabolism	0.00626923	5	51
nc105	-	ko00630 Glyoxylate and dicarboxylate metabolism	0.046008	2	22
nc106	+	ko00052 Galactose metabolism	0.00815436	2	8
nc106	+	ko00520 Amino sugar and nucleotide sugar metabolism	0.0123098	3	28
nc106	+	ko00521 Streptomycin biosynthesis	0.0255107	2	11
nc106	+	ko00195 Photosynthesis	0.037457	4	56
nc106	+	ko00340 Histidine metabolism	0.0460108	2	15
nc106	+	ko00500 Starch and sucrose metabolism	0.0486728	2	20
nc106	-	ko00300 Lysine biosynthesis	0.0125886	2	12
nc107	+	ko00010 Glycolysis / Gluconeogenesis	0.0194895	4	28
nc107	+	ko00400 Phenylalanine, tyrosine and tryptophan biosynthesis	0.033119	3	19
nc107	+	ko00030 Pentose phosphate pathway	0.0379484	3	20
nc107	-	ko03013 RNA transport	0.00498976	2	4
nc108	+	ko00471 D-Glutamine and D-glutamate metabolism	0.00280038	2	4
nc108	+	ko00250 Alanine, aspartate and glutamate metabolism	0.0145458	3	24
nc108	+	ko00550 Peptidoglycan biosynthesis	0.0147498	2	14
nc108	+	ko00340 Histidine metabolism	0.0168857	2	15
nc108	-	ko00340 Histidine metabolism	0.0422159	2	15
nc109	+	ko00030 Pentose phosphate pathway	0.00391539	3	20
nc109	+	ko00010 Glycolysis / Gluconeogenesis	0.0103428	3	28
nc109	+	ko00020 Citrate cycle (TCA cycle)	0.0221158	2	14
nc109	-	ko04112 Cell cycle - Caulobacter	0.000750617	3	21
nc109	-	ko00195 Photosynthesis	0.0131684	3	56
nc110	-	ko02010 ABC transporters	0.00448027	7	77
nc110	-	ko00564 Glycerophospholipid metabolism	0.0201568	2	8
nc110	-	ko00520 Amino sugar and nucleotide sugar metabolism	0.0272753	2	28
nc110	-	ko00561 Glycerolipid metabolism	0.0375341	2	11
nc111	+	ko00240 Pyrimidine metabolism	0.0230074	3	40
nc111	-	ko03440 Homologous recombination	0.0242142	2	19
nc113	+	ko00550 Peptidoglycan biosynthesis	0.022114	2	14
nc113	+	ko00240 Pyrimidine metabolism	0.0274852	3	40
nc113	-	ko00051 Fructose and mannose metabolism	0.00167067	4	15
nc113	-	ko00300 Lysine biosynthesis	0.0125866	2	12
nc113	-	ko00770 Pantothenate and CoA biosynthesis	0.0131367	3	14
nc113	-	ko00680 Methane metabolism	0.0136237	4	26
nc113	-	ko00260 Glycine, serine and threonine metabolism	0.0277164	2	18
nc113	-	ko00030 Pentose phosphate pathway	0.035265	3	20
nc114	+	ko00740 Riboflavin metabolism	0.00704839	2	5
nc114	+	ko00670 One carbon pool by folate	0.034978	2	11
nc114	+	ko00630 Glyoxylate and dicarboxylate metabolism	0.0351565	2	22
nc114	+	ko00195 Photosynthesis	0.0377823	3	56
nc114	+	ko00760 Nicotinate and nicotinamide metabolism	0.0479436	2	13
nc114	+	ko03030 DNA replication	0.0479436	2	13
nc114	-	ko00740 Riboflavin metabolism	0.00460397	2	5
nc114	-	ko00550 Peptidoglycan biosynthesis	0.0370833	2	14
nc115	+	ko00550 Peptidoglycan biosynthesis	0.0439197	2	14
nc115	+	ko00340 Histidine metabolism	0.0499279	2	15
nc115	-	ko04112 Cell cycle - Caulobacter	0.0201247	3	21
nc115	-	ko00195 Photosynthesis	0.045114	2	56
nc116	-	ko00250 Alanine, aspartate and glutamate metabolism	0.0413556	2	24
nc117	+	ko00790 Folate biosynthesis	0.00536828	2	11
nc117	+	ko00550 Peptidoglycan biosynthesis	0.00873072	2	14
nc117	-	ko00730 Thiamine metabolism	0.00255419	2	7
nc119	+	ko00195 Photosynthesis	0.00186314	3	56
nc119	+	ko00430 Taurine and hypotaurine metabolism	0.002332	2	5
nc120	+	ko00920 Sulfur metabolism	0.00913344	2	8
nc120	+	ko03030 DNA replication	0.024031	2	13
nc120	+	ko03060 Protein export	0.0316208	2	15
nc120	+	ko03430 Mismatch repair	0.0357292	2	16
nc120	+	ko03440 Homologous recombination	0.0449216	2	19
nc120	-	ko00052 Galactose metabolism	0.00278039	2	8
nc120	-	ko02020 Two-component system	0.0438141	2	67
nc124	+	ko00400 Phenylalanine, tyrosine and tryptophan biosynthesis	0.0492111	2	19
nc124	-	ko00550 Peptidoglycan biosynthesis	0.0147485	2	14
nc125	+	ko03030 DNA replication	0.0351622	2	13
nc125	+	ko00230 Purine metabolism	0.0442793	4	59
nc125	-	ko00130 Ubiquinone and other terpenoid-quinone biosynthesis	0.00619356	3	17
nc125	-	ko00340 Histidine metabolism	0.0460099	2	15
nc126	+	ko00750 Vitamin B6 metabolism	0.00505349	2	5
nc126	+	ko00260 Glycine, serine and threonine metabolism	0.00731913	3	18
nc126	+	ko00310 Lysine degradation	0.00747238	2	6
nc126	+	ko04112 Cell cycle - Caulobacter	0.0113933	3	21
nc126	+	ko00300 Lysine biosynthesis	0.0301795	2	12
nc126	-	ko00250 Alanine, aspartate and glutamate metabolism	0.0187232	3	24
nc126	-	ko00330 Arginine and proline metabolism	0.0403468	3	32
nc127	-	ko00300 Lysine biosynthesis	0.00219669	2	12
nc128	+	ko00340 Histidine metabolism	0.000866169	3	15
nc128	+	ko00051 Fructose and mannose metabolism	0.0168866	2	15
nc128	+	ko00520 Amino sugar and nucleotide sugar metabolism	0.0272779	2	28
nc128	-	ko00720 Carbon fixation pathways in prokaryotes	0.00998369	3	21
nc129	+	ko03440 Homologous recombination	0.0279216	2	19
nc129	-	ko00330 Arginine and proline metabolism	0.0317395	3	32
nc130	+	ko00640 Propanoate metabolism	0.0163646	2	12
nc130	+	ko00720 Carbon fixation pathways in prokaryotes	0.0476008	2	21
nc130	-	ko00620 Pyruvate metabolism	0.00293594	4	24
nc130	-	ko00051 Fructose and mannose metabolism	0.0252637	2	15
nc130	-	ko00520 Amino sugar and nucleotide sugar metabolism	0.035457	3	28
nc132	+	ko00300 Lysine biosynthesis	0.0184103	2	12
nc132	-	ko04070 Phosphatidylinositol signaling system	0.00611141	2	4
nc132	-	ko00300 Lysine biosynthesis	0.0092593	2	12
nc132	-	ko00740 Riboflavin metabolism	0.00997569	2	5
nc132	-	ko00030 Pentose phosphate pathway	0.0255833	3	20
nc132	-	ko00052 Galactose metabolism	0.026246	2	8
nc132	-	ko00564 Glycerophospholipid metabolism	0.026246	2	8
nc133	+	ko00190 Oxidative phosphorylation	0.0324199	4	49
nc133	+	ko03030 DNA replication	0.0413588	2	13
* "+" and "-" means positive or negative strand of sRNA sequence on genome .
